# Supplementary material for: AP-1 controls the p11-dependent antidepressant response
Source: Mol Psychiatry. 2020 May 21;25(7):1364–81. doi: 10.1038/s41380-020-0767-8 (PMC7303013; doi:10.1038/s41380-020-0767-8)
Supplement: Supplementary file 6 — Table S1 [file 41380_2020_767_MOESM6_ESM.xlsx]

## Sheet: c-Fos_Flx
seqnames	start	end	width	strand	score	peak	feature	start_position	end_position	feature_strand	insideFeature	distancetoFeature	shortestDistance	fromOverlappingOrNearest	symbol
chr3	93552222	93555535	3314	*	88.3864	diff_BDNF_IP_cFOS_vs_Uninduced_IP_cFOS_cond1_1350	20194	93555117	93564645	+	overlapStart	-2895	418	NearestLocation	S100a10
chr3	93547093	93550298	3206	*	44.2756	diff_BDNF_IP_cFOS_vs_Uninduced_IP_cFOS_cond1_1349	20194	93555117	93564645	+	upstream	-8024	4819	NearestLocation	S100a10
chr4	144482015	144482218	204	*	31.3355	diff_BDNF_IP_cFOS_vs_Uninduced_IP_cFOS_cond1_1513	230883	144453771	144463756	-	upstream	-18259	18259	NearestLocation	Aadacl3
chr8	96321062	96321264	203	*	29.9504	diff_BDNF_IP_cFOS_vs_Uninduced_IP_cFOS_cond1_2043	14719	95864137	95888365	-	upstream	-432697	432697	NearestLocation	Got2
chr11	64866827	64867158	332	*	27.5346	diff_BDNF_IP_cFOS_vs_Uninduced_IP_cFOS_cond1_318	68626	64979035	65002076	+	upstream	-112208	111877	NearestLocation	Elac2
chr9	10361315	10361511	197	*	25.377	diff_BDNF_IP_cFOS_vs_Uninduced_IP_cFOS_cond1_2123	102466147	9894431	9894521	+	downstream	466884	466794	NearestLocation	Mir6237
chr5	125850279	125850512	234	*	22.7242	diff_BDNF_IP_cFOS_vs_Uninduced_IP_cFOS_cond1_1667	208151	125532418	125792583	+	downstream	317861	57696	NearestLocation	Tmem132b
chr11	3135081	3135248	168	*	21.7061	diff_BDNF_IP_cFOS_vs_Uninduced_IP_cFOS_cond1_255	236604	3124021	3131944	+	downstream	11060	3137	NearestLocation	Pisd-ps1
chr5	84001799	84001989	191	*	21.5255	diff_BDNF_IP_cFOS_vs_Uninduced_IP_cFOS_cond1_1597	13839	84054765	84417382	-	downstream	415583	52776	NearestLocation	Epha5
chr8	129040419	129040624	206	*	19.9541	diff_BDNF_IP_cFOS_vs_Uninduced_IP_cFOS_cond1_2095	74703	128980019	129065492	-	inside	25073	24868	NearestLocation	Ccdc7a
chr1	55316071	55316269	199	*	19.4645	diff_BDNF_IP_cFOS_vs_Uninduced_IP_cFOS_cond1_29	75388	55300069	55363469	-	inside	47398	16002	NearestLocation	Boll
chr2	37443247	37443455	209	*	19.2857	diff_BDNF_IP_cFOS_vs_Uninduced_IP_cFOS_cond1_1176	227800	37443285	37566437	+	overlapStart	-38	38	NearestLocation	Rabgap1
chr10	98914263	98914485	223	*	19.2658	diff_BDNF_IP_cFOS_vs_Uninduced_IP_cFOS_cond1_224	67972	98915152	99026143	+	upstream	-889	667	NearestLocation	Atp2b1
chr4	11007351	11007604	254	*	19.1475	diff_BDNF_IP_cFOS_vs_Uninduced_IP_cFOS_cond1_1396	71801	10988662	11007619	-	inside	268	15	NearestLocation	Plekhf2
chr7	88130587	88130970	384	*	19.0128	diff_BDNF_IP_cFOS_vs_Uninduced_IP_cFOS_cond1_1879	13032	88278093	88310875	+	upstream	-147506	147123	NearestLocation	Ctsc
chr11	118248241	118248513	273	*	18.7187	diff_BDNF_IP_cFOS_vs_Uninduced_IP_cFOS_cond1_433	19157	118164166	118248592	-	inside	351	79	NearestLocation	Cyth1
chr2	6322517	6322926	410	*	18.5534	diff_BDNF_IP_cFOS_vs_Uninduced_IP_cFOS_cond1_1129	98910	6322757	6443820	+	overlapStart	-240	169	NearestLocation	Usp6nl
chr4	19575092	19575338	247	*	18.3398	diff_BDNF_IP_cFOS_vs_Uninduced_IP_cFOS_cond1_1400	66302	19575066	19606932	+	inside	26	26	NearestLocation	Rmdn1
chr10	5135369	5135567	199	*	18.138	diff_BDNF_IP_cFOS_vs_Uninduced_IP_cFOS_cond1_124	64009	5020196	5551482	-	inside	416113	115173	NearestLocation	Syne1
chr13	111490435	111490656	222	*	18.0406	diff_BDNF_IP_cFOS_vs_Uninduced_IP_cFOS_cond1_607	73274	111425680	111490041	-	upstream	-394	394	NearestLocation	Gpbp1
chr2	101678350	101678562	213	*	18.0237	diff_BDNF_IP_cFOS_vs_Uninduced_IP_cFOS_cond1_1213	22034	101678420	101701668	+	overlapStart	-70	70	NearestLocation	Traf6
chr2	53191203	53191407	205	*	17.7545	diff_BDNF_IP_cFOS_vs_Uninduced_IP_cFOS_cond1_1184	56194	53138476	53191228	-	overlapStart	25	25	NearestLocation	Prpf40a
chr8	40423596	40423860	265	*	17.6155	diff_BDNF_IP_cFOS_vs_Uninduced_IP_cFOS_cond1_1975	70546	40423815	40484842	+	overlapStart	-219	45	NearestLocation	Zdhhc2
chr15	79687649	79687974	326	*	17.5797	diff_BDNF_IP_cFOS_vs_Uninduced_IP_cFOS_cond1_747	74158	79674250	79687872	-	overlapStart	223	102	NearestLocation	Josd1
chrY	6813964	6814114	151	*	17.4187	diff_BDNF_IP_cFOS_vs_Uninduced_IP_cFOS_cond1_2262	100039753	8832249	8835169	-	downstream	2021205	2018135	NearestLocation	Gm20815
chr10	127211373	127211671	299	*	17.1961	diff_BDNF_IP_cFOS_vs_Uninduced_IP_cFOS_cond1_247	117150	127197067	127211622	-	overlapStart	249	49	NearestLocation	Pip4k2c
chr1	88277320	88277597	278	*	17.1933	diff_BDNF_IP_cFOS_vs_Uninduced_IP_cFOS_cond1_51	381280	88258856	88277579	-	overlapStart	259	18	NearestLocation	Hjurp
chr14	102982409	102982609	201	*	17.1689	diff_BDNF_IP_cFOS_vs_Uninduced_IP_cFOS_cond1_688	239217	102976581	102982637	-	inside	228	28	NearestLocation	Kctd12
chrX	88136420	88136603	184	*	16.9481	diff_BDNF_IP_cFOS_vs_Uninduced_IP_cFOS_cond1_2255	331461	86747242	88115623	-	upstream	-20797	20797	NearestLocation	Il1rapl1
chr8	86624317	86624516	200	*	16.8686	diff_BDNF_IP_cFOS_vs_Uninduced_IP_cFOS_cond1_2028	66887	86624043	86716638	+	inside	274	274	NearestLocation	Lonp2
chr15	10981717	10981953	237	*	16.8555	diff_BDNF_IP_cFOS_vs_Uninduced_IP_cFOS_cond1_702	17117	10981756	10996624	+	overlapStart	-39	39	NearestLocation	Amacr
chr11	61174880	61175077	198	*	16.6986	diff_BDNF_IP_cFOS_vs_Uninduced_IP_cFOS_cond1_310	216825	61151781	61175059	-	overlapStart	179	18	NearestLocation	Usp22
chr12	57230354	57230564	211	*	16.6318	diff_BDNF_IP_cFOS_vs_Uninduced_IP_cFOS_cond1_481	328099	57230412	57242168	+	overlapStart	-58	58	NearestLocation	Prps1l3
chr12	57230354	57230564	211	*	16.6318	diff_BDNF_IP_cFOS_vs_Uninduced_IP_cFOS_cond1_481	73490	57230412	57467041	+	overlapStart	-58	58	NearestLocation	Mipol1
chr7	111083100	111083353	254	*	16.5839	diff_BDNF_IP_cFOS_vs_Uninduced_IP_cFOS_cond1_1895	13690	111067985	111083030	-	upstream	-70	70	NearestLocation	Eif4g2
chr2	91265032	91265305	274	*	16.5499	diff_BDNF_IP_cFOS_vs_Uninduced_IP_cFOS_cond1_1204	77038	91265115	91277371	+	overlapStart	-83	83	NearestLocation	Arfgap2
chr4	155042970	155043167	198	*	16.4813	diff_BDNF_IP_cFOS_vs_Uninduced_IP_cFOS_cond1_1532	269615	154983115	155043154	-	overlapStart	184	13	NearestLocation	Plch2
chr17	65613837	65614050	214	*	16.366	diff_BDNF_IP_cFOS_vs_Uninduced_IP_cFOS_cond1_956	30960	65580053	65613555	-	upstream	-282	282	NearestLocation	Vapa
chr2	166805506	166805705	200	*	16.3572	diff_BDNF_IP_cFOS_vs_Uninduced_IP_cFOS_cond1_1291	99371	166805581	166898051	+	overlapStart	-75	75	NearestLocation	Arfgef2
chr10	67912369	67912626	258	*	16.3302	diff_BDNF_IP_cFOS_vs_Uninduced_IP_cFOS_cond1_178	216049	67886105	67912662	-	inside	293	36	NearestLocation	Zfp365
chr10	36866934	36867121	188	*	16.326	diff_BDNF_IP_cFOS_vs_Uninduced_IP_cFOS_cond1_145	15182	36974544	37001888	+	upstream	-107610	107423	NearestLocation	Hdac2
chr7	13037837	13038286	450	*	16.3103	diff_BDNF_IP_cFOS_vs_Uninduced_IP_cFOS_cond1_1816	22192	13035120	13038275	-	overlapStart	438	11	NearestLocation	Ube2m
chr10	80167819	80167999	181	*	16.1477	diff_BDNF_IP_cFOS_vs_Uninduced_IP_cFOS_cond1_198	12696	80167841	80171653	+	overlapStart	-22	22	NearestLocation	Cirbp
chr9	123924694	123924893	200	*	16.1382	diff_BDNF_IP_cFOS_vs_Uninduced_IP_cFOS_cond1_2248	12768	123962126	123968692	-	downstream	43998	37233	NearestLocation	Ccr1
chr3	133494747	133494910	164	*	16.1126	diff_BDNF_IP_cFOS_vs_Uninduced_IP_cFOS_cond1_1379	214133	133463677	133544390	-	inside	49643	31070	NearestLocation	Tet2
chr11	75588132	75588343	212	*	16.0693	diff_BDNF_IP_cFOS_vs_Uninduced_IP_cFOS_cond1_340	18738	75588108	75628778	+	inside	24	24	NearestLocation	Pitpna
chr9	3007264	3007582	319	*	15.9933	diff_BDNF_IP_cFOS_vs_Uninduced_IP_cFOS_cond1_2103	100628572	3038669	3038743	-	downstream	31479	31087	NearestLocation	Mir101c
chr5	31240896	31241228	333	*	15.9431	diff_BDNF_IP_cFOS_vs_Uninduced_IP_cFOS_cond1_1553	192292	31240918	31251562	+	overlapStart	-22	22	NearestLocation	Nrbp1
chr5	88720824	88721030	207	*	15.923	diff_BDNF_IP_cFOS_vs_Uninduced_IP_cFOS_cond1_1598	68473	88720871	88758455	+	overlapStart	-47	47	NearestLocation	Mob1b
chr7	127345161	127345396	236	*	15.9198	diff_BDNF_IP_cFOS_vs_Uninduced_IP_cFOS_cond1_1918	233890	127342795	127345314	-	overlapStart	153	82	NearestLocation	Zfp768
chr13	5860987	5861188	202	*	15.8688	diff_BDNF_IP_cFOS_vs_Uninduced_IP_cFOS_cond1_522	23849	5861489	5870393	+	upstream	-502	301	NearestLocation	Klf6
chr2	26933433	26933579	147	*	15.8469	diff_BDNF_IP_cFOS_vs_Uninduced_IP_cFOS_cond1_1144	20932	26920041	26933511	-	overlapStart	78	68	NearestLocation	Surf4
chr15	36938585	36938752	168	*	15.815	diff_BDNF_IP_cFOS_vs_Uninduced_IP_cFOS_cond1_715	68036	36997027	37007402	-	downstream	68817	58275	NearestLocation	Zfp706
chr6	91684120	91684268	149	*	15.8067	diff_BDNF_IP_cFOS_vs_Uninduced_IP_cFOS_cond1_1771	21366	91684067	91759063	+	inside	53	53	NearestLocation	Slc6a6
chr11	93885753	93885971	219	*	15.7552	diff_BDNF_IP_cFOS_vs_Uninduced_IP_cFOS_cond1_375	217109	93859243	93885766	-	overlapStart	13	13	NearestLocation	Utp18
chr8	22593633	22593998	366	*	15.6964	diff_BDNF_IP_cFOS_vs_Uninduced_IP_cFOS_cond1_1963	22335	22577075	22593813	-	overlapStart	180	180	NearestLocation	Vdac3
chr17	25832547	25832791	245	*	15.6875	diff_BDNF_IP_cFOS_vs_Uninduced_IP_cFOS_cond1_890	56424	25830636	25833361	-	inside	814	570	NearestLocation	Stub1
chr4	134186910	134187337	428	*	15.6729	diff_BDNF_IP_cFOS_vs_Uninduced_IP_cFOS_cond1_1496	70012	134129858	134187085	-	overlapStart	175	175	NearestLocation	Cep85
chr12	108792242	108792400	159	*	15.6705	diff_BDNF_IP_cFOS_vs_Uninduced_IP_cFOS_cond1_509	22632	108793311	108816632	+	upstream	-1069	911	NearestLocation	Yy1
chr3	105052884	105053107	224	*	15.6245	diff_BDNF_IP_cFOS_vs_Uninduced_IP_cFOS_cond1_1364	80281	105001915	105053146	-	inside	262	39	NearestLocation	Cttnbp2nl
chr9	57262664	57262822	159	*	15.5655	diff_BDNF_IP_cFOS_vs_Uninduced_IP_cFOS_cond1_2160	74211	57252322	57262599	-	upstream	-65	65	NearestLocation	1700017B05Rik
chr10	83543849	83544072	224	*	15.5263	diff_BDNF_IP_cFOS_vs_Uninduced_IP_cFOS_cond1_212	319277	83543941	83596473	+	overlapStart	-92	92	NearestLocation	A230046K03Rik
chr4	155705020	155705199	180	*	15.5007	diff_BDNF_IP_cFOS_vs_Uninduced_IP_cFOS_cond1_1534	68991	155704815	155733873	+	inside	205	205	NearestLocation	Ssu72
chr9	108079189	108079429	241	*	15.4753	diff_BDNF_IP_cFOS_vs_Uninduced_IP_cFOS_cond1_2214	84585	108051672	108079375	-	overlapStart	186	54	NearestLocation	Rnf123
chr11	94677256	94677487	232	*	15.4703	diff_BDNF_IP_cFOS_vs_Uninduced_IP_cFOS_cond1_379	217119	94663847	94677493	-	inside	237	6	NearestLocation	Xylt2
chr9	59578049	59578347	299	*	15.4698	diff_BDNF_IP_cFOS_vs_Uninduced_IP_cFOS_cond1_2166	76183	59578337	59607292	+	overlapStart	-288	10	NearestLocation	Celf6
chr11	43681919	43682135	217	*	15.4398	diff_BDNF_IP_cFOS_vs_Uninduced_IP_cFOS_cond1_288	70802	43681998	43722633	+	overlapStart	-79	79	NearestLocation	Pwwp2a
chr2	18672171	18672711	541	*	15.4069	diff_BDNF_IP_cFOS_vs_Uninduced_IP_cFOS_cond1_1130	12238	18672462	18676216	+	overlapStart	-291	249	NearestLocation	Commd3
chr10	60277506	60277662	157	*	15.3532	diff_BDNF_IP_cFOS_vs_Uninduced_IP_cFOS_cond1_165	19156	60277628	60302600	+	overlapStart	-122	34	NearestLocation	Psap
chr2	30982449	30982652	204	*	15.3424	diff_BDNF_IP_cFOS_vs_Uninduced_IP_cFOS_cond1_1157	74270	30982279	31022655	+	inside	170	170	NearestLocation	Usp20
chr17	56476328	56476536	209	*	15.3328	diff_BDNF_IP_cFOS_vs_Uninduced_IP_cFOS_cond1_949	19280	56412426	56476480	-	overlapStart	152	56	NearestLocation	Ptprs
chr16	64851984	64852208	225	*	15.2964	diff_BDNF_IP_cFOS_vs_Uninduced_IP_cFOS_cond1_844	106143	64852085	64859491	+	overlapStart	-101	101	NearestLocation	Cggbp1
chr14	118137053	118137239	187	*	15.2323	diff_BDNF_IP_cFOS_vs_Uninduced_IP_cFOS_cond1_690	58245	118137127	118164232	+	overlapStart	-74	74	NearestLocation	Gpr180
chr10	128696081	128696271	191	*	15.2264	diff_BDNF_IP_cFOS_vs_Uninduced_IP_cFOS_cond1_251	19344	128677183	128696268	-	overlapStart	187	3	NearestLocation	Rab5b
chr6	86668942	86669080	139	*	15.205	diff_BDNF_IP_cFOS_vs_Uninduced_IP_cFOS_cond1_1755	17119	86647045	86669159	-	inside	217	79	NearestLocation	Mxd1
chr17	24414699	24414910	212	*	15.2008	diff_BDNF_IP_cFOS_vs_Uninduced_IP_cFOS_cond1_882	19826	24414675	24425897	+	inside	24	24	NearestLocation	Rnps1
chr5	28071153	28071279	127	*	15.1824	diff_BDNF_IP_cFOS_vs_Uninduced_IP_cFOS_cond1_1547	231070	28071412	28078662	+	upstream	-259	133	NearestLocation	Insig1
chr10	89744962	89745175	214	*	15.1792	diff_BDNF_IP_cFOS_vs_Uninduced_IP_cFOS_cond1_216	75089	89744991	89819869	+	overlapStart	-29	29	NearestLocation	Uhrf1bp1l
chr1	89454560	89454760	201	*	15.1722	diff_BDNF_IP_cFOS_vs_Uninduced_IP_cFOS_cond1_55	347722	89454811	89895282	+	upstream	-251	51	NearestLocation	Agap1
chr7	118994931	118995130	200	*	15.1657	diff_BDNF_IP_cFOS_vs_Uninduced_IP_cFOS_cond1_1904	64297	118972040	118995211	-	inside	280	81	NearestLocation	Gprc5b
chr16	56037585	56037817	233	*	15.1232	diff_BDNF_IP_cFOS_vs_Uninduced_IP_cFOS_cond1_841	52575	56033720	56037774	-	overlapStart	189	43	NearestLocation	Trmt10c
chr1	133610189	133610388	200	*	15.1019	diff_BDNF_IP_cFOS_vs_Uninduced_IP_cFOS_cond1_71	20643	133603871	133610280	-	overlapStart	91	91	NearestLocation	Snrpe
chr13	94358802	94359007	206	*	15.0922	diff_BDNF_IP_cFOS_vs_Uninduced_IP_cFOS_cond1_591	11774	94358960	94566316	+	overlapStart	-158	47	NearestLocation	Ap3b1
chr17	65884553	65884767	215	*	15.0824	diff_BDNF_IP_cFOS_vs_Uninduced_IP_cFOS_cond1_957	19765	65848428	65885755	-	inside	1202	988	NearestLocation	Ralbp1
chr7	127477695	127477889	195	*	15.0809	diff_BDNF_IP_cFOS_vs_Uninduced_IP_cFOS_cond1_1920	233895	127470999	127476758	+	downstream	6696	937	NearestLocation	Prr14
chr1	54557570	54557793	224	*	15.0772	diff_BDNF_IP_cFOS_vs_Uninduced_IP_cFOS_cond1_26	241062	54473000	54557684	-	overlapStart	114	109	NearestLocation	Pgap1
chr13	36117412	36117656	245	*	15.0557	diff_BDNF_IP_cFOS_vs_Uninduced_IP_cFOS_cond1_539	69955	36117643	36537595	+	overlapStart	-231	13	NearestLocation	Fars2
chr7	81345030	81345402	373	*	15.052	diff_BDNF_IP_cFOS_vs_Uninduced_IP_cFOS_cond1_1871	20068	81342733	81345234	-	overlapStart	204	168	NearestLocation	Rps17
chr3	135438733	135438932	200	*	15.0457	diff_BDNF_IP_cFOS_vs_Uninduced_IP_cFOS_cond1_1383	319587	135436221	135438665	-	upstream	-68	68	NearestLocation	4930539J05Rik
chr7	100863120	100863362	243	*	14.9992	diff_BDNF_IP_cFOS_vs_Uninduced_IP_cFOS_cond1_1887	320100	100845848	100863413	-	inside	293	51	NearestLocation	Relt
chr4	149586267	149586496	230	*	14.9747	diff_BDNF_IP_cFOS_vs_Uninduced_IP_cFOS_cond1_1519	65945	149586468	149648899	+	overlapStart	-201	28	NearestLocation	Clstn1
chr17	46327807	46328102	296	*	14.9738	diff_BDNF_IP_cFOS_vs_Uninduced_IP_cFOS_cond1_937	224814	46303230	46328023	-	overlapStart	216	79	NearestLocation	Abcc10
chr1	167308371	167308556	186	*	14.9684	diff_BDNF_IP_cFOS_vs_Uninduced_IP_cFOS_cond1_102	68944	167308670	167333978	+	upstream	-299	114	NearestLocation	Tmco1
chr12	4038811	4038975	165	*	14.9142	diff_BDNF_IP_cFOS_vs_Uninduced_IP_cFOS_cond1_453	668212	3962554	4038915	-	overlapStart	104	60	NearestLocation	Efr3b
chr4	133545765	133545957	193	*	14.8911	diff_BDNF_IP_cFOS_vs_Uninduced_IP_cFOS_cond1_1493	18221	133532542	133546027	-	inside	262	70	NearestLocation	Nudc
chr3	89430243	89430608	366	*	14.8868	diff_BDNF_IP_cFOS_vs_Uninduced_IP_cFOS_cond1_1346	68911	89430214	89435130	+	inside	29	29	NearestLocation	Pygo2
chr3	38885468	38885683	216	*	14.8796	diff_BDNF_IP_cFOS_vs_Uninduced_IP_cFOS_cond1_1323	329628	38886940	39011983	+	upstream	-1472	1257	NearestLocation	Fat4
chr10	31609198	31609409	212	*	14.8254	diff_BDNF_IP_cFOS_vs_Uninduced_IP_cFOS_cond1_144	268291	31501887	31609725	-	inside	527	316	NearestLocation	Rnf217
chr11	74925762	74925993	232	*	14.7927	diff_BDNF_IP_cFOS_vs_Uninduced_IP_cFOS_cond1_338	27364	74904028	74925798	-	overlapStart	36	36	NearestLocation	Srr
chr14	93890843	93891051	209	*	14.7344	diff_BDNF_IP_cFOS_vs_Uninduced_IP_cFOS_cond1_686	211712	93013700	93890669	-	upstream	-174	174	NearestLocation	Pcdh9
chr10	61475654	61475838	185	*	14.7282	diff_BDNF_IP_cFOS_vs_Uninduced_IP_cFOS_cond1_168	216011	61475833	61582228	+	overlapStart	-179	5	NearestLocation	Lrrc20
chr10	22731342	22731578	237	*	14.7186	diff_BDNF_IP_cFOS_vs_Uninduced_IP_cFOS_cond1_138	237336	22703877	22731933	-	inside	591	355	NearestLocation	Tbpl1
chr6	136827759	136827958	200	*	14.6869	diff_BDNF_IP_cFOS_vs_Uninduced_IP_cFOS_cond1_1804	60321	136813654	136828216	-	inside	457	258	NearestLocation	Wbp11
chr18	6516010	6516198	189	*	14.6396	diff_BDNF_IP_cFOS_vs_Uninduced_IP_cFOS_cond1_980	13831	6435951	6516108	-	overlapStart	98	90	NearestLocation	Epc1
chr12	40222699	40223070	372	*	14.6136	diff_BDNF_IP_cFOS_vs_Uninduced_IP_cFOS_cond1_473	100316693	40222712	40222811	-	includeFeature	112	13	NearestLocation	Mir1938
chr10	71285068	71285313	246	*	14.6118	diff_BDNF_IP_cFOS_vs_Uninduced_IP_cFOS_cond1_181	216080	71254980	71285262	-	overlapStart	194	51	NearestLocation	Ube2d1
chr9	62536575	62537067	493	*	14.5902	diff_BDNF_IP_cFOS_vs_Uninduced_IP_cFOS_cond1_2169	235431	62419492	62537044	-	overlapStart	469	23	NearestLocation	Coro2b
chr7	25316737	25317024	288	*	14.5705	diff_BDNF_IP_cFOS_vs_Uninduced_IP_cFOS_cond1_1830	269878	25317164	25365917	+	upstream	-427	140	NearestLocation	Megf8
chr5	104046767	104046969	203	*	14.5439	diff_BDNF_IP_cFOS_vs_Uninduced_IP_cFOS_cond1_1614	74167	104047011	104065367	+	upstream	-244	42	NearestLocation	Nudt9
chr2	156720646	156720903	258	*	14.529	diff_BDNF_IP_cFOS_vs_Uninduced_IP_cFOS_cond1_1279	74846	156714539	156720909	-	inside	263	6	NearestLocation	4930405A21Rik
chr5	130079353	130079632	280	*	14.5181	diff_BDNF_IP_cFOS_vs_Uninduced_IP_cFOS_cond1_1671	22021	130073326	130135733	+	inside	6027	6027	NearestLocation	Tpst1
chr1	135766211	135766463	253	*	14.5167	diff_BDNF_IP_cFOS_vs_Uninduced_IP_cFOS_cond1_74	27280	135766085	135769134	+	inside	126	126	NearestLocation	Phlda3
chr9	106685822	106686026	205	*	14.5137	diff_BDNF_IP_cFOS_vs_Uninduced_IP_cFOS_cond1_2207	21767	106658746	106685952	-	overlapStart	130	74	NearestLocation	Tex264
chr1	162570668	162570870	203	*	14.5	diff_BDNF_IP_cFOS_vs_Uninduced_IP_cFOS_cond1_92	53330	162570723	162599078	+	overlapStart	-55	55	NearestLocation	Vamp4
chr9	104062799	104063070	272	*	14.494	diff_BDNF_IP_cFOS_vs_Uninduced_IP_cFOS_cond1_2204	66663	104046588	104063121	-	inside	322	51	NearestLocation	Uba5
chr8	74993575	74993958	384	*	14.4906	diff_BDNF_IP_cFOS_vs_Uninduced_IP_cFOS_cond1_2003	70823	74993703	75031972	+	overlapStart	-128	128	NearestLocation	Hmgxb4
chr13	55464497	55464834	338	*	14.4681	diff_BDNF_IP_cFOS_vs_Uninduced_IP_cFOS_cond1_564	432763	55464267	55473155	+	inside	230	230	NearestLocation	Prr7
chr13	112800663	112800964	302	*	14.4528	diff_BDNF_IP_cFOS_vs_Uninduced_IP_cFOS_cond1_610	19012	112800777	112867894	+	overlapStart	-114	114	NearestLocation	Plpp1
chr14	62555513	62555712	200	*	14.425	diff_BDNF_IP_cFOS_vs_Uninduced_IP_cFOS_cond1_667	629059	62555737	62608485	+	upstream	-224	25	NearestLocation	Fam124a
chr10	63339000	63339388	389	*	14.4229	diff_BDNF_IP_cFOS_vs_Uninduced_IP_cFOS_cond1_176	93759	63319005	63339035	-	overlapStart	35	35	NearestLocation	Sirt1
chr6	136518882	136519117	236	*	14.3626	diff_BDNF_IP_cFOS_vs_Uninduced_IP_cFOS_cond1_1803	54343	136518851	136607379	+	inside	31	31	NearestLocation	Atf7ip
chr17	23803109	23803288	180	*	14.3593	diff_BDNF_IP_cFOS_vs_Uninduced_IP_cFOS_cond1_879	75956	23803187	23824743	+	overlapStart	-78	78	NearestLocation	Srrm2
chr4	134852974	134853336	363	*	14.3549	diff_BDNF_IP_cFOS_vs_Uninduced_IP_cFOS_cond1_1498	66146	134802760	134853345	-	inside	371	9	NearestLocation	Tmem57
chr3	95315122	95315374	253	*	14.3528	diff_BDNF_IP_cFOS_vs_Uninduced_IP_cFOS_cond1_1352	76893	95315252	95323568	+	overlapStart	-130	122	NearestLocation	Cers2
chr9	99140275	99140492	218	*	14.347	diff_BDNF_IP_cFOS_vs_Uninduced_IP_cFOS_cond1_2199	74769	99038402	99140211	-	upstream	-64	64	NearestLocation	Pik3cb
chr18	73754403	73754613	211	*	14.338	diff_BDNF_IP_cFOS_vs_Uninduced_IP_cFOS_cond1_1027	114615	73735038	73754479	-	overlapStart	76	76	NearestLocation	Elac1
chr17	80207059	80207322	264	*	14.329	diff_BDNF_IP_cFOS_vs_Uninduced_IP_cFOS_cond1_969	225027	80200080	80207305	-	overlapStart	246	17	NearestLocation	Srsf7
chr14	55491011	55491223	213	*	14.3194	diff_BDNF_IP_cFOS_vs_Uninduced_IP_cFOS_cond1_659	268747	55491093	55508264	+	overlapStart	-82	82	NearestLocation	Lrrc16b
chr5	77309931	77310188	258	*	14.3158	diff_BDNF_IP_cFOS_vs_Uninduced_IP_cFOS_cond1_1596	56412	77294169	77310086	-	overlapStart	155	102	NearestLocation	Noa1
chr4	46450708	46451025	318	*	14.3118	diff_BDNF_IP_cFOS_vs_Uninduced_IP_cFOS_cond1_1419	67628	46451117	46472523	+	upstream	-409	92	NearestLocation	Anp32b
chr1	162672208	162672407	200	*	14.2993	diff_BDNF_IP_cFOS_vs_Uninduced_IP_cFOS_cond1_94	100038657	162647243	162658219	-	upstream	-13989	13989	NearestLocation	7420461P10Rik
chr7	35647359	35647578	220	*	14.2801	diff_BDNF_IP_cFOS_vs_Uninduced_IP_cFOS_cond1_1841	56330	35641985	35647482	-	overlapStart	123	96	NearestLocation	Pdcd5
chr16	49699167	49699464	298	*	14.2531	diff_BDNF_IP_cFOS_vs_Uninduced_IP_cFOS_cond1_836	73916	49699294	49765126	+	overlapStart	-127	127	NearestLocation	Ift57
chr1	45795489	45795710	222	*	14.2373	diff_BDNF_IP_cFOS_vs_Uninduced_IP_cFOS_cond1_20	73674	45795501	45823613	+	overlapStart	-12	12	NearestLocation	Wdr75
chr4	153975062	153975361	300	*	14.2257	diff_BDNF_IP_cFOS_vs_Uninduced_IP_cFOS_cond1_1528	13368	153964449	153975081	-	overlapStart	19	19	NearestLocation	Dffb
chr2	173659741	173659956	216	*	14.2197	diff_BDNF_IP_cFOS_vs_Uninduced_IP_cFOS_cond1_1302	19334	173659845	173702182	+	overlapStart	-104	104	NearestLocation	Rab22a
chr6	87042695	87042907	213	*	14.2182	diff_BDNF_IP_cFOS_vs_Uninduced_IP_cFOS_cond1_1756	14583	87042846	87092207	+	overlapStart	-151	61	NearestLocation	Gfpt1
chr2	167932199	167932434	236	*	14.2021	diff_BDNF_IP_cFOS_vs_Uninduced_IP_cFOS_cond1_1294	19246	167932327	167979385	+	overlapStart	-128	107	NearestLocation	Ptpn1
chr13	55727169	55727441	273	*	14.1923	diff_BDNF_IP_cFOS_vs_Uninduced_IP_cFOS_cond1_567	72562	55727368	55776830	+	overlapStart	-199	73	NearestLocation	Pcbd2
chr2	160646185	160646388	204	*	14.1918	diff_BDNF_IP_cFOS_vs_Uninduced_IP_cFOS_cond1_1283	21969	160645897	160722763	+	inside	288	288	NearestLocation	Top1
chr4	120287101	120287653	553	*	14.1694	diff_BDNF_IP_cFOS_vs_Uninduced_IP_cFOS_cond1_1469	329934	120267078	120287261	-	overlapStart	160	160	NearestLocation	Foxo6
chr17	3082868	3083012	145	*	14.1668	diff_BDNF_IP_cFOS_vs_Uninduced_IP_cFOS_cond1_865	328734	3064318	3084183	-	inside	1315	1171	NearestLocation	Pisd-ps2
chr18	14630847	14631163	317	*	14.1646	diff_BDNF_IP_cFOS_vs_Uninduced_IP_cFOS_cond1_984	268996	14625629	14682914	-	inside	52067	5218	NearestLocation	Ss18
chr8	105860554	105860806	253	*	14.1637	diff_BDNF_IP_cFOS_vs_Uninduced_IP_cFOS_cond1_2051	68051	105860634	105880401	+	overlapStart	-80	80	NearestLocation	Nutf2
chr6	117879349	117879479	131	*	14.1551	diff_BDNF_IP_cFOS_vs_Uninduced_IP_cFOS_cond1_1783	22685	117863077	117872766	+	downstream	16272	6583	NearestLocation	Zfp239
chr2	73312569	73312816	248	*	14.1242	diff_BDNF_IP_cFOS_vs_Uninduced_IP_cFOS_cond1_1193	66935	73283872	73312592	-	overlapStart	23	23	NearestLocation	Cir1
chr5	148928736	148928965	230	*	14.1225	diff_BDNF_IP_cFOS_vs_Uninduced_IP_cFOS_cond1_1705	231912	148871584	148928647	-	upstream	-89	89	NearestLocation	Katnal1
chr6	59208783	59209030	248	*	14.1117	diff_BDNF_IP_cFOS_vs_Uninduced_IP_cFOS_cond1_1736	68140	59208870	59212033	+	overlapStart	-87	87	NearestLocation	Tigd2
chr5	123907166	123907440	275	*	14.1094	diff_BDNF_IP_cFOS_vs_Uninduced_IP_cFOS_cond1_1661	68184	123907275	123928832	+	overlapStart	-109	109	NearestLocation	Denr
chr17	8801809	8802028	220	*	14.0894	diff_BDNF_IP_cFOS_vs_Uninduced_IP_cFOS_cond1_869	66931	8988333	9008319	+	upstream	-186524	186305	NearestLocation	1700010I14Rik
chr8	120188600	120188775	176	*	14.0881	diff_BDNF_IP_cFOS_vs_Uninduced_IP_cFOS_cond1_2073	436062	120166397	120177469	-	upstream	-11131	11131	NearestLocation	Fam92b
chr11	62281187	62281553	367	*	14.081	diff_BDNF_IP_cFOS_vs_Uninduced_IP_cFOS_cond1_316	72795	62281473	62316441	+	overlapStart	-286	80	NearestLocation	Ttc19
chr14	34769156	34769386	231	*	14.0582	diff_BDNF_IP_cFOS_vs_Uninduced_IP_cFOS_cond1_641	14803	34820136	35581115	+	upstream	-50980	50750	NearestLocation	Grid1
chr8	71371616	71371808	193	*	14.0487	diff_BDNF_IP_cFOS_vs_Uninduced_IP_cFOS_cond1_1996	77090	71371298	71373689	+	inside	318	318	NearestLocation	Ocel1
chr15	34082640	34082772	133	*	14.0462	diff_BDNF_IP_cFOS_vs_Uninduced_IP_cFOS_cond1_709	67154	34082719	34142385	+	overlapStart	-79	53	NearestLocation	Mtdh
chr11	120232810	120232976	167	*	14.0323	diff_BDNF_IP_cFOS_vs_Uninduced_IP_cFOS_cond1_444	268515	120232947	120292297	+	overlapStart	-137	29	NearestLocation	Bahcc1
chr9	110132098	110132272	175	*	14.0202	diff_BDNF_IP_cFOS_vs_Uninduced_IP_cFOS_cond1_2224	20588	110132024	110240178	+	inside	74	74	NearestLocation	Smarcc1
chr12	70937707	70937898	192	*	14.0037	diff_BDNF_IP_cFOS_vs_Uninduced_IP_cFOS_cond1_491	56444	70937857	70964717	+	overlapStart	-150	41	NearestLocation	Actr10
chr2	152669476	152669675	200	*	13.9961	diff_BDNF_IP_cFOS_vs_Uninduced_IP_cFOS_cond1_1268	14950	152669461	152708668	+	inside	15	15	NearestLocation	H13
chr8	85555120	85555409	290	*	13.9902	diff_BDNF_IP_cFOS_vs_Uninduced_IP_cFOS_cond1_2026	56445	85537640	85555271	-	overlapStart	151	138	NearestLocation	Dnaja2
chr17	78736556	78736745	190	*	13.982	diff_BDNF_IP_cFOS_vs_Uninduced_IP_cFOS_cond1_965	268980	78653964	78736560	-	overlapStart	4	4	NearestLocation	Strn
chr4	136053204	136053397	194	*	13.9801	diff_BDNF_IP_cFOS_vs_Uninduced_IP_cFOS_cond1_1504	67025	136049948	136053371	-	overlapStart	167	26	NearestLocation	Rpl11
chr16	14361468	14361739	272	*	13.9622	diff_BDNF_IP_cFOS_vs_Uninduced_IP_cFOS_cond1_812	17250	14361558	14474878	+	overlapStart	-90	90	NearestLocation	Abcc1
chr7	99182636	99182819	184	*	13.9557	diff_BDNF_IP_cFOS_vs_Uninduced_IP_cFOS_cond1_1884	67800	99153663	99182713	-	overlapStart	77	77	NearestLocation	Dgat2
chr16	72098725	72098920	196	*	13.9423	diff_BDNF_IP_cFOS_vs_Uninduced_IP_cFOS_cond1_845	319533	72226383	72234327	-	downstream	135602	127463	NearestLocation	8030451O07Rik
chr17	34024510	34024781	272	*	13.9193	diff_BDNF_IP_cFOS_vs_Uninduced_IP_cFOS_cond1_914	19763	34020792	34024680	-	overlapStart	170	101	NearestLocation	Ring1
chr16	38089200	38089380	181	*	13.8826	diff_BDNF_IP_cFOS_vs_Uninduced_IP_cFOS_cond1_831	414072	38085064	38089260	-	overlapStart	60	60	NearestLocation	BC031361
chr3	153944230	153944453	224	*	13.8748	diff_BDNF_IP_cFOS_vs_Uninduced_IP_cFOS_cond1_1391	11364	153922353	153944643	-	inside	413	190	NearestLocation	Acadm
chr1	151344153	151344341	189	*	13.8708	diff_BDNF_IP_cFOS_vs_Uninduced_IP_cFOS_cond1_81	117198	151344498	151364445	+	upstream	-345	157	NearestLocation	Ivns1abp
chr9	56937558	56937759	202	*	13.8699	diff_BDNF_IP_cFOS_vs_Uninduced_IP_cFOS_cond1_2159	102462	56937500	56938398	+	inside	58	58	NearestLocation	Imp3
chr3	104638372	104638613	242	*	13.8695	diff_BDNF_IP_cFOS_vs_Uninduced_IP_cFOS_cond1_1363	20501	104638664	104658462	+	upstream	-292	51	NearestLocation	Slc16a1
chr10	82764066	82764205	140	*	13.8525	diff_BDNF_IP_cFOS_vs_Uninduced_IP_cFOS_cond1_210	18045	82748700	82764141	-	overlapStart	75	64	NearestLocation	Nfyb
chr4	141874756	141875086	331	*	13.8476	diff_BDNF_IP_cFOS_vs_Uninduced_IP_cFOS_cond1_1511	27984	141858142	141874920	-	overlapStart	164	164	NearestLocation	Efhd2
chr18	34859849	34860066	218	*	13.8327	diff_BDNF_IP_cFOS_vs_Uninduced_IP_cFOS_cond1_996	13653	34861207	34864956	+	upstream	-1358	1141	NearestLocation	Egr1
chr9	21161384	21161534	151	*	13.8325	diff_BDNF_IP_cFOS_vs_Uninduced_IP_cFOS_cond1_2127	18577	21165714	21213248	+	upstream	-4330	4180	NearestLocation	Pde4a
chr14	99045791	99045929	139	*	13.8275	diff_BDNF_IP_cFOS_vs_Uninduced_IP_cFOS_cond1_687	76789	99034544	99046136	-	inside	345	207	NearestLocation	Mzt1
chr10	75517170	75517435	266	*	13.8241	diff_BDNF_IP_cFOS_vs_Uninduced_IP_cFOS_cond1_185	68778	75351111	75517322	-	overlapStart	152	113	NearestLocation	Gucd1
chr7	59228873	59229066	194	*	13.8196	diff_BDNF_IP_cFOS_vs_Uninduced_IP_cFOS_cond1_1859	22215	59228750	59306727	+	inside	123	123	NearestLocation	Ube3a
chr10	39731784	39731968	185	*	13.8128	diff_BDNF_IP_cFOS_vs_Uninduced_IP_cFOS_cond1_146	327744	39621411	39732007	-	inside	223	39	NearestLocation	E130307A14Rik
chr10	31151684	31151829	146	*	13.8093	diff_BDNF_IP_cFOS_vs_Uninduced_IP_cFOS_cond1_143	69692	31313405	31328086	+	upstream	-161721	161576	NearestLocation	Hddc2
chr14	40966709	40966918	210	*	13.8066	diff_BDNF_IP_cFOS_vs_Uninduced_IP_cFOS_cond1_644	52588	40906444	40966807	-	overlapStart	98	98	NearestLocation	Tspan14
chr19	40513407	40513705	299	*	13.805	diff_BDNF_IP_cFOS_vs_Uninduced_IP_cFOS_cond1_1098	20411	40292040	40513812	-	inside	405	107	NearestLocation	Sorbs1
chr10	7956380	7956591	212	*	13.7965	diff_BDNF_IP_cFOS_vs_Uninduced_IP_cFOS_cond1_128	68652	7905648	7956123	-	upstream	-257	257	NearestLocation	Tab2
chr4	135855907	135856038	132	*	13.7314	diff_BDNF_IP_cFOS_vs_Uninduced_IP_cFOS_cond1_1502	14105	135856071	135869899	+	upstream	-164	33	NearestLocation	Srsf10
chr4	152008854	152009121	268	*	13.73	diff_BDNF_IP_cFOS_vs_Uninduced_IP_cFOS_cond1_1523	242785	152008891	152017677	+	overlapStart	-37	37	NearestLocation	Klhl21
chr18	67724245	67724790	546	*	13.7212	diff_BDNF_IP_cFOS_vs_Uninduced_IP_cFOS_cond1_1025	19255	67665501	67724621	-	overlapStart	376	169	NearestLocation	Ptpn2
chr17	32389193	32389471	279	*	13.7147	diff_BDNF_IP_cFOS_vs_Uninduced_IP_cFOS_cond1_911	22404	32354050	32389439	-	overlapStart	246	32	NearestLocation	Wiz
chr11	106788318	106788512	195	*	13.7087	diff_BDNF_IP_cFOS_vs_Uninduced_IP_cFOS_cond1_414	13207	106780356	106788865	-	inside	547	353	NearestLocation	Ddx5
chr17	47688939	47689111	173	*	13.6979	diff_BDNF_IP_cFOS_vs_Uninduced_IP_cFOS_cond1_941	66119	47686645	47688386	-	upstream	-553	553	NearestLocation	Tomm6
chr8	79029247	79029458	212	*	13.6973	diff_BDNF_IP_cFOS_vs_Uninduced_IP_cFOS_cond1_2005	622675	79028437	79193766	+	inside	810	810	NearestLocation	Zfp827
chr14	20082904	20083138	235	*	13.6672	diff_BDNF_IP_cFOS_vs_Uninduced_IP_cFOS_cond1_618	67509	20075636	20083172	-	inside	268	34	NearestLocation	Saysd1
chr8	85026761	85026954	194	*	13.6667	diff_BDNF_IP_cFOS_vs_Uninduced_IP_cFOS_cond1_2024	68544	85026833	85030286	+	overlapStart	-72	72	NearestLocation	2310036O22Rik
chr12	86241816	86242108	293	*	13.6658	diff_BDNF_IP_cFOS_vs_Uninduced_IP_cFOS_cond1_499	70373	86241878	86291368	+	overlapStart	-62	62	NearestLocation	Gpatch2l
chr19	42128862	42129071	210	*	13.6593	diff_BDNF_IP_cFOS_vs_Uninduced_IP_cFOS_cond1_1105	69534	42123275	42128993	-	overlapStart	131	78	NearestLocation	Avpi1
chr4	33248237	33248532	296	*	13.6576	diff_BDNF_IP_cFOS_vs_Uninduced_IP_cFOS_cond1_1407	108767	33245423	33248787	-	inside	550	255	NearestLocation	Pnrc1
chr13	95374926	95375125	200	*	13.644	diff_BDNF_IP_cFOS_vs_Uninduced_IP_cFOS_cond1_595	66549	95350683	95375357	-	inside	431	232	NearestLocation	Aggf1
chr2	35109503	35109742	240	*	13.6388	diff_BDNF_IP_cFOS_vs_Uninduced_IP_cFOS_cond1_1172	26920	35109492	35178822	+	inside	11	11	NearestLocation	Cntrl
chr6	88499857	88500214	358	*	13.6201	diff_BDNF_IP_cFOS_vs_Uninduced_IP_cFOS_cond1_1761	53421	88503607	88518800	-	downstream	18943	3393	NearestLocation	Sec61a1
chr1	180813726	180813925	200	*	13.6131	diff_BDNF_IP_cFOS_vs_Uninduced_IP_cFOS_cond1_115	15078	180802568	180813603	-	upstream	-123	123	NearestLocation	H3f3a
chr9	69368058	69368192	135	*	13.6116	diff_BDNF_IP_cFOS_vs_Uninduced_IP_cFOS_cond1_2177	93697	69397998	69433074	+	upstream	-29940	29806	NearestLocation	Ice2
chr13	91461978	91462113	136	*	13.6044	diff_BDNF_IP_cFOS_vs_Uninduced_IP_cFOS_cond1_587	66970	91461097	91706175	+	inside	881	881	NearestLocation	Ssbp2
chr2	156840470	156840669	200	*	13.595	diff_BDNF_IP_cFOS_vs_Uninduced_IP_cFOS_cond1_1281	228839	156840007	156855569	+	inside	463	463	NearestLocation	Tgif2
chr4	129058777	129058954	178	*	13.5895	diff_BDNF_IP_cFOS_vs_Uninduced_IP_cFOS_cond1_1481	75234	129058271	129085881	+	inside	506	506	NearestLocation	Rnf19b
chr8	119910666	119910909	244	*	13.5809	diff_BDNF_IP_cFOS_vs_Uninduced_IP_cFOS_cond1_2071	22224	119910852	119957557	+	overlapStart	-186	57	NearestLocation	Usp10
chr13	95325337	95325470	134	*	13.5806	diff_BDNF_IP_cFOS_vs_Uninduced_IP_cFOS_cond1_594	72114	95323605	95337842	+	inside	1732	1732	NearestLocation	Zbed3
chr1	53297052	53297254	203	*	13.5761	diff_BDNF_IP_cFOS_vs_Uninduced_IP_cFOS_cond1_24	227102	53297095	53310245	+	overlapStart	-43	43	NearestLocation	Ormdl1
chr6	113306810	113307049	240	*	13.5759	diff_BDNF_IP_cFOS_vs_Uninduced_IP_cFOS_cond1_1778	78783	113307137	113324862	+	upstream	-327	88	NearestLocation	Brpf1
chr13	111725550	111725840	291	*	13.5661	diff_BDNF_IP_cFOS_vs_Uninduced_IP_cFOS_cond1_608	218613	111686178	111718594	+	downstream	39372	6956	NearestLocation	Mier3
chr5	30921444	30921688	245	*	13.565	diff_BDNF_IP_cFOS_vs_Uninduced_IP_cFOS_cond1_1550	16548	30921895	30931246	+	upstream	-451	207	NearestLocation	Khk
chr9	53536799	53536998	200	*	13.5621	diff_BDNF_IP_cFOS_vs_Uninduced_IP_cFOS_cond1_2152	244879	53537047	53575627	+	upstream	-248	49	NearestLocation	Npat
chr8	105565911	105566110	200	*	13.5559	diff_BDNF_IP_cFOS_vs_Uninduced_IP_cFOS_cond1_2048	11972	105524470	105566040	-	overlapStart	129	70	NearestLocation	Atp6v0d1
chr5	122779269	122779537	269	*	13.5518	diff_BDNF_IP_cFOS_vs_Uninduced_IP_cFOS_cond1_1654	207565	122731170	122779410	-	overlapStart	141	127	NearestLocation	Camkk2
chr17	39843514	39846804	3291	*	13.549	diff_BDNF_IP_cFOS_vs_Uninduced_IP_cFOS_cond1_930	100126775	39950520	39955287	+	upstream	-107006	103716	NearestLocation	Esp38
chr4	103114629	103114884	256	*	13.5478	diff_BDNF_IP_cFOS_vs_Uninduced_IP_cFOS_cond1_1449	71148	103114390	103165754	+	inside	239	239	NearestLocation	Mier1
chr15	79028036	79028226	191	*	13.5176	diff_BDNF_IP_cFOS_vs_Uninduced_IP_cFOS_cond1_744	14958	79028212	79030500	+	overlapStart	-176	14	NearestLocation	H1f0
chr2	32606948	32607128	181	*	13.4982	diff_BDNF_IP_cFOS_vs_Uninduced_IP_cFOS_cond1_1167	50935	32599709	32620809	+	inside	7239	7239	NearestLocation	St6galnac6
chr11	72796161	72796417	257	*	13.493	diff_BDNF_IP_cFOS_vs_Uninduced_IP_cFOS_cond1_336	195018	72796226	72927120	+	overlapStart	-65	65	NearestLocation	Zzef1
chr7	112679841	112680042	202	*	13.4904	diff_BDNF_IP_cFOS_vs_Uninduced_IP_cFOS_cond1_1897	21676	112679320	112906805	+	inside	521	521	NearestLocation	Tead1
chr2	32362969	32363170	202	*	13.4834	diff_BDNF_IP_cFOS_vs_Uninduced_IP_cFOS_cond1_1165	68379	32363010	32378313	+	overlapStart	-41	41	NearestLocation	Ciz1
chr3	116744548	116744731	184	*	13.4567	diff_BDNF_IP_cFOS_vs_Uninduced_IP_cFOS_cond1_1370	229782	116670798	116712280	-	upstream	-32268	32268	NearestLocation	Slc35a3
chrX	68781517	68781716	200	*	13.4555	diff_BDNF_IP_cFOS_vs_Uninduced_IP_cFOS_cond1_2254	207854	68761839	68804560	+	inside	19678	19678	NearestLocation	Fmr1nb
chr12	113140244	113140456	213	*	13.4502	diff_BDNF_IP_cFOS_vs_Uninduced_IP_cFOS_cond1_518	68337	113140236	113145506	+	inside	8	8	NearestLocation	Crip2
chr2	83724476	83724718	243	*	13.4485	diff_BDNF_IP_cFOS_vs_Uninduced_IP_cFOS_cond1_1200	16410	83724397	83806917	+	inside	79	79	NearestLocation	Itgav
chr1	39478454	39478700	247	*	13.4335	diff_BDNF_IP_cFOS_vs_Uninduced_IP_cFOS_cond1_14	54610	39371496	39478747	-	inside	293	47	NearestLocation	Tbc1d8
chr2	130906440	130906845	406	*	13.432	diff_BDNF_IP_cFOS_vs_Uninduced_IP_cFOS_cond1_1248	11990	130906496	131030326	+	overlapStart	-56	56	NearestLocation	Atrn
chr1	52500427	52500699	273	*	13.4253	diff_BDNF_IP_cFOS_vs_Uninduced_IP_cFOS_cond1_23	17936	52455849	52500448	-	overlapStart	21	21	NearestLocation	Nab1
chr2	152105422	152105617	196	*	13.4076	diff_BDNF_IP_cFOS_vs_Uninduced_IP_cFOS_cond1_1263	76650	152105524	152111376	+	overlapStart	-102	93	NearestLocation	Srxn1
chr6	134897929	134898128	200	*	13.4055	diff_BDNF_IP_cFOS_vs_Uninduced_IP_cFOS_cond1_1802	72813	134897961	134900785	+	overlapStart	-32	32	NearestLocation	2810454H06Rik
chr6	54681465	54681669	205	*	13.4048	diff_BDNF_IP_cFOS_vs_Uninduced_IP_cFOS_cond1_1731	68235	54681624	54703855	+	overlapStart	-159	45	NearestLocation	Mturn
chr14	75754060	75754317	258	*	13.3928	diff_BDNF_IP_cFOS_vs_Uninduced_IP_cFOS_cond1_682	338337	75702351	75754493	-	inside	433	176	NearestLocation	Cog3
chr8	106893489	106893778	290	*	13.3927	diff_BDNF_IP_cFOS_vs_Uninduced_IP_cFOS_cond1_2057	214987	106883863	106893593	-	overlapStart	104	104	NearestLocation	Chtf8
chr2	33130433	33130624	192	*	13.3803	diff_BDNF_IP_cFOS_vs_Uninduced_IP_cFOS_cond1_1169	99326	32986366	33131436	-	inside	1003	812	NearestLocation	Garnl3
chr9	21955750	21955941	192	*	13.3802	diff_BDNF_IP_cFOS_vs_Uninduced_IP_cFOS_cond1_2130	66962	21955753	21958270	+	overlapStart	-3	3	NearestLocation	Swsap1
chr5	65435751	65435961	211	*	13.3791	diff_BDNF_IP_cFOS_vs_Uninduced_IP_cFOS_cond1_1588	22235	65413222	65435842	-	overlapStart	91	91	NearestLocation	Ugdh
chr14	57664782	57664999	218	*	13.3732	diff_BDNF_IP_cFOS_vs_Uninduced_IP_cFOS_cond1_662	57258	57582271	57664956	-	overlapStart	174	43	NearestLocation	Xpo4
chr3	123267432	123267683	252	*	13.3692	diff_BDNF_IP_cFOS_vs_Uninduced_IP_cFOS_cond1_1374	69608	123267496	123365636	+	overlapStart	-64	64	NearestLocation	Sec24d
chr5	118245069	118245263	195	*	13.3612	diff_BDNF_IP_cFOS_vs_Uninduced_IP_cFOS_cond1_1644	76792	118245227	118263114	+	overlapStart	-158	36	NearestLocation	2410131K14Rik
chr5	23433779	23433908	130	*	13.3578	diff_BDNF_IP_cFOS_vs_Uninduced_IP_cFOS_cond1_1542	269630	23431808	23434353	-	inside	574	445	NearestLocation	5031425E22Rik
chr4	109676536	109676781	246	*	13.3569	diff_BDNF_IP_cFOS_vs_Uninduced_IP_cFOS_cond1_1454	14084	109676627	109963960	+	overlapStart	-91	91	NearestLocation	Faf1
chr5	108629615	108629891	277	*	13.3395	diff_BDNF_IP_cFOS_vs_Uninduced_IP_cFOS_cond1_1621	72392	108629810	108647770	+	overlapStart	-195	81	NearestLocation	Tmem175
chr10	81293073	81293303	231	*	13.3373	diff_BDNF_IP_cFOS_vs_Uninduced_IP_cFOS_cond1_206	18717	81292963	81319974	+	inside	110	110	NearestLocation	Pip5k1c
chr10	62792182	62792381	200	*	13.3312	diff_BDNF_IP_cFOS_vs_Uninduced_IP_cFOS_cond1_174	67500	62743928	62792368	-	overlapStart	186	13	NearestLocation	Ccar1
chr11	102447492	102447691	200	*	13.3146	diff_BDNF_IP_cFOS_vs_Uninduced_IP_cFOS_cond1_406	217219	102436981	102447663	-	overlapStart	171	28	NearestLocation	Fam171a2
chr19	5654536	5654682	147	*	13.3072	diff_BDNF_IP_cFOS_vs_Uninduced_IP_cFOS_cond1_1052	20469	5651185	5663707	-	inside	9171	3351	NearestLocation	Sipa1
chr13	54687855	54688047	193	*	13.3044	diff_BDNF_IP_cFOS_vs_Uninduced_IP_cFOS_cond1_562	105239	54679399	54693960	-	inside	6105	5913	NearestLocation	Rnf44
chr10	94514660	94514911	252	*	13.304	diff_BDNF_IP_cFOS_vs_Uninduced_IP_cFOS_cond1_220	319880	94514857	94590954	+	overlapStart	-197	54	NearestLocation	Tmcc3
chr8	123212607	123212753	147	*	13.2974	diff_BDNF_IP_cFOS_vs_Uninduced_IP_cFOS_cond1_2089	234852	123204261	123212788	-	inside	181	35	NearestLocation	Chmp1a
chr11	120086669	120086812	144	*	13.2905	diff_BDNF_IP_cFOS_vs_Uninduced_IP_cFOS_cond1_441	12009	120064430	120086827	-	inside	158	15	NearestLocation	Cep131
chr8	84751943	84752088	146	*	13.2737	diff_BDNF_IP_cFOS_vs_Uninduced_IP_cFOS_cond1_2020	18032	84704712	84800338	-	inside	48395	47231	NearestLocation	Nfix
chr18	80206823	80207012	190	*	13.2643	diff_BDNF_IP_cFOS_vs_Uninduced_IP_cFOS_cond1_1034	27366	80206798	80225851	+	inside	25	25	NearestLocation	Txnl4a
chr18	80933825	80934020	196	*	13.2621	diff_BDNF_IP_cFOS_vs_Uninduced_IP_cFOS_cond1_1035	50771	80734141	80934058	-	inside	233	38	NearestLocation	Atp9b
chr16	94313426	94313660	235	*	13.2582	diff_BDNF_IP_cFOS_vs_Uninduced_IP_cFOS_cond1_859	170765	94328422	94336935	+	upstream	-14996	14762	NearestLocation	Ripply3
chr17	24549870	24550214	345	*	13.2568	diff_BDNF_IP_cFOS_vs_Uninduced_IP_cFOS_cond1_885	18763	24549950	24596514	+	overlapStart	-80	80	NearestLocation	Pkd1
chr6	113696958	113697175	218	*	13.2536	diff_BDNF_IP_cFOS_vs_Uninduced_IP_cFOS_cond1_1781	381801	113697499	113711068	+	upstream	-541	324	NearestLocation	Tatdn2
chr11	30267762	30267917	156	*	13.2531	diff_BDNF_IP_cFOS_vs_Uninduced_IP_cFOS_cond1_279	20742	30099395	30219772	-	upstream	-47990	47990	NearestLocation	Sptbn1
chr4	59805703	59805903	201	*	13.2526	diff_BDNF_IP_cFOS_vs_Uninduced_IP_cFOS_cond1_1430	209131	59805650	59904740	+	inside	53	53	NearestLocation	Snx30
chr2	121413738	121413920	183	*	13.2415	diff_BDNF_IP_cFOS_vs_Uninduced_IP_cFOS_cond1_1232	14827	121413902	121438686	+	overlapStart	-164	18	NearestLocation	Pdia3
chr4	76449833	76450032	200	*	13.2281	diff_BDNF_IP_cFOS_vs_Uninduced_IP_cFOS_cond1_1438	66928	75277354	75278286	-	upstream	-1171547	1171547	NearestLocation	Tmem261
chr13	100616763	100616992	230	*	13.2137	diff_BDNF_IP_cFOS_vs_Uninduced_IP_cFOS_cond1_598	218518	100595957	100616971	-	overlapStart	208	21	NearestLocation	Marveld2
chr19	47865427	47865629	203	*	13.2128	diff_BDNF_IP_cFOS_vs_Uninduced_IP_cFOS_cond1_1118	68214	47865545	47886305	+	overlapStart	-118	84	NearestLocation	Gsto2
chr15	93595859	93596059	201	*	13.2118	diff_BDNF_IP_cFOS_vs_Uninduced_IP_cFOS_cond1_768	106042	93499114	93595891	-	overlapStart	32	32	NearestLocation	Prickle1
chr8	75033510	75033710	201	*	13.21	diff_BDNF_IP_cFOS_vs_Uninduced_IP_cFOS_cond1_2004	21968	75033686	75070121	+	overlapStart	-176	24	NearestLocation	Tom1
chr2	173276502	173276701	200	*	13.1979	diff_BDNF_IP_cFOS_vs_Uninduced_IP_cFOS_cond1_1301	65112	173224465	173276533	-	overlapStart	31	31	NearestLocation	Pmepa1
chr14	64652458	64652626	169	*	13.1935	diff_BDNF_IP_cFOS_vs_Uninduced_IP_cFOS_cond1_672	16554	64652531	64806296	+	overlapStart	-73	73	NearestLocation	Kif13b
chr19	42431670	42431856	187	*	13.1915	diff_BDNF_IP_cFOS_vs_Uninduced_IP_cFOS_cond1_1106	72832	42283037	42431783	-	overlapStart	113	73	NearestLocation	Crtac1
chr10	91123681	91123880	200	*	13.1868	diff_BDNF_IP_cFOS_vs_Uninduced_IP_cFOS_cond1_218	18674	91116578	91123963	-	inside	282	83	NearestLocation	Slc25a3
chr2	156721087	156721243	157	*	13.1805	diff_BDNF_IP_cFOS_vs_Uninduced_IP_cFOS_cond1_1280	74846	156714539	156720909	-	upstream	-178	178	NearestLocation	4930405A21Rik
chr1	177441666	177441876	211	*	13.1757	diff_BDNF_IP_cFOS_vs_Uninduced_IP_cFOS_cond1_105	30928	177442407	177450764	+	upstream	-741	531	NearestLocation	Zbtb18
chr17	24470462	24470636	175	*	13.1753	diff_BDNF_IP_cFOS_vs_Uninduced_IP_cFOS_cond1_883	67078	24470473	24471596	+	overlapStart	-11	11	NearestLocation	Pgp
chr19	9982536	9982918	383	*	13.1556	diff_BDNF_IP_cFOS_vs_Uninduced_IP_cFOS_cond1_1064	14319	9980600	9985111	+	inside	1936	1936	NearestLocation	Fth1
chr17	84465996	84466278	283	*	13.1535	diff_BDNF_IP_cFOS_vs_Uninduced_IP_cFOS_cond1_972	240174	84190056	84466208	-	overlapStart	212	70	NearestLocation	Thada
chr8	13785670	13785869	200	*	13.1469	diff_BDNF_IP_cFOS_vs_Uninduced_IP_cFOS_cond1_1957	67031	13785615	13798537	+	inside	55	55	NearestLocation	Upf3a
chr2	32961713	32961918	206	*	13.103	diff_BDNF_IP_cFOS_vs_Uninduced_IP_cFOS_cond1_1168	269261	32961712	32964045	+	inside	1	1	NearestLocation	Rpl12
chr19	36348900	36349460	561	*	13.101	diff_BDNF_IP_cFOS_vs_Uninduced_IP_cFOS_cond1_1091	76073	36348454	36456204	+	inside	446	446	NearestLocation	Pcgf5
chr11	98338591	98338759	169	*	13.0839	diff_BDNF_IP_cFOS_vs_Uninduced_IP_cFOS_cond1_391	18013	98325417	98329645	-	upstream	-8946	8946	NearestLocation	Neurod2
chr8	106893153	106893283	131	*	13.0838	diff_BDNF_IP_cFOS_vs_Uninduced_IP_cFOS_cond1_2056	214987	106883863	106893593	-	inside	440	310	NearestLocation	Chtf8
chr5	108312748	108312921	174	*	13.0822	diff_BDNF_IP_cFOS_vs_Uninduced_IP_cFOS_cond1_1619	433931	108312925	108348779	+	upstream	-177	4	NearestLocation	Pigg
chr7	133637518	133637926	409	*	13.0816	diff_BDNF_IP_cFOS_vs_Uninduced_IP_cFOS_cond1_1928	214764	133637675	133673017	+	overlapStart	-157	157	NearestLocation	Edrf1
chr19	4614980	4615242	263	*	13.0778	diff_BDNF_IP_cFOS_vs_Uninduced_IP_cFOS_cond1_1045	225875	4611784	4615667	-	inside	687	425	NearestLocation	Lrfn4
chr1	64532753	64532930	178	*	13.0764	diff_BDNF_IP_cFOS_vs_Uninduced_IP_cFOS_cond1_33	12912	64532804	64604548	+	overlapStart	-51	51	NearestLocation	Creb1
chr2	31245660	31245813	154	*	13.0758	diff_BDNF_IP_cFOS_vs_Uninduced_IP_cFOS_cond1_1159	14299	31245923	31295471	+	upstream	-263	110	NearestLocation	Ncs1
chr7	81454736	81454927	192	*	13.0711	diff_BDNF_IP_cFOS_vs_Uninduced_IP_cFOS_cond1_1872	12877	81347026	81454758	-	overlapStart	22	22	NearestLocation	Cpeb1
chr10	76345304	76345487	184	*	13.0706	diff_BDNF_IP_cFOS_vs_Uninduced_IP_cFOS_cond1_187	64451	76263049	76345291	-	upstream	-13	13	NearestLocation	Dip2a
chr19	32389162	32389352	191	*	13.0674	diff_BDNF_IP_cFOS_vs_Uninduced_IP_cFOS_cond1_1087	67188	32389216	32391184	+	overlapStart	-54	54	NearestLocation	2700046G09Rik
chr15	102136227	102136420	194	*	13.0592	diff_BDNF_IP_cFOS_vs_Uninduced_IP_cFOS_cond1_791	223918	102116528	102136215	-	upstream	-12	12	NearestLocation	Spryd3
chr7	120917696	120917907	212	*	13.0567	diff_BDNF_IP_cFOS_vs_Uninduced_IP_cFOS_cond1_1906	26939	120917744	120947432	+	overlapStart	-48	48	NearestLocation	Polr3e
chr16	20141137	20141336	200	*	13.0522	diff_BDNF_IP_cFOS_vs_Uninduced_IP_cFOS_cond1_820	208146	20141063	20232573	+	inside	74	74	NearestLocation	Yeats2
chr17	35164720	35164936	217	*	13.0517	diff_BDNF_IP_cFOS_vs_Uninduced_IP_cFOS_cond1_922	53761	35149086	35164877	-	overlapStart	157	59	NearestLocation	Prrc2a
chr14	67715236	67715490	255	*	13.0504	diff_BDNF_IP_cFOS_vs_Uninduced_IP_cFOS_cond1_676	108912	67676354	67715841	-	inside	605	351	NearestLocation	Cdca2
chr14	70599606	70599806	201	*	13.0473	diff_BDNF_IP_cFOS_vs_Uninduced_IP_cFOS_cond1_679	239170	70583295	70599835	-	inside	229	29	NearestLocation	Fam160b2
chr1	39367993	39368143	151	*	13.0441	diff_BDNF_IP_cFOS_vs_Uninduced_IP_cFOS_cond1_13	114641	39367851	39371910	+	inside	142	142	NearestLocation	Rpl31
chr2	131352693	131352846	154	*	13.0403	diff_BDNF_IP_cFOS_vs_Uninduced_IP_cFOS_cond1_1253	51902	131298488	131352892	-	inside	199	46	NearestLocation	Rnf24
chr7	16614843	16615098	256	*	13.04	diff_BDNF_IP_cFOS_vs_Uninduced_IP_cFOS_cond1_1818	232906	16494473	16614993	-	overlapStart	150	105	NearestLocation	Arhgap35
chr1	86359013	86359265	253	*	13.0161	diff_BDNF_IP_cFOS_vs_Uninduced_IP_cFOS_cond1_46	17975	86344719	86359455	-	inside	442	190	NearestLocation	Ncl
chr11	83302653	83302876	224	*	13.0139	diff_BDNF_IP_cFOS_vs_Uninduced_IP_cFOS_cond1_361	71770	83302697	83405033	+	overlapStart	-44	44	NearestLocation	Ap2b1
chr10	45577780	45578087	308	*	13.0056	diff_BDNF_IP_cFOS_vs_Uninduced_IP_cFOS_cond1_158	209462	45577829	45712345	+	overlapStart	-49	49	NearestLocation	Hace1
chr5	143548569	143548888	320	*	12.9955	diff_BDNF_IP_cFOS_vs_Uninduced_IP_cFOS_cond1_1699	67238	143548706	143564525	+	overlapStart	-137	137	NearestLocation	Fam220a
chr10	57532159	57532300	142	*	12.9954	diff_BDNF_IP_cFOS_vs_Uninduced_IP_cFOS_cond1_161	56442	57515775	57532529	-	inside	370	229	NearestLocation	Serinc1
chr9	99568458	99568660	203	*	12.9929	diff_BDNF_IP_cFOS_vs_Uninduced_IP_cFOS_cond1_2200	74125	99478391	99568899	-	inside	441	239	NearestLocation	Armc8
chr9	70503497	70503756	260	*	12.9791	diff_BDNF_IP_cFOS_vs_Uninduced_IP_cFOS_cond1_2181	93836	70425429	70503725	-	overlapStart	228	31	NearestLocation	Rnf111
chr6	65042655	65042898	244	*	12.9762	diff_BDNF_IP_cFOS_vs_Uninduced_IP_cFOS_cond1_1738	13990	65042667	65116049	+	overlapStart	-12	12	NearestLocation	Smarcad1
chr2	30967781	30967981	201	*	12.9703	diff_BDNF_IP_cFOS_vs_Uninduced_IP_cFOS_cond1_1156	30931	30960561	30967918	-	overlapStart	137	63	NearestLocation	Tor1a
chr9	22070971	22071162	192	*	12.9693	diff_BDNF_IP_cFOS_vs_Uninduced_IP_cFOS_cond1_2131	100503652	22071002	22086131	+	overlapStart	-31	31	NearestLocation	Gm16845
chr9	56160689	56161080	392	*	12.961	diff_BDNF_IP_cFOS_vs_Uninduced_IP_cFOS_cond1_2156	56434	56131725	56161070	-	overlapStart	381	10	NearestLocation	Tspan3
chr10	127677071	127677244	174	*	12.9565	diff_BDNF_IP_cFOS_vs_Uninduced_IP_cFOS_cond1_248	72243	127667123	127668851	+	downstream	9948	8220	NearestLocation	1700012D01Rik
chr3	52268287	52268466	180	*	12.9545	diff_BDNF_IP_cFOS_vs_Uninduced_IP_cFOS_cond1_1333	56458	52268337	52350109	+	overlapStart	-50	50	NearestLocation	Foxo1
chr15	100615133	100615408	276	*	12.9543	diff_BDNF_IP_cFOS_vs_Uninduced_IP_cFOS_cond1_785	78445	100614140	100615110	-	upstream	-23	23	NearestLocation	C330013E15Rik
chr5	108067636	108067798	163	*	12.9514	diff_BDNF_IP_cFOS_vs_Uninduced_IP_cFOS_cond1_1616	17765	108065674	108109219	+	inside	1962	1962	NearestLocation	Mtf2
chr2	151741189	151741357	169	*	12.9466	diff_BDNF_IP_cFOS_vs_Uninduced_IP_cFOS_cond1_1262	228769	151716062	151741310	-	overlapStart	121	47	NearestLocation	Psmf1
chr15	79229243	79229509	267	*	12.9411	diff_BDNF_IP_cFOS_vs_Uninduced_IP_cFOS_cond1_745	18693	79229173	79249466	+	inside	70	70	NearestLocation	Pick1
chr4	95161380	95161545	166	*	12.9409	diff_BDNF_IP_cFOS_vs_Uninduced_IP_cFOS_cond1_1446	16476	95049036	95052222	-	upstream	-109158	109158	NearestLocation	Jun
chr17	12991957	12992181	225	*	12.9382	diff_BDNF_IP_cFOS_vs_Uninduced_IP_cFOS_cond1_873	60532	12966799	12992539	-	inside	582	358	NearestLocation	Wtap
chr10	62651446	62651681	236	*	12.9312	diff_BDNF_IP_cFOS_vs_Uninduced_IP_cFOS_cond1_173	94213	62616023	62651198	-	upstream	-248	248	NearestLocation	Ddx50
chr7	140137498	140137659	162	*	12.9285	diff_BDNF_IP_cFOS_vs_Uninduced_IP_cFOS_cond1_1937	212508	140137564	140150786	+	overlapStart	-66	66	NearestLocation	Mtg1
chr2	72980699	72980931	233	*	12.9278	diff_BDNF_IP_cFOS_vs_Uninduced_IP_cFOS_cond1_1191	20687	72936432	72980446	-	upstream	-253	253	NearestLocation	Sp3
chr7	84152062	84152224	163	*	12.9241	diff_BDNF_IP_cFOS_vs_Uninduced_IP_cFOS_cond1_1877	70178	84109356	84151893	-	upstream	-169	169	NearestLocation	Abhd17c
chr17	29614818	29615114	297	*	12.9205	diff_BDNF_IP_cFOS_vs_Uninduced_IP_cFOS_cond1_905	58230	29614831	29641659	+	overlapStart	-13	13	NearestLocation	Rnf8
chr13	48625449	48625663	215	*	12.9145	diff_BDNF_IP_cFOS_vs_Uninduced_IP_cFOS_cond1_554	218232	48577869	48625672	-	inside	223	9	NearestLocation	Ptpdc1
chr6	71831285	71831465	181	*	12.9141	diff_BDNF_IP_cFOS_vs_Uninduced_IP_cFOS_cond1_1742	76614	71831320	71877388	+	overlapStart	-35	35	NearestLocation	Immt
chr13	35740627	35740928	302	*	12.9028	diff_BDNF_IP_cFOS_vs_Uninduced_IP_cFOS_cond1_536	12593	35659862	35874064	+	inside	80765	80765	NearestLocation	Cdyl
chr1	37865110	37865435	326	*	12.9006	diff_BDNF_IP_cFOS_vs_Uninduced_IP_cFOS_cond1_11	211484	37754572	37865298	-	overlapStart	188	137	NearestLocation	Tsga10
chr12	69892809	69893173	365	*	12.8933	diff_BDNF_IP_cFOS_vs_Uninduced_IP_cFOS_cond1_489	399510	69803757	69893163	-	overlapStart	354	10	NearestLocation	Map4k5
chr5	134688536	134688691	156	*	12.8895	diff_BDNF_IP_cFOS_vs_Uninduced_IP_cFOS_cond1_1674	16885	134656039	134688590	-	overlapStart	54	54	NearestLocation	Limk1
chr10	77606589	77606785	197	*	12.8875	diff_BDNF_IP_cFOS_vs_Uninduced_IP_cFOS_cond1_189	20610	77606097	77618331	+	inside	492	492	NearestLocation	Sumo3
chr1	58802040	58802208	169	*	12.8858	diff_BDNF_IP_cFOS_vs_Uninduced_IP_cFOS_cond1_30	12370	58795374	58847503	+	inside	6666	6666	NearestLocation	Casp8
chr15	85879189	85879388	200	*	12.8847	diff_BDNF_IP_cFOS_vs_Uninduced_IP_cFOS_cond1_762	72026	85879327	85897393	+	overlapStart	-138	61	NearestLocation	Trmu
chr4	141722940	141723139	200	*	12.8776	diff_BDNF_IP_cFOS_vs_Uninduced_IP_cFOS_cond1_1510	68817	141683563	141723419	-	inside	479	280	NearestLocation	Ddi2
chr4	139310670	139310929	260	*	12.8621	diff_BDNF_IP_cFOS_vs_Uninduced_IP_cFOS_cond1_1507	212555	139294030	139310700	-	overlapStart	30	30	NearestLocation	Pqlc2
chr7	64872724	64872893	170	*	12.8496	diff_BDNF_IP_cFOS_vs_Uninduced_IP_cFOS_cond1_1862	66647	64871650	64873040	-	inside	316	147	NearestLocation	Ndnl2
chr5	45857289	45857460	172	*	12.8481	diff_BDNF_IP_cFOS_vs_Uninduced_IP_cFOS_cond1_1575	209707	45697184	45857540	-	inside	251	80	NearestLocation	Lcorl
chr10	53379680	53379903	224	*	12.8384	diff_BDNF_IP_cFOS_vs_Uninduced_IP_cFOS_cond1_160	100038725	53278081	53379851	-	overlapStart	171	52	NearestLocation	Cep85l
chr9	111271927	111272126	200	*	12.8337	diff_BDNF_IP_cFOS_vs_Uninduced_IP_cFOS_cond1_2228	77781	111271845	111279091	+	inside	82	82	NearestLocation	Epm2aip1
chr2	121289595	121289740	146	*	12.8173	diff_BDNF_IP_cFOS_vs_Uninduced_IP_cFOS_cond1_1230	17754	121289602	121310832	+	overlapStart	-7	7	NearestLocation	Map1a
chr5	142629443	142629829	387	*	12.8161	diff_BDNF_IP_cFOS_vs_Uninduced_IP_cFOS_cond1_1691	74781	142629584	142669370	+	overlapStart	-141	141	NearestLocation	Wipi2
chr18	21299616	21299817	202	*	12.8092	diff_BDNF_IP_cFOS_vs_Uninduced_IP_cFOS_cond1_987	381126	21127342	21300139	-	inside	523	322	NearestLocation	Garem
chr2	39190558	39190754	197	*	12.8056	diff_BDNF_IP_cFOS_vs_Uninduced_IP_cFOS_cond1_1180	320271	39066215	39190730	-	overlapStart	172	24	NearestLocation	Scai
chr7	99917559	99917734	176	*	12.7994	diff_BDNF_IP_cFOS_vs_Uninduced_IP_cFOS_cond1_1885	446101	99859218	99917824	+	inside	58341	90	NearestLocation	Xrra1
chr8	23257015	23257270	256	*	12.795	diff_BDNF_IP_cFOS_vs_Uninduced_IP_cFOS_cond1_1964	57437	23241326	23257080	-	overlapStart	65	65	NearestLocation	Golga7
chr16	33576624	33576763	140	*	12.79	diff_BDNF_IP_cFOS_vs_Uninduced_IP_cFOS_cond1_828	171286	33518329	33664135	+	inside	58295	58295	NearestLocation	Slc12a8
chr1	37430056	37430344	289	*	12.7745	diff_BDNF_IP_cFOS_vs_Uninduced_IP_cFOS_cond1_10	76178	37417085	37430103	-	overlapStart	47	47	NearestLocation	Coa5
chr1	187215614	187215776	163	*	12.7739	diff_BDNF_IP_cFOS_vs_Uninduced_IP_cFOS_cond1_119	67769	187215511	187351429	+	inside	103	103	NearestLocation	Gpatch2
chr15	36496525	36496670	146	*	12.7695	diff_BDNF_IP_cFOS_vs_Uninduced_IP_cFOS_cond1_711	68839	36477668	36496791	-	inside	266	121	NearestLocation	Ankrd46
chr16	90386213	90386480	268	*	12.7622	diff_BDNF_IP_cFOS_vs_Uninduced_IP_cFOS_cond1_851	26559	90386397	90499553	+	overlapStart	-184	83	NearestLocation	Hunk
chr16	20097586	20097791	206	*	12.7589	diff_BDNF_IP_cFOS_vs_Uninduced_IP_cFOS_cond1_819	75785	20097554	20127744	+	inside	32	32	NearestLocation	Klhl24
chr8	11556259	11556396	138	*	12.7534	diff_BDNF_IP_cFOS_vs_Uninduced_IP_cFOS_cond1_1956	26356	11555762	11563251	+	inside	497	497	NearestLocation	Ing1
chr12	37043353	37043515	163	*	12.7518	diff_BDNF_IP_cFOS_vs_Uninduced_IP_cFOS_cond1_471	17286	37108546	37179528	+	upstream	-65193	65031	NearestLocation	Meox2
chr13	49215650	49216036	387	*	12.7501	diff_BDNF_IP_cFOS_vs_Uninduced_IP_cFOS_cond1_557	68480	49202951	49216026	-	overlapStart	376	10	NearestLocation	Card19
chr5	135688668	135688865	198	*	12.7462	diff_BDNF_IP_cFOS_vs_Uninduced_IP_cFOS_cond1_1679	18984	135689214	135735325	+	upstream	-546	349	NearestLocation	Por
chr10	128194789	128195005	217	*	12.7442	diff_BDNF_IP_cFOS_vs_Uninduced_IP_cFOS_cond1_250	216456	128194635	128210004	+	inside	154	154	NearestLocation	Gls2
chr9	66350621	66350809	189	*	12.743	diff_BDNF_IP_cFOS_vs_Uninduced_IP_cFOS_cond1_2174	235439	66350450	66508775	+	inside	171	171	NearestLocation	Herc1
chr12	32954311	32954451	141	*	12.741	diff_BDNF_IP_cFOS_vs_Uninduced_IP_cFOS_cond1_469	19027	32953945	32979502	+	inside	366	366	NearestLocation	Sypl
chr8	40511471	40511968	498	*	12.7364	diff_BDNF_IP_cFOS_vs_Uninduced_IP_cFOS_cond1_1976	52348	40511783	40551134	+	overlapStart	-312	185	NearestLocation	Vps37a
chr11	75630629	75630915	287	*	12.7358	diff_BDNF_IP_cFOS_vs_Uninduced_IP_cFOS_cond1_341	19062	75631020	75648865	+	upstream	-391	105	NearestLocation	Inpp5k
chr4	126753374	126754124	751	*	12.735	diff_BDNF_IP_cFOS_vs_Uninduced_IP_cFOS_cond1_1478	26562	126743750	126753429	-	overlapStart	55	55	NearestLocation	Ncdn
chr18	77774019	77774178	160	*	12.7347	diff_BDNF_IP_cFOS_vs_Uninduced_IP_cFOS_cond1_1033	11946	77773768	77782868	+	inside	251	251	NearestLocation	Atp5a1
chr5	130002559	130002875	317	*	12.7336	diff_BDNF_IP_cFOS_vs_Uninduced_IP_cFOS_cond1_1670	110006	129989021	130002828	-	overlapStart	269	47	NearestLocation	Gusb
chr19	10304945	10305190	246	*	12.7305	diff_BDNF_IP_cFOS_vs_Uninduced_IP_cFOS_cond1_1066	269060	10245265	10304877	-	upstream	-68	68	NearestLocation	Dagla
chr5	23433084	23433443	360	*	12.7294	diff_BDNF_IP_cFOS_vs_Uninduced_IP_cFOS_cond1_1541	269630	23431808	23434353	-	inside	1269	910	NearestLocation	5031425E22Rik
chr16	22439618	22439787	170	*	12.7131	diff_BDNF_IP_cFOS_vs_Uninduced_IP_cFOS_cond1_822	104156	22381313	22439570	-	upstream	-48	48	NearestLocation	Etv5
chr15	34443329	34443449	121	*	12.7104	diff_BDNF_IP_cFOS_vs_Uninduced_IP_cFOS_cond1_710	19946	34440506	34443276	-	upstream	-53	53	NearestLocation	Rpl30
chr6	113046225	113046379	155	*	12.7078	diff_BDNF_IP_cFOS_vs_Uninduced_IP_cFOS_cond1_1777	14911	113046327	113068273	+	overlapStart	-102	52	NearestLocation	Thumpd3
chr7	139581067	139581266	200	*	12.696	diff_BDNF_IP_cFOS_vs_Uninduced_IP_cFOS_cond1_1935	14912	139579376	139582797	-	inside	1730	1531	NearestLocation	Nkx6-2
chr10	111473115	111473253	139	*	12.6913	diff_BDNF_IP_cFOS_vs_Uninduced_IP_cFOS_cond1_229	53605	111473192	111498150	+	overlapStart	-77	61	NearestLocation	Nap1l1
chr4	45084552	45084693	142	*	12.6868	diff_BDNF_IP_cFOS_vs_Uninduced_IP_cFOS_cond1_1416	269529	45034248	45084604	-	overlapStart	52	52	NearestLocation	Fbxo10
chr9	123529776	123529996	221	*	12.6759	diff_BDNF_IP_cFOS_vs_Uninduced_IP_cFOS_cond1_2247	83493	123529882	123592598	+	overlapStart	-106	106	NearestLocation	Sacm1l
chr13	92610988	92611132	145	*	12.6732	diff_BDNF_IP_cFOS_vs_Uninduced_IP_cFOS_cond1_589	218442	92611138	92711946	+	upstream	-150	6	NearestLocation	Serinc5
chr4	133498241	133498522	282	*	12.6719	diff_BDNF_IP_cFOS_vs_Uninduced_IP_cFOS_cond1_1492	69539	133491100	133498550	-	inside	309	28	NearestLocation	Trnp1
chr2	131186970	131187092	123	*	12.669	diff_BDNF_IP_cFOS_vs_Uninduced_IP_cFOS_cond1_1252	12531	131186948	131198511	+	inside	22	22	NearestLocation	Cdc25b
chr8	106210669	106210856	188	*	12.6631	diff_BDNF_IP_cFOS_vs_Uninduced_IP_cFOS_cond1_2054	66432	106200438	106210933	-	inside	264	77	NearestLocation	Slc7a6os
chr11	17159290	17159661	372	*	12.6602	diff_BDNF_IP_cFOS_vs_Uninduced_IP_cFOS_cond1_272	19058	17151139	17200380	+	inside	8151	8151	NearestLocation	Ppp3r1
chr16	13902941	13903135	195	*	12.6591	diff_BDNF_IP_cFOS_vs_Uninduced_IP_cFOS_cond1_811	94184	13833573	13903145	-	inside	204	10	NearestLocation	Pdxdc1
chr12	65073458	65073617	160	*	12.6409	diff_BDNF_IP_cFOS_vs_Uninduced_IP_cFOS_cond1_483	30795	65062432	65073938	-	inside	480	321	NearestLocation	Fkbp3
chr15	25984540	25984691	152	*	12.6333	diff_BDNF_IP_cFOS_vs_Uninduced_IP_cFOS_cond1_706	52521	25984366	25998482	+	inside	174	174	NearestLocation	Zfp622
chr8	71629297	71629495	199	*	12.6249	diff_BDNF_IP_cFOS_vs_Uninduced_IP_cFOS_cond1_1999	102466799	71631047	71631106	-	downstream	1809	1552	NearestLocation	Mir6769b
chr13	110395023	110395252	230	*	12.6244	diff_BDNF_IP_cFOS_vs_Uninduced_IP_cFOS_cond1_606	20620	110395044	110400843	+	overlapStart	-21	21	NearestLocation	Plk2
chr7	39517743	39517942	200	*	12.6238	diff_BDNF_IP_cFOS_vs_Uninduced_IP_cFOS_cond1_1844	70227	39517766	39540415	+	overlapStart	-23	23	NearestLocation	Zfp619
chr14	30716235	30716426	192	*	12.6126	diff_BDNF_IP_cFOS_vs_Uninduced_IP_cFOS_cond1_637	54650	30714849	30822721	+	inside	1386	1386	NearestLocation	Sfmbt1
chr5	110107969	110108295	327	*	12.6112	diff_BDNF_IP_cFOS_vs_Uninduced_IP_cFOS_cond1_1622	107999	110103977	110108197	-	overlapStart	228	98	NearestLocation	Gtpbp6
chr9	80022010	80022152	143	*	12.6054	diff_BDNF_IP_cFOS_vs_Uninduced_IP_cFOS_cond1_2190	70598	79815562	79977882	-	upstream	-44128	44128	NearestLocation	Filip1
chr6	83775689	83775910	222	*	12.6041	diff_BDNF_IP_cFOS_vs_Uninduced_IP_cFOS_cond1_1750	21766	83770414	83775812	-	overlapStart	123	98	NearestLocation	Tex261
chr6	124931335	124931568	234	*	12.6019	diff_BDNF_IP_cFOS_vs_Uninduced_IP_cFOS_cond1_1792	30853	124931388	124937238	+	overlapStart	-53	53	NearestLocation	Mlf2
chr9	59291738	59291899	162	*	12.5823	diff_BDNF_IP_cFOS_vs_Uninduced_IP_cFOS_cond1_2164	72141	59291572	59316200	+	inside	166	166	NearestLocation	Adpgk
chr4	133753672	133753858	187	*	12.5748	diff_BDNF_IP_cFOS_vs_Uninduced_IP_cFOS_cond1_1494	93760	133679008	133756769	-	inside	3097	2911	NearestLocation	Arid1a
chr11	97884065	97884223	159	*	12.5729	diff_BDNF_IP_cFOS_vs_Uninduced_IP_cFOS_cond1_388	72973	97854307	97884154	-	overlapStart	89	69	NearestLocation	Fbxo47
chr12	112928401	112928602	202	*	12.5718	diff_BDNF_IP_cFOS_vs_Uninduced_IP_cFOS_cond1_517	16450	112908590	112929495	-	inside	1094	893	NearestLocation	Jag2
chr2	70825203	70825327	125	*	12.5637	diff_BDNF_IP_cFOS_vs_Uninduced_IP_cFOS_cond1_1188	228012	70712408	70825480	-	inside	277	153	NearestLocation	Tlk1
chr11	84870876	84871073	198	*	12.5636	diff_BDNF_IP_cFOS_vs_Uninduced_IP_cFOS_cond1_364	217039	84832361	84870779	-	upstream	-97	97	NearestLocation	Ggnbp2
chr9	95511754	95511993	240	*	12.5614	diff_BDNF_IP_cFOS_vs_Uninduced_IP_cFOS_cond1_2196	67958	95456894	95511996	-	inside	242	3	NearestLocation	U2surp
chr17	66076974	66077344	371	*	12.5592	diff_BDNF_IP_cFOS_vs_Uninduced_IP_cFOS_cond1_959	106585	65967501	66077046	-	overlapStart	72	72	NearestLocation	Ankrd12
chr2	30658554	30658782	229	*	12.5579	diff_BDNF_IP_cFOS_vs_Uninduced_IP_cFOS_cond1_1155	100526499	30721210	30721293	+	upstream	-62656	62428	NearestLocation	Mir3089
chr3	32817592	32817784	193	*	12.5428	diff_BDNF_IP_cFOS_vs_Uninduced_IP_cFOS_cond1_1321	72607	32817626	32935257	+	overlapStart	-34	34	NearestLocation	Usp13
chr3	9833407	9833599	193	*	12.5363	diff_BDNF_IP_cFOS_vs_Uninduced_IP_cFOS_cond1_1314	94212	9687482	9833679	-	inside	272	80	NearestLocation	Pag1
chr12	80790577	80790752	176	*	12.5262	diff_BDNF_IP_cFOS_vs_Uninduced_IP_cFOS_cond1_497	217684	80790532	80880833	+	inside	45	45	NearestLocation	Susd6
chr9	74953021	74953162	142	*	12.5238	diff_BDNF_IP_cFOS_vs_Uninduced_IP_cFOS_cond1_2185	235493	74952884	75032468	+	inside	137	137	NearestLocation	Fam214a
chr7	38061285	38061462	178	*	12.5188	diff_BDNF_IP_cFOS_vs_Uninduced_IP_cFOS_cond1_1843	19777	37959992	38023551	-	upstream	-37734	37734	NearestLocation	Uri1
chr9	56417688	56417891	204	*	12.518	diff_BDNF_IP_cFOS_vs_Uninduced_IP_cFOS_cond1_2157	244895	56201129	56418050	-	inside	362	159	NearestLocation	Peak1
chr6	86472213	86472443	231	*	12.5139	diff_BDNF_IP_cFOS_vs_Uninduced_IP_cFOS_cond1_1754	320486	86470277	86480830	-	inside	8617	1936	NearestLocation	A430078I02Rik
chr9	106751346	106751529	184	*	12.5122	diff_BDNF_IP_cFOS_vs_Uninduced_IP_cFOS_cond1_2208	81000	106688080	106789213	-	inside	37867	37684	NearestLocation	Rad54l2
chr6	119902670	119902835	166	*	12.5094	diff_BDNF_IP_cFOS_vs_Uninduced_IP_cFOS_cond1_1788	19365	119902698	119922823	+	overlapStart	-28	28	NearestLocation	Rad52
chr9	102626306	102626507	202	*	12.5091	diff_BDNF_IP_cFOS_vs_Uninduced_IP_cFOS_cond1_2203	69010	102626296	102634244	+	inside	10	10	NearestLocation	Anapc13
chr17	67354599	67354765	167	*	12.5086	diff_BDNF_IP_cFOS_vs_Uninduced_IP_cFOS_cond1_961	19274	66666848	67354459	-	upstream	-140	140	NearestLocation	Ptprm
chr10	127041656	127041829	174	*	12.4981	diff_BDNF_IP_cFOS_vs_Uninduced_IP_cFOS_cond1_245	17299	127041932	127045461	+	upstream	-276	103	NearestLocation	Mettl1
chr5	144357694	144357851	158	*	12.495	diff_BDNF_IP_cFOS_vs_Uninduced_IP_cFOS_cond1_1700	100579137	144357923	144361005	+	upstream	-229	72	NearestLocation	Dmr
chr8	84414560	84414766	207	*	12.4876	diff_BDNF_IP_cFOS_vs_Uninduced_IP_cFOS_cond1_2017	12286	84415364	84640249	+	upstream	-804	598	NearestLocation	Cacna1a
chr15	36793140	36793290	151	*	12.4869	diff_BDNF_IP_cFOS_vs_Uninduced_IP_cFOS_cond1_713	22631	36770262	36796929	-	inside	3789	3639	NearestLocation	Ywhaz
chr6	146577623	146577876	254	*	12.4829	diff_BDNF_IP_cFOS_vs_Uninduced_IP_cFOS_cond1_1809	71177	146549632	146577835	-	overlapStart	212	41	NearestLocation	Asun
chr2	24949642	24949773	132	*	12.4829	diff_BDNF_IP_cFOS_vs_Uninduced_IP_cFOS_cond1_1135	67187	24949802	24959413	+	upstream	-160	29	NearestLocation	Zmynd19
chr2	76370020	76370191	172	*	12.4778	diff_BDNF_IP_cFOS_vs_Uninduced_IP_cFOS_cond1_1197	241490	76369984	76383767	+	inside	36	36	NearestLocation	Rbm45
chr11	120231141	120231346	206	*	12.4774	diff_BDNF_IP_cFOS_vs_Uninduced_IP_cFOS_cond1_443	268515	120232947	120292297	+	upstream	-1806	1601	NearestLocation	Bahcc1
chr16	92057959	92058129	171	*	12.4712	diff_BDNF_IP_cFOS_vs_Uninduced_IP_cFOS_cond1_857	121022	92058322	92112227	+	upstream	-363	193	NearestLocation	Mrps6
chr16	92057959	92058129	171	*	12.4712	diff_BDNF_IP_cFOS_vs_Uninduced_IP_cFOS_cond1_857	53881	92058322	92087473	+	upstream	-363	193	NearestLocation	Slc5a3
chr11	62538781	62538935	155	*	12.4709	diff_BDNF_IP_cFOS_vs_Uninduced_IP_cFOS_cond1_317	73139	62524944	62539261	-	inside	480	326	NearestLocation	Cenpv
chr5	65492552	65492807	256	*	12.4603	diff_BDNF_IP_cFOS_vs_Uninduced_IP_cFOS_cond1_1589	68552	65448755	65492835	-	inside	283	28	NearestLocation	Smim14
chr1	189007619	189007802	184	*	12.4547	diff_BDNF_IP_cFOS_vs_Uninduced_IP_cFOS_cond1_120	226823	188971096	189007840	-	inside	221	38	NearestLocation	Kctd3
chr4	149137508	149137684	177	*	12.4509	diff_BDNF_IP_cFOS_vs_Uninduced_IP_cFOS_cond1_1517	69928	149128349	149137600	-	overlapStart	92	84	NearestLocation	Apitd1
chr7	141228698	141228976	279	*	12.4509	diff_BDNF_IP_cFOS_vs_Uninduced_IP_cFOS_cond1_1939	101471	141228788	141262751	+	overlapStart	-90	90	NearestLocation	Phrf1
chr3	8923836	8923995	160	*	12.4481	diff_BDNF_IP_cFOS_vs_Uninduced_IP_cFOS_cond1_1312	66230	8802146	8923857	-	overlapStart	21	21	NearestLocation	Mrps28
chr8	105636654	105636810	157	*	12.4463	diff_BDNF_IP_cFOS_vs_Uninduced_IP_cFOS_cond1_2049	13018	105636538	105682922	+	inside	116	116	NearestLocation	Ctcf
chr13	100650860	100651048	189	*	12.4369	diff_BDNF_IP_cFOS_vs_Uninduced_IP_cFOS_cond1_599	19356	100617164	100651061	-	inside	201	13	NearestLocation	Rad17
chr1	64737824	64738009	186	*	12.4343	diff_BDNF_IP_cFOS_vs_Uninduced_IP_cFOS_cond1_35	14367	64730558	64737750	-	upstream	-74	74	NearestLocation	Fzd5
chr2	30048756	30048946	191	*	12.4209	diff_BDNF_IP_cFOS_vs_Uninduced_IP_cFOS_cond1_1147	71820	30031558	30048879	-	overlapStart	123	67	NearestLocation	Wdr34
chr19	44930959	44931080	122	*	12.4062	diff_BDNF_IP_cFOS_vs_Uninduced_IP_cFOS_cond1_1110	226151	44931119	44983787	+	upstream	-160	39	NearestLocation	Fam178a
chr5	115731232	115731397	166	*	12.4015	diff_BDNF_IP_cFOS_vs_Uninduced_IP_cFOS_cond1_1639	75665	115649286	115731559	-	inside	327	162	NearestLocation	Ccdc64
chr2	174329818	174329974	157	*	12.3932	diff_BDNF_IP_cFOS_vs_Uninduced_IP_cFOS_cond1_1303	56802	174281237	174295436	-	upstream	-34382	34382	NearestLocation	Nespas
chr15	103537870	103538059	190	*	12.3921	diff_BDNF_IP_cFOS_vs_Uninduced_IP_cFOS_cond1_800	58200	103530279	103537992	-	overlapStart	122	67	NearestLocation	Ppp1r1a
chrX	169320186	169320579	394	*	12.389	diff_BDNF_IP_cFOS_vs_Uninduced_IP_cFOS_cond1_2261	15159	169251538	169320372	-	overlapStart	186	186	NearestLocation	Hccs
chr3	40744812	40745029	218	*	12.3831	diff_BDNF_IP_cFOS_vs_Uninduced_IP_cFOS_cond1_1325	18415	40745613	40790365	+	upstream	-801	584	NearestLocation	Hspa4l
chr7	28278017	28278219	203	*	12.3808	diff_BDNF_IP_cFOS_vs_Uninduced_IP_cFOS_cond1_1831	434156	28277706	28280129	+	inside	311	311	NearestLocation	Eid2b
chr11	69981320	69981540	221	*	12.3793	diff_BDNF_IP_cFOS_vs_Uninduced_IP_cFOS_cond1_328	54351	69968226	69981235	-	upstream	-85	85	NearestLocation	Elp5
chr4	114925147	114925338	192	*	12.3763	diff_BDNF_IP_cFOS_vs_Uninduced_IP_cFOS_cond1_1456	30923	114925147	114926013	-	overlapEnd	866	0	NearestLocation	Foxe3
chr5	93093361	93093536	176	*	12.3733	diff_BDNF_IP_cFOS_vs_Uninduced_IP_cFOS_cond1_1603	52398	93093457	93176445	+	overlapStart	-96	79	NearestLocation	2018-09-11
chr11	68853086	68853285	200	*	12.3706	diff_BDNF_IP_cFOS_vs_Uninduced_IP_cFOS_cond1_320	83431	68821446	68871855	-	inside	18769	18570	NearestLocation	Ndel1
chr5	108268605	108268781	177	*	12.3585	diff_BDNF_IP_cFOS_vs_Uninduced_IP_cFOS_cond1_1617	13486	108268897	108280521	+	upstream	-292	116	NearestLocation	Dr1
chr1	172147978	172148265	288	*	12.358	diff_BDNF_IP_cFOS_vs_Uninduced_IP_cFOS_cond1_104	98193	172148015	172196393	+	overlapStart	-37	37	NearestLocation	Dcaf8
chr3	88241107	88241298	192	*	12.355	diff_BDNF_IP_cFOS_vs_Uninduced_IP_cFOS_cond1_1340	387133	88215598	88215686	+	downstream	25509	25421	NearestLocation	Mir9-1
chr6	128362569	128362969	401	*	12.3416	diff_BDNF_IP_cFOS_vs_Uninduced_IP_cFOS_cond1_1800	72440	128357000	128362897	-	overlapStart	328	72	NearestLocation	Rhno1
chr18	37072591	37072789	199	*	12.3376	diff_BDNF_IP_cFOS_vs_Uninduced_IP_cFOS_cond1_1002	353236	37090136	37187660	+	upstream	-17545	17347	NearestLocation	Pcdhac1
chr19	53389975	53390187	213	*	12.3287	diff_BDNF_IP_cFOS_vs_Uninduced_IP_cFOS_cond1_1121	76479	53379214	53390573	-	inside	598	386	NearestLocation	Smndc1
chr9	100643383	100643602	220	*	12.3266	diff_BDNF_IP_cFOS_vs_Uninduced_IP_cFOS_cond1_2201	20842	100643623	100958544	+	upstream	-240	21	NearestLocation	Stag1
chr19	24556112	24556274	163	*	12.3234	diff_BDNF_IP_cFOS_vs_Uninduced_IP_cFOS_cond1_1083	18719	24294796	24555827	-	upstream	-285	285	NearestLocation	Pip5k1b
chr12	104472772	104473012	241	*	12.3222	diff_BDNF_IP_cFOS_vs_Uninduced_IP_cFOS_cond1_507	14836	104471209	104473236	-	inside	464	224	NearestLocation	Gsc
chr7	45706755	45706886	132	*	12.3196	diff_BDNF_IP_cFOS_vs_Uninduced_IP_cFOS_cond1_1849	13170	45705247	45710203	+	inside	1508	1508	NearestLocation	Dbp
chr9	110532928	110533195	268	*	12.3186	diff_BDNF_IP_cFOS_vs_Uninduced_IP_cFOS_cond1_2227	235626	110532597	110618633	+	inside	331	331	NearestLocation	Setd2
chr15	102670831	102670963	133	*	12.3158	diff_BDNF_IP_cFOS_vs_Uninduced_IP_cFOS_cond1_796	67942	102662868	102671047	-	inside	216	84	NearestLocation	Atp5g2
chr9	75410115	75410301	187	*	12.3049	diff_BDNF_IP_cFOS_vs_Uninduced_IP_cFOS_cond1_2187	71274	75410184	75415537	+	overlapStart	-69	69	NearestLocation	4933433G15Rik
chr9	25151520	25151719	200	*	12.3021	diff_BDNF_IP_cFOS_vs_Uninduced_IP_cFOS_cond1_2134	80517	25108130	25151781	-	inside	261	62	NearestLocation	Herpud2
chr4	53714199	53714431	233	*	12.3017	diff_BDNF_IP_cFOS_vs_Uninduced_IP_cFOS_cond1_1424	246179	53714182	53777890	+	inside	17	17	NearestLocation	Fktn
chr19	24174215	24174346	132	*	12.2975	diff_BDNF_IP_cFOS_vs_Uninduced_IP_cFOS_cond1_1080	21873	24094502	24225026	-	inside	50811	50680	NearestLocation	Tjp2
chr10	59879647	59879954	308	*	12.2922	diff_BDNF_IP_cFOS_vs_Uninduced_IP_cFOS_cond1_164	56709	59879591	59898016	+	inside	56	56	NearestLocation	Dnajb12
chr6	24664759	24664942	184	*	12.2879	diff_BDNF_IP_cFOS_vs_Uninduced_IP_cFOS_cond1_1712	73178	24613810	24664995	-	inside	236	53	NearestLocation	Wasl
chr2	153241353	153241699	347	*	12.2875	diff_BDNF_IP_cFOS_vs_Uninduced_IP_cFOS_cond1_1271	54711	153227769	153241358	-	overlapStart	5	5	NearestLocation	Plagl2
chr6	83506800	83507006	207	*	12.2796	diff_BDNF_IP_cFOS_vs_Uninduced_IP_cFOS_cond1_1749	27369	83480214	83506969	-	overlapStart	169	37	NearestLocation	Dguok
chr9	44334630	44334868	239	*	12.2747	diff_BDNF_IP_cFOS_vs_Uninduced_IP_cFOS_cond1_2145	15270	44334715	44336073	+	overlapStart	-85	85	NearestLocation	H2afx
chr11	109651258	109651454	197	*	12.2732	diff_BDNF_IP_cFOS_vs_Uninduced_IP_cFOS_cond1_420	19084	109649405	109669648	+	inside	1853	1853	NearestLocation	Prkar1a
chr10	70599096	70599290	195	*	12.2594	diff_BDNF_IP_cFOS_vs_Uninduced_IP_cFOS_cond1_179	70911	70557686	70599291	-	inside	195	1	NearestLocation	Phyhipl
chr10	78464888	78465069	182	*	12.2572	diff_BDNF_IP_cFOS_vs_Uninduced_IP_cFOS_cond1_192	216134	78436747	78464948	-	overlapStart	60	60	NearestLocation	Pdxk
chr5	74194929	74195396	468	*	12.2562	diff_BDNF_IP_cFOS_vs_Uninduced_IP_cFOS_cond1_1592	68939	74195326	74199477	+	overlapStart	-397	70	NearestLocation	Rasl11b
chr15	81585893	81586142	250	*	12.2486	diff_BDNF_IP_cFOS_vs_Uninduced_IP_cFOS_cond1_751	328572	81586214	81652077	+	upstream	-321	72	NearestLocation	Ep300
chr11	93886121	93886343	223	*	12.2419	diff_BDNF_IP_cFOS_vs_Uninduced_IP_cFOS_cond1_376	103537	93886106	93946984	+	inside	15	15	NearestLocation	Mbtd1
chr1	155098393	155098753	361	*	12.238	diff_BDNF_IP_cFOS_vs_Uninduced_IP_cFOS_cond1_86	15939	155096367	155099636	-	inside	1243	883	NearestLocation	Ier5
chr4	25281648	25281847	200	*	12.2332	diff_BDNF_IP_cFOS_vs_Uninduced_IP_cFOS_cond1_1404	67490	25248586	25281821	-	overlapStart	173	26	NearestLocation	Ufl1
chr5	3596255	3596419	165	*	12.233	diff_BDNF_IP_cFOS_vs_Uninduced_IP_cFOS_cond1_1536	269623	3583978	3596547	-	inside	292	128	NearestLocation	Rbm48
chr10	81192379	81192614	236	*	12.223	diff_BDNF_IP_cFOS_vs_Uninduced_IP_cFOS_cond1_205	69678	81194691	81210875	+	upstream	-2312	2077	NearestLocation	Atcayos
chr8	57652359	57652569	211	*	12.2215	diff_BDNF_IP_cFOS_vs_Uninduced_IP_cFOS_cond1_1983	108150	57523825	57653055	-	inside	696	486	NearestLocation	Galnt7
chr10	85102688	85102931	244	*	12.2154	diff_BDNF_IP_cFOS_vs_Uninduced_IP_cFOS_cond1_213	103266	85102627	85120618	+	inside	61	61	NearestLocation	Tmem263
chr11	121354158	121354360	203	*	12.2117	diff_BDNF_IP_cFOS_vs_Uninduced_IP_cFOS_cond1_449	66840	121327203	121354447	-	inside	289	87	NearestLocation	Wdr45b
chr5	121836711	121837197	487	*	12.2053	diff_BDNF_IP_cFOS_vs_Uninduced_IP_cFOS_cond1_1650	16923	121817215	121836801	-	overlapStart	90	90	NearestLocation	Sh2b3
chr7	126649473	126649638	166	*	12.197	diff_BDNF_IP_cFOS_vs_Uninduced_IP_cFOS_cond1_1912	75565	126649309	126672779	+	inside	164	164	NearestLocation	Sgf29
chr5	106696502	106696726	225	*	12.1891	diff_BDNF_IP_cFOS_vs_Uninduced_IP_cFOS_cond1_1615	52397	106616741	106696830	-	inside	328	104	NearestLocation	Zfp644
chr10	77622117	77622304	188	*	12.1863	diff_BDNF_IP_cFOS_vs_Uninduced_IP_cFOS_cond1_190	22213	77622321	77645990	+	upstream	-204	17	NearestLocation	Ube2g2
chr18	34506592	34506872	281	*	12.1855	diff_BDNF_IP_cFOS_vs_Uninduced_IP_cFOS_cond1_995	225358	34442351	34506823	-	overlapStart	231	49	NearestLocation	Fam13b
chr3	88297149	88297346	198	*	12.1834	diff_BDNF_IP_cFOS_vs_Uninduced_IP_cFOS_cond1_1341	12462	88297135	88321766	+	inside	14	14	NearestLocation	Cct3
chr7	126695879	126696167	289	*	12.1808	diff_BDNF_IP_cFOS_vs_Uninduced_IP_cFOS_cond1_1913	66162	126696000	126696693	+	overlapStart	-121	121	NearestLocation	Bola2
chr18	76929973	76930173	201	*	12.1778	diff_BDNF_IP_cFOS_vs_Uninduced_IP_cFOS_cond1_1032	66191	76930027	76941614	+	overlapStart	-54	54	NearestLocation	Ier3ip1
chr8	84639195	84639385	191	*	12.1756	diff_BDNF_IP_cFOS_vs_Uninduced_IP_cFOS_cond1_2018	15936	84661331	84662852	-	downstream	23657	21946	NearestLocation	Ier2
chr4	3678581	3678727	147	*	12.1748	diff_BDNF_IP_cFOS_vs_Uninduced_IP_cFOS_cond1_1394	17096	3678121	3791612	+	inside	460	460	NearestLocation	Lyn
chr2	30469699	30469850	152	*	12.1729	diff_BDNF_IP_cFOS_vs_Uninduced_IP_cFOS_cond1_1154	72500	30472641	30474199	-	downstream	4500	2791	NearestLocation	Ier5l
chr17	35861229	35861431	203	*	12.1668	diff_BDNF_IP_cFOS_vs_Uninduced_IP_cFOS_cond1_925	106582	35861318	35865400	+	overlapStart	-89	89	NearestLocation	Nrm
chr17	35703955	35704157	203	*	12.1641	diff_BDNF_IP_cFOS_vs_Uninduced_IP_cFOS_cond1_923	12305	35681567	35704599	-	inside	644	442	NearestLocation	Ddr1
chr11	106920810	106920982	173	*	12.1641	diff_BDNF_IP_cFOS_vs_Uninduced_IP_cFOS_cond1_415	66313	106820064	106920715	-	upstream	-95	95	NearestLocation	Smurf2
chr7	129591862	129592133	272	*	12.1588	diff_BDNF_IP_cFOS_vs_Uninduced_IP_cFOS_cond1_1924	207425	129591863	129635738	+	overlapStart	-1	1	NearestLocation	Wdr11
chr6	39118034	39118203	170	*	12.1538	diff_BDNF_IP_cFOS_vs_Uninduced_IP_cFOS_cond1_1722	243771	39086412	39118349	-	inside	315	146	NearestLocation	Parp12
chr7	46795804	46795965	162	*	12.1509	diff_BDNF_IP_cFOS_vs_Uninduced_IP_cFOS_cond1_1851	246694	46760466	46795999	-	inside	195	34	NearestLocation	Hps5
chr18	7693205	7693394	190	*	12.1493	diff_BDNF_IP_cFOS_vs_Uninduced_IP_cFOS_cond1_981	75739	7347962	7626863	-	upstream	-66342	66342	NearestLocation	Mpp7
chr7	21067092	21067282	191	*	12.1486	diff_BDNF_IP_cFOS_vs_Uninduced_IP_cFOS_cond1_1824	435953	21052867	21053784	-	upstream	-13308	13308	NearestLocation	Vmn1r120
chr6	48593808	48594009	202	*	12.1393	diff_BDNF_IP_cFOS_vs_Uninduced_IP_cFOS_cond1_1727	58887	48593883	48599082	+	overlapStart	-75	75	NearestLocation	Repin1
chr17	29795035	29795175	141	*	12.1369	diff_BDNF_IP_cFOS_vs_Uninduced_IP_cFOS_cond1_906	68597	29695977	29717017	-	upstream	-78018	78018	NearestLocation	Ccdc167
chr12	69582684	69583046	363	*	12.1357	diff_BDNF_IP_cFOS_vs_Uninduced_IP_cFOS_cond1_488	207965	69577628	69583028	-	overlapStart	344	18	NearestLocation	Vcpkmt
chr3	123447420	123447546	127	*	12.1316	diff_BDNF_IP_cFOS_vs_Uninduced_IP_cFOS_cond1_1376	19142	123446913	123506602	+	inside	507	507	NearestLocation	Prss12
chr8	122336053	122336225	173	*	12.1315	diff_BDNF_IP_cFOS_vs_Uninduced_IP_cFOS_cond1_2083	170732	122356967	122360746	-	downstream	24693	20742	NearestLocation	Trhr2
chr2	32151397	32151593	197	*	12.1206	diff_BDNF_IP_cFOS_vs_Uninduced_IP_cFOS_cond1_1163	227723	32151148	32234537	+	inside	249	249	NearestLocation	Prrc2b
chr3	122730149	122730445	297	*	12.1192	diff_BDNF_IP_cFOS_vs_Uninduced_IP_cFOS_cond1_1372	242202	122729158	122859374	+	inside	991	991	NearestLocation	Pde5a
chr4	72200980	72201117	138	*	12.1109	diff_BDNF_IP_cFOS_vs_Uninduced_IP_cFOS_cond1_1436	21885	72109945	72200893	-	upstream	-87	87	NearestLocation	Tle1
chr5	37163080	37163232	153	*	12.1051	diff_BDNF_IP_cFOS_vs_Uninduced_IP_cFOS_cond1_1565	12933	37242058	37292163	+	upstream	-78978	78826	NearestLocation	Crmp1
chr5	143403839	143404043	205	*	12.1044	diff_BDNF_IP_cFOS_vs_Uninduced_IP_cFOS_cond1_1697	66913	143403820	143421904	+	inside	19	19	NearestLocation	Kdelr2
chr9	119894830	119894961	132	*	12.1033	diff_BDNF_IP_cFOS_vs_Uninduced_IP_cFOS_cond1_2239	67561	119894895	119926579	+	overlapStart	-65	65	NearestLocation	Wdr48
chr13	55472357	55472482	126	*	12.0996	diff_BDNF_IP_cFOS_vs_Uninduced_IP_cFOS_cond1_566	102465569	55477681	55477776	-	downstream	5419	5199	NearestLocation	Mir6944
chr15	80255015	80255433	419	*	12.0988	diff_BDNF_IP_cFOS_vs_Uninduced_IP_cFOS_cond1_749	11911	80255184	80257545	+	overlapStart	-169	169	NearestLocation	Atf4
chr2	154569476	154569615	140	*	12.0978	diff_BDNF_IP_cFOS_vs_Uninduced_IP_cFOS_cond1_1274	13555	154559400	154569892	-	inside	416	277	NearestLocation	E2f1
chr14	54877046	54877227	182	*	12.0803	diff_BDNF_IP_cFOS_vs_Uninduced_IP_cFOS_cond1_654	105651	54875597	54877538	-	inside	492	311	NearestLocation	Ppp1r3e
chr5	33657731	33657944	214	*	12.0797	diff_BDNF_IP_cFOS_vs_Uninduced_IP_cFOS_cond1_1557	68366	33653216	33657899	-	overlapStart	168	45	NearestLocation	Tmem129
chr17	63654934	63655105	172	*	12.0788	diff_BDNF_IP_cFOS_vs_Uninduced_IP_cFOS_cond1_953	50758	63045952	63500580	-	upstream	-154354	154354	NearestLocation	Fbxl17
chr4	126735458	126735634	177	*	12.078	diff_BDNF_IP_cFOS_vs_Uninduced_IP_cFOS_cond1_1477	332937	126716003	126736269	-	inside	811	635	NearestLocation	Tfap2e
chr10	121626292	121626571	280	*	12.0747	diff_BDNF_IP_cFOS_vs_Uninduced_IP_cFOS_cond1_240	73192	121587380	121626316	-	overlapStart	24	24	NearestLocation	Xpot
chr16	96145309	96145490	182	*	12.0737	diff_BDNF_IP_cFOS_vs_Uninduced_IP_cFOS_cond1_863	71446	96145419	96157852	+	overlapStart	-110	71	NearestLocation	Wrb
chr18	14682971	14683203	233	*	12.0676	diff_BDNF_IP_cFOS_vs_Uninduced_IP_cFOS_cond1_985	268996	14625629	14682914	-	upstream	-57	57	NearestLocation	Ss18
chr17	47687966	47688169	204	*	12.0644	diff_BDNF_IP_cFOS_vs_Uninduced_IP_cFOS_cond1_940	66119	47686645	47688386	-	inside	420	217	NearestLocation	Tomm6
chr7	45016063	45016262	200	*	12.0593	diff_BDNF_IP_cFOS_vs_Uninduced_IP_cFOS_cond1_1846	233208	45002950	45016249	-	overlapStart	186	13	NearestLocation	Scaf1
chr6	106799885	106800093	209	*	12.0567	diff_BDNF_IP_cFOS_vs_Uninduced_IP_cFOS_cond1_1773	58799	106778245	106800087	-	overlapStart	202	6	NearestLocation	Crbn
chr15	10485866	10485998	133	*	12.0536	diff_BDNF_IP_cFOS_vs_Uninduced_IP_cFOS_cond1_701	67832	10474779	10485937	-	overlapStart	71	61	NearestLocation	Brix1
chr2	152332473	152332672	200	*	12.0534	diff_BDNF_IP_cFOS_vs_Uninduced_IP_cFOS_cond1_1266	24105	152316334	152332639	-	overlapStart	166	33	NearestLocation	Rbck1
chr7	55962144	55962272	129	*	12.0516	diff_BDNF_IP_cFOS_vs_Uninduced_IP_cFOS_cond1_1857	93790	55931266	55962493	-	inside	349	221	NearestLocation	Nipa2
chr11	102319258	102319412	155	*	12.0512	diff_BDNF_IP_cFOS_vs_Uninduced_IP_cFOS_cond1_404	21429	102304563	102319096	-	upstream	-162	162	NearestLocation	Ubtf
chr11	116852820	116852998	179	*	12.05	diff_BDNF_IP_cFOS_vs_Uninduced_IP_cFOS_cond1_428	20382	116849897	116853094	-	inside	274	96	NearestLocation	Srsf2
chr11	3452044	3452428	385	*	12.0479	diff_BDNF_IP_cFOS_vs_Uninduced_IP_cFOS_cond1_262	71523	3452437	3479831	+	upstream	-393	9	NearestLocation	8430429K09Rik
chr7	47050587	47050738	152	*	12.0427	diff_BDNF_IP_cFOS_vs_Uninduced_IP_cFOS_cond1_1853	67893	47050640	47054776	+	overlapStart	-53	53	NearestLocation	Tmem86a
chr5	142906000	142906247	248	*	12.041	diff_BDNF_IP_cFOS_vs_Uninduced_IP_cFOS_cond1_1695	11461	142903116	142906724	-	inside	724	477	NearestLocation	Actb
chr13	44869472	44869646	175	*	12.041	diff_BDNF_IP_cFOS_vs_Uninduced_IP_cFOS_cond1_547	94245	44922080	45002096	-	downstream	132624	52434	NearestLocation	Dtnbp1
chr7	131371036	131371220	185	*	12.0394	diff_BDNF_IP_cFOS_vs_Uninduced_IP_cFOS_cond1_1925	214580	131371146	131387838	+	overlapStart	-110	74	NearestLocation	Pstk
chr18	43392863	43393003	141	*	12.038	diff_BDNF_IP_cFOS_vs_Uninduced_IP_cFOS_cond1_1004	22240	43320979	43438286	-	inside	45423	45283	NearestLocation	Dpysl3
chr13	59822724	59822906	183	*	12.0375	diff_BDNF_IP_cFOS_vs_Uninduced_IP_cFOS_cond1_572	214290	59771879	59823147	-	inside	423	241	NearestLocation	Zcchc6
chr5	31048442	31048593	152	*	12.0279	diff_BDNF_IP_cFOS_vs_Uninduced_IP_cFOS_cond1_1551	381629	31048640	31054633	+	upstream	-198	47	NearestLocation	Atraid
chr5	110135702	110135826	125	*	12.0259	diff_BDNF_IP_cFOS_vs_Uninduced_IP_cFOS_cond1_1623	231600	110135830	110171973	+	upstream	-128	4	NearestLocation	Chfr
chr5	122354581	122354799	219	*	12.0158	diff_BDNF_IP_cFOS_vs_Uninduced_IP_cFOS_cond1_1652	56433	122354413	122363287	+	inside	168	168	NearestLocation	Vps29
chr11	104469065	104469246	182	*	12.0144	diff_BDNF_IP_cFOS_vs_Uninduced_IP_cFOS_cond1_409	76719	104333229	104469434	-	inside	369	188	NearestLocation	Kansl1
chr3	51484295	51484494	200	*	12.0125	diff_BDNF_IP_cFOS_vs_Uninduced_IP_cFOS_cond1_1330	19338	51483966	51496212	+	inside	329	329	NearestLocation	Rab33b
chr11	50377842	50377996	155	*	12.0113	diff_BDNF_IP_cFOS_vs_Uninduced_IP_cFOS_cond1_291	59013	50377094	50386528	+	inside	748	748	NearestLocation	Hnrnph1
chr2	120977144	120977279	136	*	12.0105	diff_BDNF_IP_cFOS_vs_Uninduced_IP_cFOS_cond1_1229	96957	120977062	121007842	+	inside	82	82	NearestLocation	Tmem62
chr17	15825913	15826112	200	*	12.0084	diff_BDNF_IP_cFOS_vs_Uninduced_IP_cFOS_cond1_875	68799	15806253	15826586	-	inside	673	474	NearestLocation	Rgmb
chr10	96616753	96616931	179	*	12.0073	diff_BDNF_IP_cFOS_vs_Uninduced_IP_cFOS_cond1_223	12226	96617001	96622811	+	upstream	-248	70	NearestLocation	Btg1
chr12	116280692	116280899	208	*	12.0068	diff_BDNF_IP_cFOS_vs_Uninduced_IP_cFOS_cond1_519	52635	116281222	116373098	+	upstream	-530	323	NearestLocation	Esyt2
chr8	26119425	26119752	328	*	12.004	diff_BDNF_IP_cFOS_vs_Uninduced_IP_cFOS_cond1_1966	77733	26119380	26143869	+	inside	45	45	NearestLocation	Rnf170
chr2	20968670	20968841	172	*	12.0012	diff_BDNF_IP_cFOS_vs_Uninduced_IP_cFOS_cond1_1131	433408	20968874	20970348	+	upstream	-204	33	NearestLocation	Gm13375
chr11	59810394	59810541	148	*	11.9976	diff_BDNF_IP_cFOS_vs_Uninduced_IP_cFOS_cond1_306	100504104	59810080	59818362	+	inside	314	314	NearestLocation	Gm16062
chr4	117550167	117550305	139	*	11.9968	diff_BDNF_IP_cFOS_vs_Uninduced_IP_cFOS_cond1_1462	140546	117550324	117674297	+	upstream	-157	19	NearestLocation	Eri3
chr3	96635614	96635793	180	*	11.9896	diff_BDNF_IP_cFOS_vs_Uninduced_IP_cFOS_cond1_1356	18632	96635357	96645381	+	inside	257	257	NearestLocation	Pex11b
chr8	44938069	44938278	210	*	11.9886	diff_BDNF_IP_cFOS_vs_Uninduced_IP_cFOS_cond1_1978	14107	44950208	45052257	+	upstream	-12139	11930	NearestLocation	Fat1
chr3	59005528	59005727	200	*	11.9879	diff_BDNF_IP_cFOS_vs_Uninduced_IP_cFOS_cond1_1334	329650	59005825	59318412	+	upstream	-297	98	NearestLocation	Med12l
chr5	137294725	137295139	415	*	11.986	diff_BDNF_IP_cFOS_vs_Uninduced_IP_cFOS_cond1_1682	70240	137294669	137295664	+	inside	56	56	NearestLocation	Ufsp1
chr15	8168887	8169107	221	*	11.9761	diff_BDNF_IP_cFOS_vs_Uninduced_IP_cFOS_cond1_700	73692	8169106	8271158	+	overlapStart	-219	1	NearestLocation	2410089E03Rik
chr1	82291415	82291614	200	*	11.9734	diff_BDNF_IP_cFOS_vs_Uninduced_IP_cFOS_cond1_43	16367	82233105	82291439	-	overlapStart	24	24	NearestLocation	Irs1
chr11	54866416	54866679	264	*	11.9678	diff_BDNF_IP_cFOS_vs_Uninduced_IP_cFOS_cond1_299	15254	54866438	54870496	+	overlapStart	-22	22	NearestLocation	Hint1
chr12	111814179	111814468	290	*	11.9677	diff_BDNF_IP_cFOS_vs_Uninduced_IP_cFOS_cond1_513	68520	111814170	111828388	+	inside	9	9	NearestLocation	Zfyve21
chr2	150904461	150904665	205	*	11.9675	diff_BDNF_IP_cFOS_vs_Uninduced_IP_cFOS_cond1_1261	76192	150832515	150904731	-	inside	270	66	NearestLocation	Abhd12
chr11	77216125	77216277	153	*	11.9635	diff_BDNF_IP_cFOS_vs_Uninduced_IP_cFOS_cond1_342	237860	77216425	77460219	+	upstream	-300	148	NearestLocation	Ssh2
chr12	28635768	28635898	131	*	11.9625	diff_BDNF_IP_cFOS_vs_Uninduced_IP_cFOS_cond1_465	20115	28630847	28635953	-	inside	185	55	NearestLocation	Rps7
chr6	88518709	88518849	141	*	11.9598	diff_BDNF_IP_cFOS_vs_Uninduced_IP_cFOS_cond1_1762	53421	88503607	88518800	-	overlapStart	91	49	NearestLocation	Sec61a1
chr12	73907847	73908260	414	*	11.9583	diff_BDNF_IP_cFOS_vs_Uninduced_IP_cFOS_cond1_492	15251	73901375	73947530	+	inside	6472	6472	NearestLocation	Hif1a
chr16	55895000	55895179	180	*	11.9564	diff_BDNF_IP_cFOS_vs_Uninduced_IP_cFOS_cond1_839	385658	55839953	55895279	-	inside	279	100	NearestLocation	Nxpe3
chr5	123930597	123930792	196	*	11.9508	diff_BDNF_IP_cFOS_vs_Uninduced_IP_cFOS_cond1_1662	208908	123930689	123969895	+	overlapStart	-92	92	NearestLocation	Ccdc62
chr5	113078217	113078403	187	*	11.9485	diff_BDNF_IP_cFOS_vs_Uninduced_IP_cFOS_cond1_1629	12962	113075839	113081584	-	inside	3367	2378	NearestLocation	Crybb3
chr1	166379002	166379228	227	*	11.9441	diff_BDNF_IP_cFOS_vs_Uninduced_IP_cFOS_cond1_100	27878	166379167	166393620	+	overlapStart	-165	61	NearestLocation	Tada1
chr6	28480171	28480401	231	*	11.9365	diff_BDNF_IP_cFOS_vs_Uninduced_IP_cFOS_cond1_1713	56463	28480348	28888832	+	overlapStart	-177	53	NearestLocation	Snd1
chr8	84687498	84687721	224	*	11.934	diff_BDNF_IP_cFOS_vs_Uninduced_IP_cFOS_cond1_2019	66830	84670479	84687862	-	inside	364	141	NearestLocation	Nacc1
chr14	64814096	64814293	198	*	11.933	diff_BDNF_IP_cFOS_vs_Uninduced_IP_cFOS_cond1_673	219150	64811601	64949847	-	inside	135751	2495	NearestLocation	Hmbox1
chr19	6061139	6061367	229	*	11.9315	diff_BDNF_IP_cFOS_vs_Uninduced_IP_cFOS_cond1_1055	29805	6061207	6062468	+	overlapStart	-68	68	NearestLocation	Znhit2
chr5	129019691	129019910	220	*	11.9223	diff_BDNF_IP_cFOS_vs_Uninduced_IP_cFOS_cond1_1668	19384	129020156	129024321	+	upstream	-465	246	NearestLocation	Ran
chr10	117148506	117148681	176	*	11.9147	diff_BDNF_IP_cFOS_vs_Uninduced_IP_cFOS_cond1_232	327826	117070127	117148474	-	upstream	-32	32	NearestLocation	Frs2
chr5	64803396	64803586	191	*	11.9137	diff_BDNF_IP_cFOS_vs_Uninduced_IP_cFOS_cond1_1585	16599	64803523	64830129	+	overlapStart	-127	63	NearestLocation	Klf3
chr19	38054952	38055149	198	*	11.9131	diff_BDNF_IP_cFOS_vs_Uninduced_IP_cFOS_cond1_1096	74107	38055025	38074425	+	overlapStart	-73	73	NearestLocation	Cep55
chr4	58553179	58553428	250	*	11.9125	diff_BDNF_IP_cFOS_vs_Uninduced_IP_cFOS_cond1_1428	14745	58435252	58553491	-	inside	312	63	NearestLocation	Lpar1
chr12	5374836	5375101	266	*	11.9123	diff_BDNF_IP_cFOS_vs_Uninduced_IP_cFOS_cond1_456	208439	5077466	5375682	-	inside	846	581	NearestLocation	Klhl29
chr13	13954314	13954529	216	*	11.9102	diff_BDNF_IP_cFOS_vs_Uninduced_IP_cFOS_cond1_524	97884	13954674	13999103	+	upstream	-360	145	NearestLocation	B3galnt2
chr11	116853160	116853699	540	*	11.9063	diff_BDNF_IP_cFOS_vs_Uninduced_IP_cFOS_cond1_429	69900	116853295	116875637	+	overlapStart	-135	135	NearestLocation	Mfsd11
chr17	31658691	31658977	287	*	11.9019	diff_BDNF_IP_cFOS_vs_Uninduced_IP_cFOS_cond1_910	108121	31647082	31658754	-	overlapStart	63	63	NearestLocation	U2af1
chr11	33165261	33165388	128	*	11.8978	diff_BDNF_IP_cFOS_vs_Uninduced_IP_cFOS_cond1_285	18148	33152498	33163206	-	upstream	-2055	2055	NearestLocation	Npm1
chr19	8721222	8721360	139	*	11.8978	diff_BDNF_IP_cFOS_vs_Uninduced_IP_cFOS_cond1_1062	17254	8706882	8723369	-	inside	2147	2009	NearestLocation	Slc3a2
chr3	95819531	95819728	198	*	11.8978	diff_BDNF_IP_cFOS_vs_Uninduced_IP_cFOS_cond1_1353	75137	95759873	95818953	-	upstream	-578	578	NearestLocation	Rprd2
chr9	88482734	88482875	142	*	11.8978	diff_BDNF_IP_cFOS_vs_Uninduced_IP_cFOS_cond1_2194	56403	88449364	88482397	-	upstream	-337	337	NearestLocation	Syncrip
chr6	66896473	66896667	195	*	11.8921	diff_BDNF_IP_cFOS_vs_Uninduced_IP_cFOS_cond1_1739	14701	66896397	67021361	+	inside	76	76	NearestLocation	Gng12
chr13	46501890	46502086	197	*	11.891	diff_BDNF_IP_cFOS_vs_Uninduced_IP_cFOS_cond1_548	67252	46501903	46650281	+	overlapStart	-13	13	NearestLocation	Cap2
chr7	143464853	143465181	329	*	11.8886	diff_BDNF_IP_cFOS_vs_Uninduced_IP_cFOS_cond1_1944	12577	143458339	143461050	-	upstream	-3803	3803	NearestLocation	Cdkn1c
chr11	79993020	79993145	126	*	11.8874	diff_BDNF_IP_cFOS_vs_Uninduced_IP_cFOS_cond1_355	52615	79993106	80034123	+	overlapStart	-86	39	NearestLocation	Suz12
chr2	130642770	130642970	201	*	11.8841	diff_BDNF_IP_cFOS_vs_Uninduced_IP_cFOS_cond1_1246	241638	130632765	130642844	-	overlapStart	74	74	NearestLocation	Lzts3
chr17	12769747	12769979	233	*	11.8809	diff_BDNF_IP_cFOS_vs_Uninduced_IP_cFOS_cond1_871	16004	12682406	12769706	-	upstream	-41	41	NearestLocation	Igf2r
chr15	28025838	28026022	185	*	11.8779	diff_BDNF_IP_cFOS_vs_Uninduced_IP_cFOS_cond1_707	223435	27730649	28025848	-	overlapStart	10	10	NearestLocation	Trio
chr10	18549093	18549220	128	*	11.8776	diff_BDNF_IP_cFOS_vs_Uninduced_IP_cFOS_cond1_134	56016	18540123	18546076	-	upstream	-3017	3017	NearestLocation	Hebp2
chr4	99120374	99120587	214	*	11.8705	diff_BDNF_IP_cFOS_vs_Uninduced_IP_cFOS_cond1_1447	67299	98936659	99120915	-	inside	541	328	NearestLocation	Dock7
chr4	44234211	44234332	122	*	11.869	diff_BDNF_IP_cFOS_vs_Uninduced_IP_cFOS_cond1_1415	100628618	44221195	44221267	-	upstream	-12944	12944	NearestLocation	Mir5106
chr5	135186980	135187264	285	*	11.8669	diff_BDNF_IP_cFOS_vs_Uninduced_IP_cFOS_cond1_1678	22385	135187323	135246129	+	upstream	-343	59	NearestLocation	Baz1b
chr11	6291813	6292030	218	*	11.8617	diff_BDNF_IP_cFOS_vs_Uninduced_IP_cFOS_cond1_269	18293	6291597	6359094	+	inside	216	216	NearestLocation	Ogdh
chr8	79398961	79399124	164	*	11.8613	diff_BDNF_IP_cFOS_vs_Uninduced_IP_cFOS_cond1_2006	17125	79338398	79399468	-	inside	507	344	NearestLocation	Smad1
chr5	117976624	117976825	202	*	11.8612	diff_BDNF_IP_cFOS_vs_Uninduced_IP_cFOS_cond1_1642	231670	117976770	118010191	+	overlapStart	-146	55	NearestLocation	Fbxo21
chr11	6528813	6528967	155	*	11.8606	diff_BDNF_IP_cFOS_vs_Uninduced_IP_cFOS_cond1_270	100041286	6525591	6528760	-	upstream	-53	53	NearestLocation	Gm11974
chr1	84284458	84284645	188	*	11.8531	diff_BDNF_IP_cFOS_vs_Uninduced_IP_cFOS_cond1_44	98496	84036293	84341110	-	inside	56652	56465	NearestLocation	Pid1
chr18	64888056	64888255	200	*	11.848	diff_BDNF_IP_cFOS_vs_Uninduced_IP_cFOS_cond1_1022	83814	64887756	65217826	+	inside	300	300	NearestLocation	Nedd4l
chr11	79146207	79146344	138	*	11.8478	diff_BDNF_IP_cFOS_vs_Uninduced_IP_cFOS_cond1_351	16706	79014801	79146354	-	inside	147	10	NearestLocation	Ksr1
chr5	76304859	76305032	174	*	11.8477	diff_BDNF_IP_cFOS_vs_Uninduced_IP_cFOS_cond1_1595	12753	76209868	76304792	-	upstream	-67	67	NearestLocation	Clock
chr5	121398061	121398316	256	*	11.8461	diff_BDNF_IP_cFOS_vs_Uninduced_IP_cFOS_cond1_1647	231713	121397982	121440113	+	inside	79	79	NearestLocation	Naa25
chr4	119734118	119734267	150	*	11.8435	diff_BDNF_IP_cFOS_vs_Uninduced_IP_cFOS_cond1_1468	16656	119733784	120135411	+	inside	334	334	NearestLocation	Hivep3
chr9	119983506	119983681	176	*	11.8412	diff_BDNF_IP_cFOS_vs_Uninduced_IP_cFOS_cond1_2241	215418	119971166	119984658	-	inside	1152	977	NearestLocation	Csrnp1
chr9	55326680	55326945	266	*	11.8399	diff_BDNF_IP_cFOS_vs_Uninduced_IP_cFOS_cond1_2155	244886	55326949	55438344	+	upstream	-269	4	NearestLocation	Tmem266
chr14	77157240	77157386	147	*	11.8377	diff_BDNF_IP_cFOS_vs_Uninduced_IP_cFOS_cond1_684	239188	77156763	77721763	+	inside	477	477	NearestLocation	Enox1
chr14	74947653	74947848	196	*	11.8364	diff_BDNF_IP_cFOS_vs_Uninduced_IP_cFOS_cond1_681	380916	74754673	74947877	-	inside	224	29	NearestLocation	Lrch1
chr17	6828033	6828208	176	*	11.8324	diff_BDNF_IP_cFOS_vs_Uninduced_IP_cFOS_cond1_867	22350	6738131	6782780	-	upstream	-45253	45253	NearestLocation	Ezr
chr3	51340013	51340195	183	*	11.8317	diff_BDNF_IP_cFOS_vs_Uninduced_IP_cFOS_cond1_1328	69257	51252720	51340644	-	inside	631	449	NearestLocation	Elf2
chr7	127254482	127254700	219	*	11.8314	diff_BDNF_IP_cFOS_vs_Uninduced_IP_cFOS_cond1_1916	66422	127256959	127260667	-	downstream	6185	2259	NearestLocation	Dctpp1
chr2	130576706	130576885	180	*	11.8313	diff_BDNF_IP_cFOS_vs_Uninduced_IP_cFOS_cond1_1245	18429	130576169	130577053	+	inside	537	168	NearestLocation	Oxt
chr2	156008051	156008196	146	*	11.8138	diff_BDNF_IP_cFOS_vs_Uninduced_IP_cFOS_cond1_1278	66366	156008125	156018279	+	overlapStart	-74	71	NearestLocation	Ergic3
chr3	103914708	103914909	202	*	11.8109	diff_BDNF_IP_cFOS_vs_Uninduced_IP_cFOS_cond1_1362	229675	103914120	103966620	+	inside	588	588	NearestLocation	Rsbn1
chr19	5388484	5388624	141	*	11.8066	diff_BDNF_IP_cFOS_vs_Uninduced_IP_cFOS_cond1_1050	20227	5377523	5388703	-	inside	219	79	NearestLocation	Sart1
chr2	35256485	35256652	168	*	11.8056	diff_BDNF_IP_cFOS_vs_Uninduced_IP_cFOS_cond1_1173	227753	35256359	35307902	+	inside	126	126	NearestLocation	Gsn
chr11	97660302	97660499	198	*	11.8055	diff_BDNF_IP_cFOS_vs_Uninduced_IP_cFOS_cond1_387	246198	97663412	97685458	+	upstream	-3110	2913	NearestLocation	Mllt6
chr11	50292024	50292318	295	*	11.8044	diff_BDNF_IP_cFOS_vs_Uninduced_IP_cFOS_cond1_290	103806	50255635	50292336	-	inside	312	18	NearestLocation	Maml1
chr8	81015094	81015251	158	*	11.8029	diff_BDNF_IP_cFOS_vs_Uninduced_IP_cFOS_cond1_2009	74841	80980733	81014906	-	upstream	-188	188	NearestLocation	Usp38
chr8	94098279	94098451	173	*	11.7978	diff_BDNF_IP_cFOS_vs_Uninduced_IP_cFOS_cond1_2037	67378	94067954	94098811	-	inside	532	360	NearestLocation	Bbs2
chr11	121452033	121452169	137	*	11.7962	diff_BDNF_IP_cFOS_vs_Uninduced_IP_cFOS_cond1_450	108903	121451949	121617170	+	inside	84	84	NearestLocation	Tbcd
chr7	35056057	35056252	196	*	11.7865	diff_BDNF_IP_cFOS_vs_Uninduced_IP_cFOS_cond1_1840	12611	35046422	35056566	-	inside	509	314	NearestLocation	Cebpg
chr4	126533199	126533373	175	*	11.7847	diff_BDNF_IP_cFOS_vs_Uninduced_IP_cFOS_cond1_1476	76850	126489543	126533458	-	inside	259	85	NearestLocation	Ago4
chr4	40269625	40269807	183	*	11.773	diff_BDNF_IP_cFOS_vs_Uninduced_IP_cFOS_cond1_1410	106021	40259606	40269841	-	inside	216	34	NearestLocation	Topors
chr10	62980319	62980539	221	*	11.7701	diff_BDNF_IP_cFOS_vs_Uninduced_IP_cFOS_cond1_175	70432	62980223	63018742	+	inside	96	96	NearestLocation	Rufy2
chr16	90284326	90284552	227	*	11.766	diff_BDNF_IP_cFOS_vs_Uninduced_IP_cFOS_cond1_850	224432	90229144	90284425	-	overlapStart	99	99	NearestLocation	Scaf4
chr6	86195800	86195957	158	*	11.7655	diff_BDNF_IP_cFOS_vs_Uninduced_IP_cFOS_cond1_1753	21802	86195251	86275449	+	inside	549	549	NearestLocation	Tgfa
chr2	128687074	128687273	200	*	11.7644	diff_BDNF_IP_cFOS_vs_Uninduced_IP_cFOS_cond1_1242	17222	128610083	128687395	-	inside	321	122	NearestLocation	Anapc1
chr11	100319871	100319993	123	*	11.7583	diff_BDNF_IP_cFOS_vs_Uninduced_IP_cFOS_cond1_396	20918	100319996	100322096	+	upstream	-125	3	NearestLocation	Eif1
chr19	12795833	12795954	122	*	11.7517	diff_BDNF_IP_cFOS_vs_Uninduced_IP_cFOS_cond1_1073	109910	12766939	12796123	-	inside	290	169	NearestLocation	Zfp91
chr19	12795833	12795954	122	*	11.7517	diff_BDNF_IP_cFOS_vs_Uninduced_IP_cFOS_cond1_1073	664779	12763528	12796123	-	inside	290	169	NearestLocation	Zfp91Cntf
chr10	81643401	81643657	257	*	11.7514	diff_BDNF_IP_cFOS_vs_Uninduced_IP_cFOS_cond1_209	100233208	81649069	81826490	+	upstream	-5668	5412	NearestLocation	Gm10778
chr18	5989713	5989839	127	*	11.7504	diff_BDNF_IP_cFOS_vs_Uninduced_IP_cFOS_cond1_978	75415	6024450	6136098	-	downstream	146385	34611	NearestLocation	Arhgap12
chr10	123264965	123265170	206	*	11.7498	diff_BDNF_IP_cFOS_vs_Uninduced_IP_cFOS_cond1_243	268354	123264076	123741204	+	inside	889	889	NearestLocation	Fam19a2
chr17	26508484	26508621	138	*	11.7405	diff_BDNF_IP_cFOS_vs_Uninduced_IP_cFOS_cond1_893	19252	26505591	26508472	-	upstream	-12	12	NearestLocation	Dusp1
chr10	128096933	128097102	170	*	11.739	diff_BDNF_IP_cFOS_vs_Uninduced_IP_cFOS_cond1_249	116848	128091610	128129303	+	inside	5323	5323	NearestLocation	Baz2a
chr17	15564361	15564534	174	*	11.7388	diff_BDNF_IP_cFOS_vs_Uninduced_IP_cFOS_cond1_874	213389	15543079	15564340	-	upstream	-21	21	NearestLocation	Prdm9
chr4	41514910	41515068	159	*	11.7341	diff_BDNF_IP_cFOS_vs_Uninduced_IP_cFOS_cond1_1411	73721	41505009	41517333	-	inside	2423	2265	NearestLocation	1110017D15Rik
chr6	31398943	31399112	170	*	11.731	diff_BDNF_IP_cFOS_vs_Uninduced_IP_cFOS_cond1_1718	27418	31398828	31509477	+	inside	115	115	NearestLocation	Mkln1
chr8	60983019	60983215	197	*	11.726	diff_BDNF_IP_cFOS_vs_Uninduced_IP_cFOS_cond1_1984	12725	60910389	60983311	-	inside	292	96	NearestLocation	Clcn3
chr8	79639198	79639520	323	*	11.7256	diff_BDNF_IP_cFOS_vs_Uninduced_IP_cFOS_cond1_2007	73945	79639676	79677755	+	upstream	-478	156	NearestLocation	Otud4
chr6	140623485	140623730	246	*	11.7245	diff_BDNF_IP_cFOS_vs_Uninduced_IP_cFOS_cond1_1805	11569	140622663	140677418	+	inside	822	822	NearestLocation	Aebp2
chr6	124769267	124769401	135	*	11.724	diff_BDNF_IP_cFOS_vs_Uninduced_IP_cFOS_cond1_1790	13807	124760053	124769673	-	inside	406	272	NearestLocation	Eno2
chr4	43562032	43562223	192	*	11.7223	diff_BDNF_IP_cFOS_vs_Uninduced_IP_cFOS_cond1_1412	21894	43531513	43562583	-	inside	551	360	NearestLocation	Tln1
chr11	97315768	97315944	177	*	11.7157	diff_BDNF_IP_cFOS_vs_Uninduced_IP_cFOS_cond1_386	67036	97315716	97329920	+	inside	52	52	NearestLocation	Mrpl45
chr2	30441991	30442128	138	*	11.7155	diff_BDNF_IP_cFOS_vs_Uninduced_IP_cFOS_cond1_1153	110854	30416050	30447807	+	inside	25941	5679	NearestLocation	Ppp2r4
chr12	70825574	70825775	202	*	11.7144	diff_BDNF_IP_cFOS_vs_Uninduced_IP_cFOS_cond1_490	319710	70825514	70902234	+	inside	60	60	NearestLocation	Frmd6
chr9	109073925	109074062	138	*	11.7128	diff_BDNF_IP_cFOS_vs_Uninduced_IP_cFOS_cond1_2221	235610	109057932	109074124	-	inside	199	62	NearestLocation	Atrip
chr14	122534124	122534372	249	*	11.7126	diff_BDNF_IP_cFOS_vs_Uninduced_IP_cFOS_cond1_696	110821	122534328	122889944	+	overlapStart	-204	44	NearestLocation	Pcca
chr5	93206168	93206336	169	*	11.7062	diff_BDNF_IP_cFOS_vs_Uninduced_IP_cFOS_cond1_1604	12453	93181933	93206495	-	inside	327	159	NearestLocation	Ccni
chr9	108306042	108306251	210	*	11.7019	diff_BDNF_IP_cFOS_vs_Uninduced_IP_cFOS_cond1_2217	11848	108306205	108337939	+	overlapStart	-163	46	NearestLocation	Rhoa
chr5	110363111	110363415	305	*	11.7006	diff_BDNF_IP_cFOS_vs_Uninduced_IP_cFOS_cond1_1624	381667	110344730	110356087	+	downstream	18381	7024	NearestLocation	Lrcol1
chr1	6214648	6214843	196	*	11.7	diff_BDNF_IP_cFOS_vs_Uninduced_IP_cFOS_cond1_1	12421	6214662	6276104	+	overlapStart	-14	14	NearestLocation	Rb1cc1
chr8	94772091	94772329	239	*	11.6933	diff_BDNF_IP_cFOS_vs_Uninduced_IP_cFOS_cond1_2040	20312	94772180	94782426	+	overlapStart	-89	89	NearestLocation	Cx3cl1
chr4	111415303	111415437	135	*	11.6914	diff_BDNF_IP_cFOS_vs_Uninduced_IP_cFOS_cond1_1455	67621	111415006	111460298	+	inside	297	297	NearestLocation	Bend5
chr4	129121089	129121209	121	*	11.6914	diff_BDNF_IP_cFOS_vs_Uninduced_IP_cFOS_cond1_1482	15444	129111570	129121925	-	inside	836	716	NearestLocation	Hpca
chr4	129696504	129696689	186	*	11.6854	diff_BDNF_IP_cFOS_vs_Uninduced_IP_cFOS_cond1_1484	230770	129676355	129696838	-	inside	334	149	NearestLocation	Tmem39b
chr7	127841351	127841473	123	*	11.6851	diff_BDNF_IP_cFOS_vs_Uninduced_IP_cFOS_cond1_1921	20909	127841808	127848965	+	upstream	-457	335	NearestLocation	Stx4a
chr2	126552902	126553033	132	*	11.6815	diff_BDNF_IP_cFOS_vs_Uninduced_IP_cFOS_cond1_1239	26458	126553024	126588243	+	overlapStart	-122	9	NearestLocation	Slc27a2
chr19	43752871	43753014	144	*	11.6784	diff_BDNF_IP_cFOS_vs_Uninduced_IP_cFOS_cond1_1109	226139	43733254	43753000	-	overlapStart	129	14	NearestLocation	Cox15
chr4	136021187	136021354	168	*	11.6763	diff_BDNF_IP_cFOS_vs_Uninduced_IP_cFOS_cond1_1503	27224	136003370	136021649	-	inside	462	295	NearestLocation	Tceb3
chr5	65107297	65107495	199	*	11.6758	diff_BDNF_IP_cFOS_vs_Uninduced_IP_cFOS_cond1_1587	71778	65107570	65168142	+	upstream	-273	75	NearestLocation	Klhl5
chr5	32135417	32135595	179	*	11.6743	diff_BDNF_IP_cFOS_vs_Uninduced_IP_cFOS_cond1_1554	14284	32136472	32157839	+	upstream	-1055	877	NearestLocation	Fosl2
chr8	104442491	104442727	237	*	11.6723	diff_BDNF_IP_cFOS_vs_Uninduced_IP_cFOS_cond1_2044	234663	104417674	104443047	-	inside	556	320	NearestLocation	Dync1li2
chr17	56584856	56585052	197	*	11.6685	diff_BDNF_IP_cFOS_vs_Uninduced_IP_cFOS_cond1_950	224903	56584982	56606294	+	overlapStart	-126	70	NearestLocation	Safb
chr4	152338692	152338891	200	*	11.6675	diff_BDNF_IP_cFOS_vs_Uninduced_IP_cFOS_cond1_1526	269610	152338651	152390194	+	inside	41	41	NearestLocation	Chd5
chr5	3647635	3647796	162	*	11.6562	diff_BDNF_IP_cFOS_vs_Uninduced_IP_cFOS_cond1_1537	67210	3639961	3647936	-	inside	301	140	NearestLocation	Gatad1
chr16	13780694	13780826	133	*	11.6459	diff_BDNF_IP_cFOS_vs_Uninduced_IP_cFOS_cond1_810	106298	13780699	13814841	+	overlapStart	-5	5	NearestLocation	Rrn3
chr15	12117453	12117653	201	*	11.6433	diff_BDNF_IP_cFOS_vs_Uninduced_IP_cFOS_cond1_705	22763	12117851	12185449	+	upstream	-398	198	NearestLocation	Zfr
chr6	146888514	146888642	129	*	11.642	diff_BDNF_IP_cFOS_vs_Uninduced_IP_cFOS_cond1_1810	67533	146888494	147032023	+	inside	20	20	NearestLocation	Ppfibp1
chr8	106136942	106137078	137	*	11.639	diff_BDNF_IP_cFOS_vs_Uninduced_IP_cFOS_cond1_2053	77411	106131183	106136974	-	overlapStart	32	32	NearestLocation	Esrp2
chr13	51567159	51567382	224	*	11.6372	diff_BDNF_IP_cFOS_vs_Uninduced_IP_cFOS_cond1_559	20418	51431042	51567084	-	upstream	-75	75	NearestLocation	Shc3
chr4	120666814	120666969	156	*	11.6371	diff_BDNF_IP_cFOS_vs_Uninduced_IP_cFOS_cond1_1471	56222	120666563	120667820	+	inside	251	251	NearestLocation	Cited4
chr17	34850406	34850567	162	*	11.6345	diff_BDNF_IP_cFOS_vs_Uninduced_IP_cFOS_cond1_921	27632	34850391	34856372	+	inside	15	15	NearestLocation	Nelfe
chr12	69296756	69296886	131	*	11.6339	diff_BDNF_IP_cFOS_vs_Uninduced_IP_cFOS_cond1_486	69554	69296681	69310687	+	inside	75	75	NearestLocation	Klhdc2
chr16	72663087	72663285	199	*	11.6338	diff_BDNF_IP_cFOS_vs_Uninduced_IP_cFOS_cond1_846	19876	72663149	73046100	+	overlapStart	-62	62	NearestLocation	Robo1
chr16	8830105	8830286	182	*	11.6265	diff_BDNF_IP_cFOS_vs_Uninduced_IP_cFOS_cond1_805	69053	8830100	8858924	+	inside	5	5	NearestLocation	1810013L24Rik
chr15	100551371	100551562	192	*	11.6256	diff_BDNF_IP_cFOS_vs_Uninduced_IP_cFOS_cond1_784	21422	100502748	100552008	-	inside	637	446	NearestLocation	Tfcp2
chr13	51100592	51100753	162	*	11.6255	diff_BDNF_IP_cFOS_vs_Uninduced_IP_cFOS_cond1_558	77428	51097738	51100727	-	overlapStart	135	26	NearestLocation	9430083A17Rik
chr12	112721942	112722115	174	*	11.6248	diff_BDNF_IP_cFOS_vs_Uninduced_IP_cFOS_cond1_515	217882	112722174	112746591	+	upstream	-232	59	NearestLocation	Cep170b
chr2	27142147	27142325	179	*	11.6159	diff_BDNF_IP_cFOS_vs_Uninduced_IP_cFOS_cond1_1145	109349	27110379	27142477	-	inside	330	152	NearestLocation	Fam163b
chr15	102279213	102279385	173	*	11.6137	diff_BDNF_IP_cFOS_vs_Uninduced_IP_cFOS_cond1_792	106073	102279456	102281744	+	upstream	-243	71	NearestLocation	Mfsd5
chr2	35622202	35622351	150	*	11.6096	diff_BDNF_IP_cFOS_vs_Uninduced_IP_cFOS_cond1_1175	100042194	35549534	35558702	-	upstream	-63500	63500	NearestLocation	Gm13446
chr19	4397122	4397241	120	*	11.6075	diff_BDNF_IP_cFOS_vs_Uninduced_IP_cFOS_cond1_1043	225876	4316147	4398266	-	inside	1144	1025	NearestLocation	Kdm2a
chr9	108306646	108306805	160	*	11.6069	diff_BDNF_IP_cFOS_vs_Uninduced_IP_cFOS_cond1_2218	11848	108306205	108337939	+	inside	441	441	NearestLocation	Rhoa
chr17	87282885	87283174	290	*	11.605	diff_BDNF_IP_cFOS_vs_Uninduced_IP_cFOS_cond1_973	225049	87282886	87381770	+	overlapStart	-1	1	NearestLocation	Ttc7
chr5	92434923	92435153	231	*	11.6047	diff_BDNF_IP_cFOS_vs_Uninduced_IP_cFOS_cond1_1602	269113	92415540	92435199	-	inside	276	46	NearestLocation	Nup54
chr18	53744553	53744752	200	*	11.6008	diff_BDNF_IP_cFOS_vs_Uninduced_IP_cFOS_cond1_1009	225523	53681723	53744547	-	upstream	-6	6	NearestLocation	Cep120
chr6	71494041	71494358	318	*	11.5981	diff_BDNF_IP_cFOS_vs_Uninduced_IP_cFOS_cond1_1741	22644	71493894	71510881	+	inside	147	147	NearestLocation	Rnf103
chr5	93267500	93267733	234	*	11.5968	diff_BDNF_IP_cFOS_vs_Uninduced_IP_cFOS_cond1_1606	12452	93267573	93276231	+	overlapStart	-73	73	NearestLocation	Ccng2
chr1	91179937	91180117	181	*	11.5923	diff_BDNF_IP_cFOS_vs_Uninduced_IP_cFOS_cond1_56	51801	91179822	91225196	+	inside	115	115	NearestLocation	Ramp1
chr13	40723226	40723397	172	*	11.5916	diff_BDNF_IP_cFOS_vs_Uninduced_IP_cFOS_cond1_544	102633805	40727808	40735162	+	upstream	-4582	4411	NearestLocation	Gm26688
chr18	11657602	11657765	164	*	11.5913	diff_BDNF_IP_cFOS_vs_Uninduced_IP_cFOS_cond1_983	225182	11633276	11743207	+	inside	24326	24326	NearestLocation	Rbbp8
chr5	108461210	108461356	147	*	11.5905	diff_BDNF_IP_cFOS_vs_Uninduced_IP_cFOS_cond1_1620	69587	108461332	108503099	+	overlapStart	-122	24	NearestLocation	Pcgf3
chr10	61680095	61680495	401	*	11.5887	diff_BDNF_IP_cFOS_vs_Uninduced_IP_cFOS_cond1_170	20224	61680321	61693297	+	overlapStart	-226	174	NearestLocation	Sar1a
chr9	118925531	118925655	125	*	11.5865	diff_BDNF_IP_cFOS_vs_Uninduced_IP_cFOS_cond1_2234	69274	118926536	119044119	+	upstream	-1005	881	NearestLocation	Ctdspl
chr14	45657512	45657835	324	*	11.5855	diff_BDNF_IP_cFOS_vs_Uninduced_IP_cFOS_cond1_647	100628600	45657961	45658053	-	downstream	541	126	NearestLocation	Mir5131
chr7	138846169	138846322	154	*	11.5844	diff_BDNF_IP_cFOS_vs_Uninduced_IP_cFOS_cond1_1932	69546	138835818	138846267	-	overlapStart	98	55	NearestLocation	Mapk1ip1
chr15	100688350	100688489	140	*	11.5827	diff_BDNF_IP_cFOS_vs_Uninduced_IP_cFOS_cond1_786	109901	100674422	100687920	-	upstream	-430	430	NearestLocation	Cela1
chr1	193035402	193035626	225	*	11.5798	diff_BDNF_IP_cFOS_vs_Uninduced_IP_cFOS_cond1_123	329324	192891234	193035775	-	inside	373	149	NearestLocation	Syt14
chr17	33929462	33929607	146	*	11.5797	diff_BDNF_IP_cFOS_vs_Uninduced_IP_cFOS_cond1_912	19732	33929894	33937687	+	upstream	-432	287	NearestLocation	Rgl2
chr7	87602962	87603161	200	*	11.5794	diff_BDNF_IP_cFOS_vs_Uninduced_IP_cFOS_cond1_1878	108071	87584168	88135063	+	inside	18794	18794	NearestLocation	Grm5
chr5	112276572	112276777	206	*	11.5755	diff_BDNF_IP_cFOS_vs_Uninduced_IP_cFOS_cond1_1628	22022	112276707	112315356	+	overlapStart	-135	70	NearestLocation	Tpst2
chr5	137786668	137786805	138	*	11.5754	diff_BDNF_IP_cFOS_vs_Uninduced_IP_cFOS_cond1_1685	231803	137781906	137786701	-	overlapStart	33	33	NearestLocation	Mepce
chr10	52417438	52417941	504	*	11.5709	diff_BDNF_IP_cFOS_vs_Uninduced_IP_cFOS_cond1_159	52014	52417547	52440192	+	overlapStart	-109	109	NearestLocation	Nus1
chr6	117907127	117907326	200	*	11.5655	diff_BDNF_IP_cFOS_vs_Uninduced_IP_cFOS_cond1_1784	98758	117900340	117925622	+	inside	6787	6787	NearestLocation	Hnrnpf
chr5	45669561	45669695	135	*	11.5644	diff_BDNF_IP_cFOS_vs_Uninduced_IP_cFOS_cond1_1574	69788	45668701	45669708	-	inside	147	13	NearestLocation	1600023N17Rik
chr9	18473446	18473612	167	*	11.5635	diff_BDNF_IP_cFOS_vs_Uninduced_IP_cFOS_cond1_2125	72230	18454054	18473559	-	overlapStart	113	53	NearestLocation	Zfp558
chr8	84066108	84066307	200	*	11.5617	diff_BDNF_IP_cFOS_vs_Uninduced_IP_cFOS_cond1_2014	19724	84066836	84096992	+	upstream	-728	529	NearestLocation	Rfx1
chr7	25005804	25006038	235	*	11.5608	diff_BDNF_IP_cFOS_vs_Uninduced_IP_cFOS_cond1_1828	232975	24978169	25005937	-	overlapStart	133	101	NearestLocation	Atp1a3
chr8	119558362	119558610	249	*	11.5598	diff_BDNF_IP_cFOS_vs_Uninduced_IP_cFOS_cond1_2070	56453	119508152	119558761	-	inside	399	151	NearestLocation	Mbtps1
chr17	53479149	53479304	156	*	11.5586	diff_BDNF_IP_cFOS_vs_Uninduced_IP_cFOS_cond1_945	271457	53479234	53507678	+	overlapStart	-85	70	NearestLocation	Rab5a
chr12	32820102	32820257	156	*	11.5583	diff_BDNF_IP_cFOS_vs_Uninduced_IP_cFOS_cond1_468	59027	32820335	32853369	+	upstream	-233	78	NearestLocation	Nampt
chr4	147102189	147102379	191	*	11.5581	diff_BDNF_IP_cFOS_vs_Uninduced_IP_cFOS_cond1_1514	71270	147063366	147068436	-	upstream	-33753	33753	NearestLocation	4933438K21Rik
chr15	72546494	72546666	173	*	11.5579	diff_BDNF_IP_cFOS_vs_Uninduced_IP_cFOS_cond1_727	223604	72512119	72546279	-	upstream	-215	215	NearestLocation	Kcnk9
chr7	126898042	126898336	295	*	11.5566	diff_BDNF_IP_cFOS_vs_Uninduced_IP_cFOS_cond1_1914	68742	126886219	126898278	-	overlapStart	236	58	NearestLocation	Tmem219
chr5	135064346	135064545	200	*	11.5558	diff_BDNF_IP_cFOS_vs_Uninduced_IP_cFOS_cond1_1676	66138	135052957	135064666	-	inside	320	121	NearestLocation	Wbscr22
chr11	60139961	60140223	263	*	11.5558	diff_BDNF_IP_cFOS_vs_Uninduced_IP_cFOS_cond1_309	19377	60105013	60199195	+	inside	34948	34948	NearestLocation	Rai1
chr8	89006587	89006715	129	*	11.5558	diff_BDNF_IP_cFOS_vs_Uninduced_IP_cFOS_cond1_2031	102465899	89024735	89024831	+	upstream	-18148	18020	NearestLocation	Mir8110
chr16	91485158	91485358	201	*	11.5512	diff_BDNF_IP_cFOS_vs_Uninduced_IP_cFOS_cond1_853	15975	91485215	91510522	+	overlapStart	-57	57	NearestLocation	Ifnar1
chr4	107178369	107178552	184	*	11.5486	diff_BDNF_IP_cFOS_vs_Uninduced_IP_cFOS_cond1_1453	66526	107134162	107178366	-	upstream	-3	3	NearestLocation	Tceanc2
chr14	63543731	63543953	223	*	11.5476	diff_BDNF_IP_cFOS_vs_Uninduced_IP_cFOS_cond1_671	210376	63523610	63543953	-	inside	222	0	NearestLocation	Mtmr9
chr5	113993743	113993961	219	*	11.5457	diff_BDNF_IP_cFOS_vs_Uninduced_IP_cFOS_cond1_1631	231637	113942219	113993757	-	overlapStart	14	14	NearestLocation	Ssh1
chr9	13749118	13749289	172	*	11.5451	diff_BDNF_IP_cFOS_vs_Uninduced_IP_cFOS_cond1_2124	77116	13749181	13806481	+	overlapStart	-63	63	NearestLocation	Mtmr2
chr2	164071032	164071173	142	*	11.5413	diff_BDNF_IP_cFOS_vs_Uninduced_IP_cFOS_cond1_1287	67145	164053540	164071169	-	overlapStart	137	4	NearestLocation	Tomm34
chr17	84186424	84186553	130	*	11.5406	diff_BDNF_IP_cFOS_vs_Uninduced_IP_cFOS_cond1_971	12193	84183928	84187947	-	inside	1523	1394	NearestLocation	Zfp36l2
chr2	154552301	154552500	200	*	11.5405	diff_BDNF_IP_cFOS_vs_Uninduced_IP_cFOS_cond1_1273	70362	154551776	154553276	+	inside	525	525	NearestLocation	Actl10
chr1	150393426	150393573	148	*	11.5369	diff_BDNF_IP_cFOS_vs_Uninduced_IP_cFOS_cond1_79	226499	150361311	150393055	-	upstream	-371	371	NearestLocation	BC003331
chr10	95940488	95940622	135	*	11.5352	diff_BDNF_IP_cFOS_vs_Uninduced_IP_cFOS_cond1_221	216238	95940663	96045518	+	upstream	-175	41	NearestLocation	Eea1
chr15	81802513	81802656	144	*	11.533	diff_BDNF_IP_cFOS_vs_Uninduced_IP_cFOS_cond1_753	21685	81802673	81826863	+	upstream	-160	17	NearestLocation	Tef
chr15	77842357	77842533	177	*	11.5324	diff_BDNF_IP_cFOS_vs_Uninduced_IP_cFOS_cond1_741	17886	77760585	77842175	-	upstream	-182	182	NearestLocation	Myh9
chr6	141421533	141421676	144	*	11.5322	diff_BDNF_IP_cFOS_vs_Uninduced_IP_cFOS_cond1_1806	100093700	141340553	141344387	+	downstream	80980	77146	NearestLocation	Gm10400
chr6	89362958	89363091	134	*	11.5293	diff_BDNF_IP_cFOS_vs_Uninduced_IP_cFOS_cond1_1764	18844	89316314	89362613	-	upstream	-345	345	NearestLocation	Plxna1
chr4	132345347	132345709	363	*	11.5259	diff_BDNF_IP_cFOS_vs_Uninduced_IP_cFOS_cond1_1488	100088	132331919	132345750	-	inside	403	41	NearestLocation	Rcc1
chr3	135438219	135438418	200	*	11.5239	diff_BDNF_IP_cFOS_vs_Uninduced_IP_cFOS_cond1_1382	66105	135438297	135467178	+	overlapStart	-78	78	NearestLocation	Ube2d3
chr5	98189501	98189688	188	*	11.5223	diff_BDNF_IP_cFOS_vs_Uninduced_IP_cFOS_cond1_1607	77630	98180869	98187448	+	downstream	8632	2053	NearestLocation	Prdm8
chr15	98993205	98993346	142	*	11.5217	diff_BDNF_IP_cFOS_vs_Uninduced_IP_cFOS_cond1_780	75951	98985965	98989281	+	downstream	7240	3924	NearestLocation	4930578M01Rik
chr4	45530732	45530921	190	*	11.5198	diff_BDNF_IP_cFOS_vs_Uninduced_IP_cFOS_cond1_1418	230126	45423276	45530828	-	overlapStart	96	93	NearestLocation	Shb
chr3	107594922	107595110	189	*	11.5196	diff_BDNF_IP_cFOS_vs_Uninduced_IP_cFOS_cond1_1366	11694	107595031	107605875	+	overlapStart	-109	79	NearestLocation	Alx3
chr19	7039958	7040112	155	*	11.5103	diff_BDNF_IP_cFOS_vs_Uninduced_IP_cFOS_cond1_1060	20867	7020696	7040026	-	overlapStart	68	68	NearestLocation	Stip1
chr2	122348542	122348805	264	*	11.5091	diff_BDNF_IP_cFOS_vs_Uninduced_IP_cFOS_cond1_1235	435684	122348892	122368918	-	downstream	20376	87	NearestLocation	Shf
chr9	110281274	110281448	175	*	11.5065	diff_BDNF_IP_cFOS_vs_Uninduced_IP_cFOS_cond1_2225	102465959	110281287	110281409	+	includeFeature	-13	13	NearestLocation	Mir6236
chr2	90940367	90940778	412	*	11.5065	diff_BDNF_IP_cFOS_vs_Uninduced_IP_cFOS_cond1_1203	13046	90940397	91019497	+	overlapStart	-30	30	NearestLocation	Celf1
chr15	97964036	97964369	334	*	11.505	diff_BDNF_IP_cFOS_vs_Uninduced_IP_cFOS_cond1_775	380967	97964229	97970286	+	overlapStart	-193	140	NearestLocation	Tmem106c
chr13	97198272	97198401	130	*	11.5048	diff_BDNF_IP_cFOS_vs_Uninduced_IP_cFOS_cond1_597	15212	97176331	97198357	-	overlapStart	85	44	NearestLocation	Hexb
chr13	74009239	74009401	163	*	11.5047	diff_BDNF_IP_cFOS_vs_Uninduced_IP_cFOS_cond1_578	72948	74009419	74035753	+	upstream	-180	18	NearestLocation	Tppp
chr16	91917958	91918092	135	*	11.5022	diff_BDNF_IP_cFOS_vs_Uninduced_IP_cFOS_cond1_856	28080	91925223	91931630	-	downstream	13672	7131	NearestLocation	Atp5o
chr17	29347672	29347857	186	*	11.5	diff_BDNF_IP_cFOS_vs_Uninduced_IP_cFOS_cond1_904	56462	29332076	29347904	-	inside	232	47	NearestLocation	Mtch1
chr5	29196124	29196253	130	*	11.4976	diff_BDNF_IP_cFOS_vs_Uninduced_IP_cFOS_cond1_1549	56874	29195993	29225524	+	inside	131	131	NearestLocation	Rnf32
chr7	109519111	109519317	207	*	11.4966	diff_BDNF_IP_cFOS_vs_Uninduced_IP_cFOS_cond1_1893	26451	109519195	109522369	+	overlapStart	-84	84	NearestLocation	Rpl27a
chr1	36709767	36709947	181	*	11.4954	diff_BDNF_IP_cFOS_vs_Uninduced_IP_cFOS_cond1_9	226977	36699202	36709925	-	overlapStart	158	22	NearestLocation	Actr1b
chr5	32785532	32785758	227	*	11.4953	diff_BDNF_IP_cFOS_vs_Uninduced_IP_cFOS_cond1_1555	320951	32736314	32785626	-	overlapStart	94	94	NearestLocation	Pisd
chr2	39007950	39008198	249	*	11.495	diff_BDNF_IP_cFOS_vs_Uninduced_IP_cFOS_cond1_1177	74192	39008139	39015872	+	overlapStart	-189	59	NearestLocation	Arpc5l
chr11	98545689	98545843	155	*	11.4933	diff_BDNF_IP_cFOS_vs_Uninduced_IP_cFOS_cond1_393	22780	98464693	98546031	-	inside	342	188	NearestLocation	Ikzf3
chr7	79465041	79465240	200	*	11.4862	diff_BDNF_IP_cFOS_vs_Uninduced_IP_cFOS_cond1_1865	18975	79449383	79466273	-	inside	1232	1033	NearestLocation	Polg
chr9	118926227	118926348	122	*	11.4862	diff_BDNF_IP_cFOS_vs_Uninduced_IP_cFOS_cond1_2235	69274	118926536	119044119	+	upstream	-309	188	NearestLocation	Ctdspl
chr7	24399562	24399809	248	*	11.484	diff_BDNF_IP_cFOS_vs_Uninduced_IP_cFOS_cond1_1825	71997	24399628	24422777	+	overlapStart	-66	66	NearestLocation	Smg9
chr10	81350073	81350272	200	*	11.4805	diff_BDNF_IP_cFOS_vs_Uninduced_IP_cFOS_cond1_208	15353	81346046	81350457	-	inside	384	185	NearestLocation	Hmg20b
chr17	46253885	46254069	185	*	11.4793	diff_BDNF_IP_cFOS_vs_Uninduced_IP_cFOS_cond1_936	224813	46254165	46257316	+	upstream	-280	96	NearestLocation	Lrrc73
chr4	125066605	125066923	319	*	11.4755	diff_BDNF_IP_cFOS_vs_Uninduced_IP_cFOS_cond1_1474	76793	125066693	125074043	+	overlapStart	-88	88	NearestLocation	Snip1
chr9	42264213	42264339	127	*	11.4734	diff_BDNF_IP_cFOS_vs_Uninduced_IP_cFOS_cond1_2142	235293	42254177	42264300	-	overlapStart	87	39	NearestLocation	Sc5d
chr15	41789107	41789262	156	*	11.471	diff_BDNF_IP_cFOS_vs_Uninduced_IP_cFOS_cond1_717	223513	41865293	41869720	-	downstream	80613	76031	NearestLocation	Abra
chr9	86464580	86464848	269	*	11.4669	diff_BDNF_IP_cFOS_vs_Uninduced_IP_cFOS_cond1_2192	70348	86307234	86464916	-	inside	336	68	NearestLocation	Ube2cbp
chr13	30545163	30545318	156	*	11.4654	diff_BDNF_IP_cFOS_vs_Uninduced_IP_cFOS_cond1_533	66694	30540312	30545316	-	overlapStart	153	2	NearestLocation	Uqcrfs1
chr1	92473522	92473697	176	*	11.4643	diff_BDNF_IP_cFOS_vs_Uninduced_IP_cFOS_cond1_59	67273	92439719	92473758	-	inside	236	61	NearestLocation	Ndufa10
chr8	94666687	94666873	187	*	11.4613	diff_BDNF_IP_cFOS_vs_Uninduced_IP_cFOS_cond1_2039	107566	94666600	94674457	+	inside	87	87	NearestLocation	Arl2bp
chr2	103970276	103970573	298	*	11.4597	diff_BDNF_IP_cFOS_vs_Uninduced_IP_cFOS_cond1_1218	16909	103957995	103981878	+	inside	12281	11305	NearestLocation	Lmo2
chr11	77514940	77515102	163	*	11.4535	diff_BDNF_IP_cFOS_vs_Uninduced_IP_cFOS_cond1_345	67477	77515117	77520628	+	upstream	-177	15	NearestLocation	Abhd15
chr8	70353152	70353367	216	*	11.4528	diff_BDNF_IP_cFOS_vs_Uninduced_IP_cFOS_cond1_1992	19704	70331522	70353273	-	overlapStart	121	94	NearestLocation	Upf1
chr7	122969856	122970167	312	*	11.4527	diff_BDNF_IP_cFOS_vs_Uninduced_IP_cFOS_cond1_1908	73951	122969058	122970459	-	inside	603	292	NearestLocation	4930413G21Rik
chr12	3980521	3980720	200	*	11.4491	diff_BDNF_IP_cFOS_vs_Uninduced_IP_cFOS_cond1_452	18976	3954945	3960643	+	downstream	25576	19878	NearestLocation	Pomc
chr15	75981659	75981784	126	*	11.4476	diff_BDNF_IP_cFOS_vs_Uninduced_IP_cFOS_cond1_732	223648	75979872	75982285	-	inside	626	501	NearestLocation	Ccdc166
chr11	94992429	94992567	139	*	11.4467	diff_BDNF_IP_cFOS_vs_Uninduced_IP_cFOS_cond1_380	217124	94991212	95006898	+	inside	1217	1217	NearestLocation	Ppp1r9b
chr19	4698160	4698322	163	*	11.4419	diff_BDNF_IP_cFOS_vs_Uninduced_IP_cFOS_cond1_1047	381196	4625841	4698668	-	inside	508	346	NearestLocation	Gm960
chr5	129908596	129908752	157	*	11.4393	diff_BDNF_IP_cFOS_vs_Uninduced_IP_cFOS_cond1_1669	69034	129908540	129911281	+	inside	56	56	NearestLocation	Nupr1l
chr13	94976390	94976535	146	*	11.4383	diff_BDNF_IP_cFOS_vs_Uninduced_IP_cFOS_cond1_593	218460	94976344	95023316	+	inside	46	46	NearestLocation	Wdr41
chr5	103425011	103425148	138	*	11.438	diff_BDNF_IP_cFOS_vs_Uninduced_IP_cFOS_cond1_1612	19249	103425192	103598361	+	upstream	-181	44	NearestLocation	Ptpn13
chr7	12780354	12780634	281	*	11.4358	diff_BDNF_IP_cFOS_vs_Uninduced_IP_cFOS_cond1_1815	232875	12768092	12775658	-	upstream	-4696	4696	NearestLocation	Zscan18
chr8	33731678	33732043	366	*	11.4351	diff_BDNF_IP_cFOS_vs_Uninduced_IP_cFOS_cond1_1973	68153	33731914	33777173	+	overlapStart	-236	129	NearestLocation	Gtf2e2
chr2	94438031	94438155	125	*	11.4338	diff_BDNF_IP_cFOS_vs_Uninduced_IP_cFOS_cond1_1210	11800	94411727	94438186	-	inside	155	31	NearestLocation	Api5
chr6	30401967	30402139	173	*	11.4327	diff_BDNF_IP_cFOS_vs_Uninduced_IP_cFOS_cond1_1717	76788	30401909	30455174	+	inside	58	58	NearestLocation	Klhdc10
chr7	143460563	143460745	183	*	11.4321	diff_BDNF_IP_cFOS_vs_Uninduced_IP_cFOS_cond1_1943	12577	143458339	143461050	-	inside	487	305	NearestLocation	Cdkn1c
chr11	51756201	51756686	486	*	11.4247	diff_BDNF_IP_cFOS_vs_Uninduced_IP_cFOS_cond1_293	77371	51692263	51763634	-	inside	7433	6948	NearestLocation	Sec24a
chr17	30004706	30004931	226	*	11.4241	diff_BDNF_IP_cFOS_vs_Uninduced_IP_cFOS_cond1_907	21769	30005087	30210020	+	upstream	-381	156	NearestLocation	Zfand3
chr3	108591296	108591422	127	*	11.4224	diff_BDNF_IP_cFOS_vs_Uninduced_IP_cFOS_cond1_1369	99512	108591278	108645719	+	inside	18	18	NearestLocation	Wdr47
chr4	55349699	55349829	131	*	11.4192	diff_BDNF_IP_cFOS_vs_Uninduced_IP_cFOS_cond1_1425	19359	55350042	55392237	+	upstream	-343	213	NearestLocation	Rad23b
chr18	76241365	76241562	198	*	11.4159	diff_BDNF_IP_cFOS_vs_Uninduced_IP_cFOS_cond1_1031	17126	76241701	76311747	+	upstream	-336	139	NearestLocation	Smad2
chr11	118418818	118419099	282	*	11.4156	diff_BDNF_IP_cFOS_vs_Uninduced_IP_cFOS_cond1_435	76025	118406289	118419118	-	inside	300	19	NearestLocation	Cant1
chr6	125009394	125009693	300	*	11.4135	diff_BDNF_IP_cFOS_vs_Uninduced_IP_cFOS_cond1_1793	269800	125009238	125037870	+	inside	156	156	NearestLocation	Zfp384
chr5	23783590	23783747	158	*	11.4129	diff_BDNF_IP_cFOS_vs_Uninduced_IP_cFOS_cond1_1543	78697	23740165	23783711	-	overlapStart	121	36	NearestLocation	Pus7
chr19	57610671	57611055	385	*	11.411	diff_BDNF_IP_cFOS_vs_Uninduced_IP_cFOS_cond1_1125	226255	57611034	58133340	+	overlapStart	-363	21	NearestLocation	Atrnl1
chr14	26970240	26970399	160	*	11.4093	diff_BDNF_IP_cFOS_vs_Uninduced_IP_cFOS_cond1_633	72993	26918988	26970551	-	inside	311	152	NearestLocation	Appl1
chr4	45530028	45530155	128	*	11.408	diff_BDNF_IP_cFOS_vs_Uninduced_IP_cFOS_cond1_1417	230126	45423276	45530828	-	inside	800	673	NearestLocation	Shb
chr15	89149385	89149667	283	*	11.4078	diff_BDNF_IP_cFOS_vs_Uninduced_IP_cFOS_cond1_764	19094	89142484	89149606	-	overlapStart	221	61	NearestLocation	Mapk11
chr12	111758804	111759003	200	*	11.407	diff_BDNF_IP_cFOS_vs_Uninduced_IP_cFOS_cond1_512	16593	111758849	111807844	+	overlapStart	-45	45	NearestLocation	Klc1
chr7	113207092	113207238	147	*	11.4058	diff_BDNF_IP_cFOS_vs_Uninduced_IP_cFOS_cond1_1898	11865	113207465	113314126	+	upstream	-373	227	NearestLocation	Arntl
chr9	107872390	107872583	194	*	11.4052	diff_BDNF_IP_cFOS_vs_Uninduced_IP_cFOS_cond1_2212	19654	107773559	107872819	-	inside	429	236	NearestLocation	Rbm6
chr9	40800808	40800928	121	*	11.3988	diff_BDNF_IP_cFOS_vs_Uninduced_IP_cFOS_cond1_2141	15481	40801273	40805199	+	upstream	-465	345	NearestLocation	Hspa8
chr1	10232218	10232385	168	*	11.3935	diff_BDNF_IP_cFOS_vs_Uninduced_IP_cFOS_cond1_2	211673	10137507	10232670	-	inside	452	285	NearestLocation	Arfgef1
chr11	115536193	115536386	194	*	11.3934	diff_BDNF_IP_cFOS_vs_Uninduced_IP_cFOS_cond1_424	170930	115523109	115536230	-	overlapStart	37	37	NearestLocation	Sumo2
chr11	86484551	86484746	196	*	11.3916	diff_BDNF_IP_cFOS_vs_Uninduced_IP_cFOS_cond1_368	76892	86484657	86499007	+	overlapStart	-106	89	NearestLocation	Rnft1
chr18	61684932	61685064	133	*	11.3915	diff_BDNF_IP_cFOS_vs_Uninduced_IP_cFOS_cond1_1016	56069	61687915	61692537	+	upstream	-2983	2851	NearestLocation	Il17b
chr2	114013409	114013620	212	*	11.3868	diff_BDNF_IP_cFOS_vs_Uninduced_IP_cFOS_cond1_1222	14617	114009601	114013619	-	overlapStart	210	1	NearestLocation	Gjd2
chr1	135104854	135105033	180	*	11.3856	diff_BDNF_IP_cFOS_vs_Uninduced_IP_cFOS_cond1_72	329252	134986353	135105276	-	inside	422	243	NearestLocation	Lgr6
chr2	59611985	59612119	135	*	11.3818	diff_BDNF_IP_cFOS_vs_Uninduced_IP_cFOS_cond1_1185	66860	59612042	59846213	+	overlapStart	-57	57	NearestLocation	Tanc1
chr9	78108229	78108457	229	*	11.3808	diff_BDNF_IP_cFOS_vs_Uninduced_IP_cFOS_cond1_2189	71538	78081500	78109065	-	inside	836	608	NearestLocation	Fbxo9
chr17	35979336	35979475	140	*	11.3805	diff_BDNF_IP_cFOS_vs_Uninduced_IP_cFOS_cond1_927	75210	35972539	35979825	-	inside	489	350	NearestLocation	Prr3
chr10	62651021	62651209	189	*	11.3795	diff_BDNF_IP_cFOS_vs_Uninduced_IP_cFOS_cond1_172	94213	62616023	62651198	-	overlapStart	177	11	NearestLocation	Ddx50
chr8	83652268	83652440	173	*	11.3743	diff_BDNF_IP_cFOS_vs_Uninduced_IP_cFOS_cond1_2013	67903	83652678	83664789	+	upstream	-410	238	NearestLocation	Gipc1
chr11	96977616	96977768	153	*	11.3713	diff_BDNF_IP_cFOS_vs_Uninduced_IP_cFOS_cond1_383	78912	96953338	96977688	-	overlapStart	72	72	NearestLocation	Sp2
chr7	102210006	102210208	203	*	11.3695	diff_BDNF_IP_cFOS_vs_Uninduced_IP_cFOS_cond1_1889	269966	102119400	102210166	-	overlapStart	160	42	NearestLocation	Nup98
chr14	25457752	25457937	186	*	11.3694	diff_BDNF_IP_cFOS_vs_Uninduced_IP_cFOS_cond1_630	328365	25459185	25666747	+	upstream	-1433	1248	NearestLocation	Zmiz1
chr11	69803591	69803765	175	*	11.3678	diff_BDNF_IP_cFOS_vs_Uninduced_IP_cFOS_cond1_325	74341	69803669	69806038	+	overlapStart	-78	78	NearestLocation	G630025P09Rik
chr15	76671609	76671735	127	*	11.3669	diff_BDNF_IP_cFOS_vs_Uninduced_IP_cFOS_cond1_738	73062	76671680	76694915	+	overlapStart	-71	55	NearestLocation	Ppp1r16a
chr11	53350508	53350734	227	*	11.3617	diff_BDNF_IP_cFOS_vs_Uninduced_IP_cFOS_cond1_295	93736	53350767	53421830	+	upstream	-259	33	NearestLocation	Aff4
chr19	46761681	46761934	254	*	11.3614	diff_BDNF_IP_cFOS_vs_Uninduced_IP_cFOS_cond1_1115	94219	46761609	46878580	+	inside	72	72	NearestLocation	Cnnm2
chr11	69966175	69966334	160	*	11.3608	diff_BDNF_IP_cFOS_vs_Uninduced_IP_cFOS_cond1_327	53624	69964779	69967886	+	inside	1396	1396	NearestLocation	Cldn7
chr4	123663923	123664081	159	*	11.3531	diff_BDNF_IP_cFOS_vs_Uninduced_IP_cFOS_cond1_1472	11426	123349633	123684360	-	inside	20437	20279	NearestLocation	Macf1
chr8	45999839	45999982	144	*	11.353	diff_BDNF_IP_cFOS_vs_Uninduced_IP_cFOS_cond1_1979	654824	45996908	45999850	-	overlapStart	11	11	NearestLocation	Ankrd37
chr1	89070212	89070496	285	*	11.3492	diff_BDNF_IP_cFOS_vs_Uninduced_IP_cFOS_cond1_53	98402	89070462	89153793	+	overlapStart	-250	34	NearestLocation	Sh3bp4
chr13	73763773	73763946	174	*	11.3479	diff_BDNF_IP_cFOS_vs_Uninduced_IP_cFOS_cond1_577	20499	73733094	73816742	+	inside	30679	30679	NearestLocation	Slc12a7
chr2	144270756	144270985	230	*	11.3474	diff_BDNF_IP_cFOS_vs_Uninduced_IP_cFOS_cond1_1257	74528	144270904	144281227	+	overlapStart	-148	81	NearestLocation	Mgme1
chr4	141474655	141474865	211	*	11.3464	diff_BDNF_IP_cFOS_vs_Uninduced_IP_cFOS_cond1_1509	22642	141444673	141467937	+	downstream	29982	6718	NearestLocation	Zbtb17
chr2	130295617	130295957	341	*	11.3427	diff_BDNF_IP_cFOS_vs_Uninduced_IP_cFOS_cond1_1244	228598	130295939	130370481	+	overlapStart	-322	18	NearestLocation	Ebf4
chr3	88142200	88142340	141	*	11.3396	diff_BDNF_IP_cFOS_vs_Uninduced_IP_cFOS_cond1_1339	17261	88142395	88169640	+	upstream	-195	55	NearestLocation	Mef2d
chr17	87672486	87672624	139	*	11.3375	diff_BDNF_IP_cFOS_vs_Uninduced_IP_cFOS_cond1_975	17685	87672557	87723713	+	overlapStart	-71	67	NearestLocation	Msh2
chr9	59539636	59539809	174	*	11.3373	diff_BDNF_IP_cFOS_vs_Uninduced_IP_cFOS_cond1_2165	15211	59539667	59565105	+	overlapStart	-31	31	NearestLocation	Hexa
chr12	116405247	116405386	140	*	11.3339	diff_BDNF_IP_cFOS_vs_Uninduced_IP_cFOS_cond1_520	76044	116405402	116463531	+	upstream	-155	16	NearestLocation	Ncapg2
chr15	93398028	93398186	159	*	11.3306	diff_BDNF_IP_cFOS_vs_Uninduced_IP_cFOS_cond1_766	67197	93386113	93398290	-	inside	262	104	NearestLocation	Zcrb1
chr3	88553501	88553744	244	*	11.3284	diff_BDNF_IP_cFOS_vs_Uninduced_IP_cFOS_cond1_1343	94232	88553716	88569725	+	overlapStart	-215	28	NearestLocation	Ubqln4
chr8	47726450	47726612	163	*	11.328	diff_BDNF_IP_cFOS_vs_Uninduced_IP_cFOS_cond1_1982	70925	47709344	47713931	-	upstream	-12519	12519	NearestLocation	Cdkn2aip
chr5	123572841	123573060	220	*	11.3273	diff_BDNF_IP_cFOS_vs_Uninduced_IP_cFOS_cond1_1660	77573	123528760	123573015	-	overlapStart	174	45	NearestLocation	Vps33a
chr9	118040941	118041086	146	*	11.3267	diff_BDNF_IP_cFOS_vs_Uninduced_IP_cFOS_cond1_2233	27215	118040522	118069794	+	inside	419	419	NearestLocation	Azi2
chr10	118141622	118141786	165	*	11.3244	diff_BDNF_IP_cFOS_vs_Uninduced_IP_cFOS_cond1_234	17245	118141787	118168999	+	upstream	-165	1	NearestLocation	Mdm1
chr5	43948174	43948363	190	*	11.3234	diff_BDNF_IP_cFOS_vs_Uninduced_IP_cFOS_cond1_1572	14181	43978858	43981799	-	downstream	33625	30495	NearestLocation	Fgfbp1
chr15	40654919	40655039	121	*	11.3221	diff_BDNF_IP_cFOS_vs_Uninduced_IP_cFOS_cond1_716	22762	40655042	41104592	+	upstream	-123	3	NearestLocation	Zfpm2
chr11	117076597	117076789	193	*	11.3216	diff_BDNF_IP_cFOS_vs_Uninduced_IP_cFOS_cond1_430	76972	117076783	117078955	+	overlapStart	-186	6	NearestLocation	Snhg20
chr1	155083147	155083315	169	*	11.3204	diff_BDNF_IP_cFOS_vs_Uninduced_IP_cFOS_cond1_85	15939	155096367	155099636	-	downstream	16489	13052	NearestLocation	Ier5
chr2	152227112	152227246	135	*	11.3153	diff_BDNF_IP_cFOS_vs_Uninduced_IP_cFOS_cond1_1265	12995	152226840	152281851	+	inside	272	272	NearestLocation	Csnk2a1
chr15	31531192	31531352	161	*	11.3127	diff_BDNF_IP_cFOS_vs_Uninduced_IP_cFOS_cond1_708	223455	31455899	31531037	-	upstream	-155	155	NearestLocation	2018-03-06
chr19	37207765	37207891	127	*	11.3127	diff_BDNF_IP_cFOS_vs_Uninduced_IP_cFOS_cond1_1094	69104	37207545	37224457	+	inside	220	220	NearestLocation	2018-03-05
chr9	64737528	64737789	262	*	11.3114	diff_BDNF_IP_cFOS_vs_Uninduced_IP_cFOS_cond1_2170	53869	64715300	64737756	-	overlapStart	228	33	NearestLocation	Rab11a
chr19	5001851	5001985	135	*	11.3074	diff_BDNF_IP_cFOS_vs_Uninduced_IP_cFOS_cond1_1048	225872	4984355	4989971	-	upstream	-11880	11880	NearestLocation	Npas4
chr5	123015123	123015383	261	*	11.3065	diff_BDNF_IP_cFOS_vs_Uninduced_IP_cFOS_cond1_1656	109305	123015074	123030452	+	inside	49	49	NearestLocation	Orai1
chr11	69846419	69846616	198	*	11.2995	diff_BDNF_IP_cFOS_vs_Uninduced_IP_cFOS_cond1_326	70310	69846372	69852058	+	inside	47	47	NearestLocation	Plscr3
chr7	118491883	118492082	200	*	11.298	diff_BDNF_IP_cFOS_vs_Uninduced_IP_cFOS_cond1_1902	319622	118485112	118491975	-	overlapStart	92	92	NearestLocation	Itpripl2
chr5	69341062	69341219	158	*	11.2952	diff_BDNF_IP_cFOS_vs_Uninduced_IP_cFOS_cond1_1590	243043	69109285	69341709	-	inside	647	490	NearestLocation	Kctd8
chr13	108316294	108316437	144	*	11.2876	diff_BDNF_IP_cFOS_vs_Uninduced_IP_cFOS_cond1_604	218581	108316337	108389557	+	overlapStart	-43	43	NearestLocation	Depdc1b
chr5	151368391	151368573	183	*	11.2843	diff_BDNF_IP_cFOS_vs_Uninduced_IP_cFOS_cond1_1707	625175	151368675	151414083	+	upstream	-284	102	NearestLocation	1700028E10Rik
chr3	27711053	27711175	123	*	11.2825	diff_BDNF_IP_cFOS_vs_Uninduced_IP_cFOS_cond1_1318	72007	27416162	27711307	-	inside	254	132	NearestLocation	Fndc3b
chr3	97227180	97227378	199	*	11.2772	diff_BDNF_IP_cFOS_vs_Uninduced_IP_cFOS_cond1_1358	77578	97203662	97227364	-	overlapStart	184	14	NearestLocation	Bcl9
chr13	58402227	58402405	179	*	11.2766	diff_BDNF_IP_cFOS_vs_Uninduced_IP_cFOS_cond1_570	74386	58402248	58411149	+	overlapStart	-21	21	NearestLocation	Rmi1
chr7	83882969	83883141	173	*	11.2749	diff_BDNF_IP_cFOS_vs_Uninduced_IP_cFOS_cond1_1875	80889	83880495	83884341	-	inside	1372	1200	NearestLocation	Mesdc1
chr11	30268276	30268507	232	*	11.2747	diff_BDNF_IP_cFOS_vs_Uninduced_IP_cFOS_cond1_280	20742	30099395	30219772	-	upstream	-48504	48504	NearestLocation	Sptbn1
chr18	24714636	24714811	176	*	11.2688	diff_BDNF_IP_cFOS_vs_Uninduced_IP_cFOS_cond1_988	225288	24708623	25133507	+	inside	6013	6013	NearestLocation	Fhod3
chr11	61494218	61494410	193	*	11.2665	diff_BDNF_IP_cFOS_vs_Uninduced_IP_cFOS_cond1_311	23939	61488812	61494266	-	overlapStart	48	48	NearestLocation	Mapk7
chr11	98457956	98458100	145	*	11.2659	diff_BDNF_IP_cFOS_vs_Uninduced_IP_cFOS_cond1_392	14786	98446834	98455373	+	downstream	11122	2583	NearestLocation	Grb7
chr8	84978487	84978637	151	*	11.2612	diff_BDNF_IP_cFOS_vs_Uninduced_IP_cFOS_cond1_2023	16477	84976909	84978748	-	inside	261	111	NearestLocation	Junb
chr1	179546305	179546662	358	*	11.26	diff_BDNF_IP_cFOS_vs_Uninduced_IP_cFOS_cond1_108	226744	179546529	179627473	+	overlapStart	-224	133	NearestLocation	Cnst
chr13	103920268	103920478	211	*	11.2567	diff_BDNF_IP_cFOS_vs_Uninduced_IP_cFOS_cond1_601	59079	103818786	103920586	-	inside	318	108	NearestLocation	Erbb2ip
chr7	47008198	47008407	210	*	11.256	diff_BDNF_IP_cFOS_vs_Uninduced_IP_cFOS_cond1_1852	101685	46990396	47008414	-	inside	216	7	NearestLocation	Spty2d1
chr4	155669075	155669255	181	*	11.2553	diff_BDNF_IP_cFOS_vs_Uninduced_IP_cFOS_cond1_1533	76580	155654470	155669254	-	overlapStart	179	1	NearestLocation	Mib2
chr1	160792817	160793017	201	*	11.2545	diff_BDNF_IP_cFOS_vs_Uninduced_IP_cFOS_cond1_91	29809	160219174	160792938	-	overlapStart	121	79	NearestLocation	Rabgap1l
chr8	70629795	70629994	200	*	11.2529	diff_BDNF_IP_cFOS_vs_Uninduced_IP_cFOS_cond1_1993	23886	70629394	70631635	-	inside	1840	401	NearestLocation	Gdf15
chr14	45318373	45318495	123	*	11.2524	diff_BDNF_IP_cFOS_vs_Uninduced_IP_cFOS_cond1_645	50527	45283087	45318572	-	inside	199	77	NearestLocation	Ero1l
chr14	30549378	30549574	197	*	11.2504	diff_BDNF_IP_cFOS_vs_Uninduced_IP_cFOS_cond1_636	21881	30549131	30574726	+	inside	247	247	NearestLocation	Tkt
chr18	88894257	88894447	191	*	11.2459	diff_BDNF_IP_cFOS_vs_Uninduced_IP_cFOS_cond1_1038	54607	88688067	88894207	-	upstream	-50	50	NearestLocation	Socs6
chr2	180710040	180710238	199	*	11.2443	diff_BDNF_IP_cFOS_vs_Uninduced_IP_cFOS_cond1_1307	76425	180710226	180721599	+	overlapStart	-186	12	NearestLocation	Gid8
chr9	54699584	54699835	252	*	11.2438	diff_BDNF_IP_cFOS_vs_Uninduced_IP_cFOS_cond1_2154	58233	54699384	54716317	+	inside	200	200	NearestLocation	Dnaja4
chr5	120710116	120710387	272	*	11.2432	diff_BDNF_IP_cFOS_vs_Uninduced_IP_cFOS_cond1_1646	14357	120680264	120711669	-	inside	1553	1282	NearestLocation	Dtx1
chr2	152831370	152831604	235	*	11.2412	diff_BDNF_IP_cFOS_vs_Uninduced_IP_cFOS_cond1_1270	12048	152758732	152831728	-	inside	358	124	NearestLocation	Bcl2l1
chr12	110695972	110696135	164	*	11.2377	diff_BDNF_IP_cFOS_vs_Uninduced_IP_cFOS_cond1_510	15519	110691036	110696395	-	inside	423	260	NearestLocation	Hsp90aa1
chr17	26508046	26508203	158	*	11.235	diff_BDNF_IP_cFOS_vs_Uninduced_IP_cFOS_cond1_892	19252	26505591	26508472	-	inside	426	269	NearestLocation	Dusp1
chr10	111164817	111164993	177	*	11.232	diff_BDNF_IP_cFOS_vs_Uninduced_IP_cFOS_cond1_228	237542	111164802	111297247	+	inside	15	15	NearestLocation	Osbpl8
chr10	71347695	71347924	230	*	11.2298	diff_BDNF_IP_cFOS_vs_Uninduced_IP_cFOS_cond1_182	69718	71347793	71385885	+	overlapStart	-98	98	NearestLocation	Ipmk
chr18	58210285	58210460	176	*	11.2289	diff_BDNF_IP_cFOS_vs_Uninduced_IP_cFOS_cond1_1013	14119	58008623	58209926	-	upstream	-359	359	NearestLocation	Fbn2
chr11	106779362	106779631	270	*	11.2286	diff_BDNF_IP_cFOS_vs_Uninduced_IP_cFOS_cond1_413	50776	106768204	106779537	-	overlapStart	175	94	NearestLocation	Polg2
chr12	9029994	9030188	195	*	11.2282	diff_BDNF_IP_cFOS_vs_Uninduced_IP_cFOS_cond1_459	75516	9029997	9036397	+	overlapStart	-3	3	NearestLocation	Ttc32
chr6	54327813	54327953	141	*	11.2275	diff_BDNF_IP_cFOS_vs_Uninduced_IP_cFOS_cond1_1730	78004	54327012	54330200	+	inside	801	801	NearestLocation	Prr15
chr18	38993536	38993735	200	*	11.2263	diff_BDNF_IP_cFOS_vs_Uninduced_IP_cFOS_cond1_1003	71302	38993145	39376285	+	inside	391	391	NearestLocation	Arhgap26
chr13	34652846	34653024	179	*	11.225	diff_BDNF_IP_cFOS_vs_Uninduced_IP_cFOS_cond1_535	101056149	34652923	34666774	+	overlapStart	-77	77	NearestLocation	Gm15908
chr8	121652814	121652949	136	*	11.2204	diff_BDNF_IP_cFOS_vs_Uninduced_IP_cFOS_cond1_2080	142682	121598703	121651933	-	upstream	-881	881	NearestLocation	Zcchc14
chr8	106935960	106936166	207	*	11.2202	diff_BDNF_IP_cFOS_vs_Uninduced_IP_cFOS_cond1_2058	20650	106935750	107014192	+	inside	210	210	NearestLocation	Sntb2
chr15	68258661	68258953	293	*	11.219	diff_BDNF_IP_cFOS_vs_Uninduced_IP_cFOS_cond1_726	380993	68083738	68258856	-	overlapStart	195	97	NearestLocation	Zfat
chr6	90674650	90674779	130	*	11.219	diff_BDNF_IP_cFOS_vs_Uninduced_IP_cFOS_cond1_1768	71699	90604880	90646412	+	downstream	69770	28238	NearestLocation	Slc41a3
chr2	168955168	168955454	287	*	11.2188	diff_BDNF_IP_cFOS_vs_Uninduced_IP_cFOS_cond1_1300	22722	168893512	168955587	-	inside	419	133	NearestLocation	Zfp64
chr3	122293098	122293272	175	*	11.2169	diff_BDNF_IP_cFOS_vs_Uninduced_IP_cFOS_cond1_1371	791077	122293585	122293703	-	downstream	605	313	NearestLocation	Mir760
chr15	85859792	85859927	136	*	11.2148	diff_BDNF_IP_cFOS_vs_Uninduced_IP_cFOS_cond1_761	29870	85859707	85876573	+	inside	85	85	NearestLocation	Gtse1
chr7	110018531	110018719	189	*	11.2145	diff_BDNF_IP_cFOS_vs_Uninduced_IP_cFOS_cond1_1894	233726	110018425	110055114	+	inside	106	106	NearestLocation	Ipo7
chr16	18289120	18289447	328	*	11.2127	diff_BDNF_IP_cFOS_vs_Uninduced_IP_cFOS_cond1_818	94223	18253965	18289168	-	overlapStart	48	48	NearestLocation	Dgcr8
chr2	73386494	73386747	254	*	11.2092	diff_BDNF_IP_cFOS_vs_Uninduced_IP_cFOS_cond1_1194	68526	73341506	73386480	-	upstream	-14	14	NearestLocation	Gpr155
chr8	83608076	83608272	197	*	11.2054	diff_BDNF_IP_cFOS_vs_Uninduced_IP_cFOS_cond1_2012	81489	83608175	83611903	+	overlapStart	-99	97	NearestLocation	Dnajb1
chr12	87199945	87200177	233	*	11.2043	diff_BDNF_IP_cFOS_vs_Uninduced_IP_cFOS_cond1_501	382620	87166242	87200229	-	inside	284	52	NearestLocation	Tmed8
chr8	111393612	111393818	207	*	11.2037	diff_BDNF_IP_cFOS_vs_Uninduced_IP_cFOS_cond1_2066	338521	111345138	111393821	-	inside	209	3	NearestLocation	Fa2h
chr19	14598541	14598731	191	*	11.2025	diff_BDNF_IP_cFOS_vs_Uninduced_IP_cFOS_cond1_1075	21888	14448072	14598183	-	upstream	-358	358	NearestLocation	Tle4
chr6	128355645	128355846	202	*	11.202	diff_BDNF_IP_cFOS_vs_Uninduced_IP_cFOS_cond1_1799	22158	128321161	128355851	-	inside	206	5	NearestLocation	Tulp3
chr12	50648859	50649073	215	*	11.201	diff_BDNF_IP_cFOS_vs_Uninduced_IP_cFOS_cond1_477	18760	50341232	50649223	-	inside	364	150	NearestLocation	Prkd1
chr2	152397094	152397250	157	*	11.1989	diff_BDNF_IP_cFOS_vs_Uninduced_IP_cFOS_cond1_1267	20667	152393612	152398046	-	inside	952	796	NearestLocation	Sox12
chrX	99820150	99820315	166	*	11.1968	diff_BDNF_IP_cFOS_vs_Uninduced_IP_cFOS_cond1_2256	620592	99821069	99846345	+	upstream	-919	754	NearestLocation	Tmem28
chr2	79635499	79635724	226	*	11.1953	diff_BDNF_IP_cFOS_vs_Uninduced_IP_cFOS_cond1_1198	70599	79635425	79672964	+	inside	74	74	NearestLocation	Ssfa2
chr2	168080617	168081008	392	*	11.1944	diff_BDNF_IP_cFOS_vs_Uninduced_IP_cFOS_cond1_1295	58220	168081004	168101203	+	overlapStart	-387	4	NearestLocation	Pard6b
chr8	11007169	11007428	260	*	11.1932	diff_BDNF_IP_cFOS_vs_Uninduced_IP_cFOS_cond1_1953	619321	11007850	11054541	+	upstream	-681	422	NearestLocation	9530052E02Rik
chr9	21616493	21616673	181	*	11.1919	diff_BDNF_IP_cFOS_vs_Uninduced_IP_cFOS_cond1_2129	20586	21616169	21704230	+	inside	324	324	NearestLocation	Smarca4
chr5	3802986	3803133	148	*	11.1917	diff_BDNF_IP_cFOS_vs_Uninduced_IP_cFOS_cond1_1538	70797	3689999	3803124	-	overlapStart	138	9	NearestLocation	Ankib1
chr7	19664791	19664918	128	*	11.1903	diff_BDNF_IP_cFOS_vs_Uninduced_IP_cFOS_cond1_1823	56457	19631580	19665030	-	inside	239	112	NearestLocation	Clptm1
chr15	103314890	103315125	236	*	11.1895	diff_BDNF_IP_cFOS_vs_Uninduced_IP_cFOS_cond1_799	80910	103308235	103310438	-	upstream	-4452	4452	NearestLocation	Gpr84
chr1	59237059	59237237	179	*	11.1875	diff_BDNF_IP_cFOS_vs_Uninduced_IP_cFOS_cond1_31	74018	59162756	59237231	-	overlapStart	172	6	NearestLocation	Als2
chr16	46010543	46010708	166	*	11.1844	diff_BDNF_IP_cFOS_vs_Uninduced_IP_cFOS_cond1_834	433022	45959261	46010413	-	upstream	-130	130	NearestLocation	Plcxd2
chr8	93810070	93810234	165	*	11.18	diff_BDNF_IP_cFOS_vs_Uninduced_IP_cFOS_cond1_2035	14681	93810838	93969388	+	upstream	-768	604	NearestLocation	Gnao1
chr2	154407772	154407957	186	*	11.1789	diff_BDNF_IP_cFOS_vs_Uninduced_IP_cFOS_cond1_1272	20648	154376314	154408084	-	inside	312	127	NearestLocation	Snta1
chr10	28418688	28418832	145	*	11.1771	diff_BDNF_IP_cFOS_vs_Uninduced_IP_cFOS_cond1_139	210757	28668360	28883818	+	upstream	-249672	249528	NearestLocation	Themis
chr2	147084350	147084471	122	*	11.1745	diff_BDNF_IP_cFOS_vs_Uninduced_IP_cFOS_cond1_1258	228731	147083876	147085345	-	inside	995	474	NearestLocation	Nkx2-4
chr10	30618177	30618536	360	*	11.1732	diff_BDNF_IP_cFOS_vs_Uninduced_IP_cFOS_cond1_141	66847	30608207	30618366	-	overlapStart	189	170	NearestLocation	Hint3
chr5	53589323	53589492	170	*	11.1722	diff_BDNF_IP_cFOS_vs_Uninduced_IP_cFOS_cond1_1582	19664	53555779	53657445	+	inside	33544	33544	NearestLocation	Rbpj
chr3	137918278	137918603	326	*	11.1676	diff_BDNF_IP_cFOS_vs_Uninduced_IP_cFOS_cond1_1386	56692	137918555	137928762	+	overlapStart	-277	48	NearestLocation	Lamtor3
chr8	25016793	25016936	144	*	11.1658	diff_BDNF_IP_cFOS_vs_Uninduced_IP_cFOS_cond1_1965	11502	24949611	25016922	-	overlapStart	129	14	NearestLocation	Adam9
chr8	108714717	108714899	183	*	11.1649	diff_BDNF_IP_cFOS_vs_Uninduced_IP_cFOS_cond1_2061	11906	108714644	108961636	+	inside	73	73	NearestLocation	Zfhx3
chr16	91647584	91647770	187	*	11.1616	diff_BDNF_IP_cFOS_vs_Uninduced_IP_cFOS_cond1_855	20658	91647824	91679194	+	upstream	-240	54	NearestLocation	Son
chr5	43781604	43781790	187	*	11.1608	diff_BDNF_IP_cFOS_vs_Uninduced_IP_cFOS_cond1_1570	242960	43744618	43782149	-	inside	545	359	NearestLocation	Fbxl5
chr11	78188747	78188933	187	*	11.1571	diff_BDNF_IP_cFOS_vs_Uninduced_IP_cFOS_cond1_348	19376	78188427	78192193	+	inside	320	320	NearestLocation	Rab34
chr12	35047342	35047480	139	*	11.156	diff_BDNF_IP_cFOS_vs_Uninduced_IP_cFOS_cond1_470	217463	35047189	35147477	+	inside	153	153	NearestLocation	Snx13
chr11	98193145	98193302	158	*	11.154	diff_BDNF_IP_cFOS_vs_Uninduced_IP_cFOS_cond1_389	19014	98152155	98193293	-	overlapStart	148	9	NearestLocation	Med1
chr7	45277364	45277556	193	*	11.1538	diff_BDNF_IP_cFOS_vs_Uninduced_IP_cFOS_cond1_1848	76713	45282726	45288993	+	upstream	-5362	5170	NearestLocation	1700039E15Rik
chr10	80701723	80702021	299	*	11.1524	diff_BDNF_IP_cFOS_vs_Uninduced_IP_cFOS_cond1_201	208228	80685253	80701820	-	overlapStart	97	97	NearestLocation	Mob3a
chr10	122097085	122097279	195	*	11.149	diff_BDNF_IP_cFOS_vs_Uninduced_IP_cFOS_cond1_241	216395	122081260	122097102	-	overlapStart	17	17	NearestLocation	Tmem5
chr13	96542518	96542806	289	*	11.1455	diff_BDNF_IP_cFOS_vs_Uninduced_IP_cFOS_cond1_596	68018	96542735	96640167	+	overlapStart	-217	71	NearestLocation	Col4a3bp
chr7	105811068	105811193	126	*	11.1422	diff_BDNF_IP_cFOS_vs_Uninduced_IP_cFOS_cond1_1892	27397	105803782	105811087	-	overlapStart	19	19	NearestLocation	Mrpl17
chr2	61711756	61711947	192	*	11.1392	diff_BDNF_IP_cFOS_vs_Uninduced_IP_cFOS_cond1_1186	59029	61711694	61800376	+	inside	62	62	NearestLocation	Psmd14
chr15	93519084	93519270	187	*	11.1384	diff_BDNF_IP_cFOS_vs_Uninduced_IP_cFOS_cond1_767	106042	93499114	93595891	-	inside	76807	19970	NearestLocation	Prickle1
chr10	39899126	39899287	162	*	11.1374	diff_BDNF_IP_cFOS_vs_Uninduced_IP_cFOS_cond1_148	213332	39892760	39899238	-	overlapStart	112	49	NearestLocation	Mfsd4b4
chr9	3005516	3005977	462	*	11.1361	diff_BDNF_IP_cFOS_vs_Uninduced_IP_cFOS_cond1_2102	100628572	3038669	3038743	-	downstream	33227	32692	NearestLocation	Mir101c
chr2	92434051	92434193	143	*	11.1346	diff_BDNF_IP_cFOS_vs_Uninduced_IP_cFOS_cond1_1208	12953	92403647	92434069	-	overlapStart	18	18	NearestLocation	Cry2
chr5	115272702	115272893	192	*	11.1343	diff_BDNF_IP_cFOS_vs_Uninduced_IP_cFOS_cond1_1636	50849	115241770	115272895	-	inside	193	2	NearestLocation	Rnf10
chr2	34772082	34772208	127	*	11.1298	diff_BDNF_IP_cFOS_vs_Uninduced_IP_cFOS_cond1_1171	14828	34772090	34776529	+	overlapStart	-8	8	NearestLocation	Hspa5
chr8	71525355	71525553	199	*	11.1276	diff_BDNF_IP_cFOS_vs_Uninduced_IP_cFOS_cond1_1998	69550	71534262	71537437	-	downstream	12082	8709	NearestLocation	Bst2
chr4	119733696	119733863	168	*	11.1264	diff_BDNF_IP_cFOS_vs_Uninduced_IP_cFOS_cond1_1467	16656	119733784	120135411	+	overlapStart	-88	79	NearestLocation	Hivep3
chr7	19004802	19004960	159	*	11.1237	diff_BDNF_IP_cFOS_vs_Uninduced_IP_cFOS_cond1_1821	272359	19004065	19006763	+	inside	737	737	NearestLocation	Irf2bp1
chr9	35569836	35570035	200	*	11.1237	diff_BDNF_IP_cFOS_vs_Uninduced_IP_cFOS_cond1_2139	76832	35560821	35570069	-	inside	233	34	NearestLocation	Hyls1
chr8	95331474	95331599	126	*	11.1206	diff_BDNF_IP_cFOS_vs_Uninduced_IP_cFOS_cond1_2041	79233	95326136	95331950	-	inside	476	351	NearestLocation	Zfp319
chr4	32238491	32238617	127	*	11.1113	diff_BDNF_IP_cFOS_vs_Uninduced_IP_cFOS_cond1_1405	12014	32238950	32586108	+	upstream	-459	333	NearestLocation	Bach2
chr1	164457793	164457992	200	*	11.1083	diff_BDNF_IP_cFOS_vs_Uninduced_IP_cFOS_cond1_96	11931	164437099	164458355	-	inside	562	363	NearestLocation	Atp1b1
chr8	124021366	124021499	134	*	11.1035	diff_BDNF_IP_cFOS_vs_Uninduced_IP_cFOS_cond1_2091	382038	124021508	124048504	+	upstream	-142	9	NearestLocation	Urb2
chr12	69184410	69184558	149	*	11.1034	diff_BDNF_IP_cFOS_vs_Uninduced_IP_cFOS_cond1_485	217664	69184158	69186773	+	inside	252	252	NearestLocation	Mgat2
chr1	180255842	180256117	276	*	11.0995	diff_BDNF_IP_cFOS_vs_Uninduced_IP_cFOS_cond1_110	19165	180227004	180256300	-	inside	458	183	NearestLocation	Psen2
chr9	121995722	121995945	224	*	11.0989	diff_BDNF_IP_cFOS_vs_Uninduced_IP_cFOS_cond1_2245	215494	121981606	121996026	-	inside	304	81	NearestLocation	Pomgnt2
chr11	59264145	59264344	200	*	11.0987	diff_BDNF_IP_cFOS_vs_Uninduced_IP_cFOS_cond1_304	22416	59248042	59290751	-	inside	26606	16103	NearestLocation	Wnt3a
chr8	40634587	40634760	174	*	11.0971	diff_BDNF_IP_cFOS_vs_Uninduced_IP_cFOS_cond1_1977	54384	40550159	40634792	-	inside	205	32	NearestLocation	Mtmr7
chr17	7170141	7170306	166	*	11.0945	diff_BDNF_IP_cFOS_vs_Uninduced_IP_cFOS_cond1_868	20112	7170115	7303316	+	inside	26	26	NearestLocation	Rps6ka2
chr2	164879784	164879969	186	*	11.0909	diff_BDNF_IP_cFOS_vs_Uninduced_IP_cFOS_cond1_1288	228866	164879368	164891437	+	inside	416	416	NearestLocation	Pcif1
chr19	36918727	36919235	509	*	11.0905	diff_BDNF_IP_cFOS_vs_Uninduced_IP_cFOS_cond1_1092	72514	36917550	36919599	-	inside	872	364	NearestLocation	Fgfbp3
chr7	97580032	97580194	163	*	11.0882	diff_BDNF_IP_cFOS_vs_Uninduced_IP_cFOS_cond1_1883	233532	97579896	97692782	+	inside	136	136	NearestLocation	Rsf1
chr7	138846667	138846798	132	*	11.0877	diff_BDNF_IP_cFOS_vs_Uninduced_IP_cFOS_cond1_1933	52432	138846386	138883056	+	inside	281	281	NearestLocation	Ppp2r2d
chr5	117319190	117319416	227	*	11.0849	diff_BDNF_IP_cFOS_vs_Uninduced_IP_cFOS_cond1_1641	231668	117319266	117355006	+	overlapStart	-76	76	NearestLocation	Vsig10
chr11	4186754	4186911	158	*	11.0799	diff_BDNF_IP_cFOS_vs_Uninduced_IP_cFOS_cond1_264	103724	4186833	4215505	+	overlapStart	-79	78	NearestLocation	Tbc1d10a
chr5	36869825	36869977	153	*	11.0782	diff_BDNF_IP_cFOS_vs_Uninduced_IP_cFOS_cond1_1564	269643	36868570	36955078	+	inside	1255	1255	NearestLocation	Ppp2r2c
chr5	102069768	102069952	185	*	11.0753	diff_BDNF_IP_cFOS_vs_Uninduced_IP_cFOS_cond1_1611	72145	101832953	102069921	-	overlapStart	153	31	NearestLocation	Wdfy3
chr5	143235197	143235390	194	*	11.0719	diff_BDNF_IP_cFOS_vs_Uninduced_IP_cFOS_cond1_1696	231866	143235163	143248834	+	inside	34	34	NearestLocation	Zfp12
chr1	66330917	66331066	150	*	11.0696	diff_BDNF_IP_cFOS_vs_Uninduced_IP_cFOS_cond1_36	329178	66468447	66699148	+	upstream	-137530	137381	NearestLocation	Unc80
chr6	85137584	85137709	126	*	11.0565	diff_BDNF_IP_cFOS_vs_Uninduced_IP_cFOS_cond1_1752	20751	85133680	85137764	-	inside	180	55	NearestLocation	Spr
chr6	88189732	88189935	204	*	11.0549	diff_BDNF_IP_cFOS_vs_Uninduced_IP_cFOS_cond1_1760	14461	88193891	88207032	+	upstream	-4159	3956	NearestLocation	Gata2
chr3	8664722	8664899	178	*	11.0541	diff_BDNF_IP_cFOS_vs_Uninduced_IP_cFOS_cond1_1310	15213	8663359	8667038	-	inside	2316	1363	NearestLocation	Hey1
chr5	31220549	31220746	198	*	11.0504	diff_BDNF_IP_cFOS_vs_Uninduced_IP_cFOS_cond1_1552	14208	31202668	31220545	-	upstream	-4	4	NearestLocation	Ppm1g
chr7	28371549	28371706	158	*	11.0501	diff_BDNF_IP_cFOS_vs_Uninduced_IP_cFOS_cond1_1832	101497	28359604	28372662	-	inside	1113	956	NearestLocation	Plekhg2
chr13	49147977	49148115	139	*	11.0497	diff_BDNF_IP_cFOS_vs_Uninduced_IP_cFOS_cond1_556	75607	49036302	49148328	-	inside	351	213	NearestLocation	Wnk2
chr8	94012208	94012343	136	*	11.0441	diff_BDNF_IP_cFOS_vs_Uninduced_IP_cFOS_cond1_2036	23802	93971588	94012640	-	inside	432	297	NearestLocation	Amfr
chr11	69059584	69059729	146	*	11.0415	diff_BDNF_IP_cFOS_vs_Uninduced_IP_cFOS_cond1_322	71923	69059775	69061576	+	upstream	-191	46	NearestLocation	Borcs6
chr11	120190028	120190154	127	*	11.0413	diff_BDNF_IP_cFOS_vs_Uninduced_IP_cFOS_cond1_442	100042332	120186650	120189856	-	upstream	-172	172	NearestLocation	2810410L24Rik
chr2	168206943	168207157	215	*	11.0378	diff_BDNF_IP_cFOS_vs_Uninduced_IP_cFOS_cond1_1297	13480	168209048	168230379	-	downstream	23436	1891	NearestLocation	Dpm1
chr7	118855810	118855942	133	*	11.0337	diff_BDNF_IP_cFOS_vs_Uninduced_IP_cFOS_cond1_1903	434232	118855775	118972652	+	inside	35	35	NearestLocation	Iqck
chr14	20181708	20181902	195	*	11.032	diff_BDNF_IP_cFOS_vs_Uninduced_IP_cFOS_cond1_619	16529	20140058	20181782	-	overlapStart	74	74	NearestLocation	Kcnk5
chr15	94589620	94589855	236	*	11.0273	diff_BDNF_IP_cFOS_vs_Uninduced_IP_cFOS_cond1_769	19230	94577948	94589824	-	overlapStart	204	31	NearestLocation	Twf1
chr12	102469082	102469251	170	*	11.0251	diff_BDNF_IP_cFOS_vs_Uninduced_IP_cFOS_cond1_506	27277	102469134	102497907	+	overlapStart	-52	52	NearestLocation	Golga5
chr12	118198861	118199054	194	*	11.0246	diff_BDNF_IP_cFOS_vs_Uninduced_IP_cFOS_cond1_521	13411	117877982	118199043	-	overlapStart	182	11	NearestLocation	Dnah11
chr13	93499278	93499470	193	*	11.0244	diff_BDNF_IP_cFOS_vs_Uninduced_IP_cFOS_cond1_590	57748	93430097	93499808	-	inside	530	338	NearestLocation	Jmy
chr3	28781474	28781648	175	*	11.0235	diff_BDNF_IP_cFOS_vs_Uninduced_IP_cFOS_cond1_1319	208691	28781311	28798846	+	inside	163	163	NearestLocation	Eif5a2
chr1	139422220	139422381	162	*	11.0227	diff_BDNF_IP_cFOS_vs_Uninduced_IP_cFOS_cond1_77	226470	139422383	139453007	+	upstream	-163	2	NearestLocation	Zbtb41
chr6	119440281	119440480	200	*	11.0226	diff_BDNF_IP_cFOS_vs_Uninduced_IP_cFOS_cond1_1785	68465	119353150	119417483	-	upstream	-22798	22798	NearestLocation	Adipor2
chr11	53478795	53479015	221	*	11.0209	diff_BDNF_IP_cFOS_vs_Uninduced_IP_cFOS_cond1_296	237761	53476578	53480195	-	inside	1400	1180	NearestLocation	Sowaha
chr1	193011877	193011997	121	*	11.0197	diff_BDNF_IP_cFOS_vs_Uninduced_IP_cFOS_cond1_122	329324	192891234	193035775	-	inside	23898	23778	NearestLocation	Syt14
chr7	140036242	140036364	123	*	11.0181	diff_BDNF_IP_cFOS_vs_Uninduced_IP_cFOS_cond1_1936	69752	140036391	140040605	+	upstream	-149	27	NearestLocation	Zfp511
chr13	14063878	14064160	283	*	11.0144	diff_BDNF_IP_cFOS_vs_Uninduced_IP_cFOS_cond1_525	94246	14063784	14199603	+	inside	94	94	NearestLocation	Arid4b
chr10	61147463	61147749	287	*	11.0137	diff_BDNF_IP_cFOS_vs_Uninduced_IP_cFOS_cond1_167	20397	61098642	61147665	-	overlapStart	202	84	NearestLocation	Sgpl1
chr11	90249286	90249433	148	*	11.0098	diff_BDNF_IP_cFOS_vs_Uninduced_IP_cFOS_cond1_374	67468	90187683	90278573	+	inside	61603	29140	NearestLocation	Mmd
chr15	100468812	100469065	254	*	11.008	diff_BDNF_IP_cFOS_vs_Uninduced_IP_cFOS_cond1_783	68614	100469034	100479252	+	overlapStart	-222	31	NearestLocation	Letmd1
chr6	72355275	72355409	135	*	11.0063	diff_BDNF_IP_cFOS_vs_Uninduced_IP_cFOS_cond1_1743	232086	72355483	72359762	+	upstream	-208	74	NearestLocation	Tmem150a
chr2	166713559	166713758	200	*	11.0019	diff_BDNF_IP_cFOS_vs_Uninduced_IP_cFOS_cond1_1290	277360	166566345	166713832	-	inside	273	74	NearestLocation	Prex1
chr4	118134918	118135129	212	*	11.0019	diff_BDNF_IP_cFOS_vs_Uninduced_IP_cFOS_cond1_1464	20441	117932153	118134946	-	overlapStart	28	28	NearestLocation	St3gal3
chr7	105399815	105400004	190	*	11.0019	diff_BDNF_IP_cFOS_vs_Uninduced_IP_cFOS_cond1_1890	74349	105371211	105400054	-	inside	239	50	NearestLocation	Fam160a2
chr5	28316639	28316885	247	*	11.0016	diff_BDNF_IP_cFOS_vs_Uninduced_IP_cFOS_cond1_1548	381626	28317189	28419242	+	upstream	-550	304	NearestLocation	Rbm33
chr12	85824978	85825180	203	*	11.0008	diff_BDNF_IP_cFOS_vs_Uninduced_IP_cFOS_cond1_498	320244	85824673	86061893	+	inside	305	305	NearestLocation	Ttll5
chr14	20546085	20546213	129	*	10.9977	diff_BDNF_IP_cFOS_vs_Uninduced_IP_cFOS_cond1_620	75602	20546293	20570680	+	upstream	-208	80	NearestLocation	1810062O18Rik
chr17	28518061	28518452	392	*	10.9973	diff_BDNF_IP_cFOS_vs_Uninduced_IP_cFOS_cond1_899	14229	28398753	28517524	-	upstream	-537	537	NearestLocation	Fkbp5
chr9	31030362	31030515	154	*	10.9964	diff_BDNF_IP_cFOS_vs_Uninduced_IP_cFOS_cond1_2137	235132	31030644	31075885	+	upstream	-282	129	NearestLocation	Zbtb44
chr13	46727905	46728027	123	*	10.9957	diff_BDNF_IP_cFOS_vs_Uninduced_IP_cFOS_cond1_549	218210	46679902	46727849	-	upstream	-56	56	NearestLocation	Nup153
chr9	72985428	72985731	304	*	10.9944	diff_BDNF_IP_cFOS_vs_Uninduced_IP_cFOS_cond1_2184	72278	72985504	73016341	+	overlapStart	-76	76	NearestLocation	Ccpg1
chr6	47595021	47595180	160	*	10.9929	diff_BDNF_IP_cFOS_vs_Uninduced_IP_cFOS_cond1_1726	14056	47530274	47595338	-	inside	317	158	NearestLocation	Ezh2
chr18	9450032	9450172	141	*	10.9924	diff_BDNF_IP_cFOS_vs_Uninduced_IP_cFOS_cond1_982	67974	9314044	9450150	-	overlapStart	118	22	NearestLocation	Ccny
chr2	116975712	116975909	198	*	10.9924	diff_BDNF_IP_cFOS_vs_Uninduced_IP_cFOS_cond1_1223	320975	116900152	116912791	+	downstream	75560	62921	NearestLocation	D330050G23Rik
chr13	38658528	38658746	219	*	10.992	diff_BDNF_IP_cFOS_vs_Uninduced_IP_cFOS_cond1_543	66143	38645691	38659028	-	inside	500	282	NearestLocation	Eef1e1
chr12	98258971	98259144	174	*	10.9903	diff_BDNF_IP_cFOS_vs_Uninduced_IP_cFOS_cond1_504	14420	98202300	98259459	-	inside	488	315	NearestLocation	Galc
chr5	145140108	145140295	188	*	10.9885	diff_BDNF_IP_cFOS_vs_Uninduced_IP_cFOS_cond1_1701	231887	145128770	145140089	-	upstream	-19	19	NearestLocation	Pdap1
chr7	111885064	111885183	120	*	10.9883	diff_BDNF_IP_cFOS_vs_Uninduced_IP_cFOS_cond1_1896	233733	111471661	111779977	-	upstream	-105087	105087	NearestLocation	Galnt18
chr4	149368261	149368441	181	*	10.9869	diff_BDNF_IP_cFOS_vs_Uninduced_IP_cFOS_cond1_1518	63958	149328416	149426631	-	inside	58370	39845	NearestLocation	Ube4b
chr2	103073429	103073586	158	*	10.9866	diff_BDNF_IP_cFOS_vs_Uninduced_IP_cFOS_cond1_1216	27402	103021057	103073513	-	overlapStart	84	73	NearestLocation	Pdhx
chr8	120229162	120229319	158	*	10.9866	diff_BDNF_IP_cFOS_vs_Uninduced_IP_cFOS_cond1_2075	434353	120204434	120228230	-	upstream	-932	932	NearestLocation	A330074K22Rik
chr8	47713965	47714142	178	*	10.9864	diff_BDNF_IP_cFOS_vs_Uninduced_IP_cFOS_cond1_1981	70925	47709344	47713931	-	upstream	-34	34	NearestLocation	Cdkn2aip
chr2	25546624	25546821	198	*	10.9832	diff_BDNF_IP_cFOS_vs_Uninduced_IP_cFOS_cond1_1139	22030	25517982	25546940	-	inside	316	119	NearestLocation	Traf2
chr19	42128485	42128649	165	*	10.983	diff_BDNF_IP_cFOS_vs_Uninduced_IP_cFOS_cond1_1104	69534	42123275	42128993	-	inside	508	344	NearestLocation	Avpi1
chr17	39842981	39843404	424	*	10.9818	diff_BDNF_IP_cFOS_vs_Uninduced_IP_cFOS_cond1_929	100126775	39950520	39955287	+	upstream	-107539	107116	NearestLocation	Esp38
chr3	123446772	123446928	157	*	10.9808	diff_BDNF_IP_cFOS_vs_Uninduced_IP_cFOS_cond1_1375	19142	123446913	123506602	+	overlapStart	-141	15	NearestLocation	Prss12
chr9	21291099	21291251	153	*	10.9806	diff_BDNF_IP_cFOS_vs_Uninduced_IP_cFOS_cond1_2128	12581	21288464	21291209	-	overlapStart	110	42	NearestLocation	Cdkn2d
chr14	27428738	27429034	297	*	10.9804	diff_BDNF_IP_cFOS_vs_Uninduced_IP_cFOS_cond1_634	218850	27428847	27483554	+	overlapStart	-109	109	NearestLocation	Fam208a
chr18	56707686	56707825	140	*	10.9797	diff_BDNF_IP_cFOS_vs_Uninduced_IP_cFOS_cond1_1010	16906	56707813	56753424	+	overlapStart	-127	12	NearestLocation	Lmnb1
chr4	94978768	94979015	248	*	10.9785	diff_BDNF_IP_cFOS_vs_Uninduced_IP_cFOS_cond1_1444	320713	94942041	94979100	-	inside	332	85	NearestLocation	Mysm1
chr18	33213897	33214084	188	*	10.9768	diff_BDNF_IP_cFOS_vs_Uninduced_IP_cFOS_cond1_993	170459	33201421	33213816	-	upstream	-81	81	NearestLocation	Stard4
chr9	25252890	25253068	179	*	10.9712	diff_BDNF_IP_cFOS_vs_Uninduced_IP_cFOS_cond1_2135	235072	25252439	25308571	+	inside	451	451	NearestLocation	2018-09-07
chr1	75546310	75546532	223	*	10.9667	diff_BDNF_IP_cFOS_vs_Uninduced_IP_cFOS_cond1_41	20536	75546266	75559431	+	inside	44	44	NearestLocation	Slc4a3
chr4	116685615	116685767	153	*	10.963	diff_BDNF_IP_cFOS_vs_Uninduced_IP_cFOS_cond1_1460	18477	116685599	116700000	+	inside	16	16	NearestLocation	Prdx1
chr2	125782651	125782778	128	*	10.9618	diff_BDNF_IP_cFOS_vs_Uninduced_IP_cFOS_cond1_1238	70354	125736986	125782870	-	inside	219	92	NearestLocation	Secisbp2l
chr7	105744036	105744300	265	*	10.9567	diff_BDNF_IP_cFOS_vs_Uninduced_IP_cFOS_cond1_1891	24075	105742894	105744338	-	inside	302	38	NearestLocation	Taf10
chr1	91412358	91412529	172	*	10.9527	diff_BDNF_IP_cFOS_vs_Uninduced_IP_cFOS_cond1_57	55927	91411483	91413222	-	inside	864	693	NearestLocation	Hes6
chr13	47105805	47106189	385	*	10.9525	diff_BDNF_IP_cFOS_vs_Uninduced_IP_cFOS_cond1_550	110052	47084767	47106221	-	inside	416	32	NearestLocation	Dek
chr12	51347958	51348253	296	*	10.9517	diff_BDNF_IP_cFOS_vs_Uninduced_IP_cFOS_cond1_478	217558	51348230	51376986	+	overlapStart	-272	23	NearestLocation	G2e3
chr19	53903260	53903444	185	*	10.95	diff_BDNF_IP_cFOS_vs_Uninduced_IP_cFOS_cond1_1122	18569	53892231	53929861	+	inside	11029	11029	NearestLocation	Pdcd4
chr16	90283772	90283940	169	*	10.9497	diff_BDNF_IP_cFOS_vs_Uninduced_IP_cFOS_cond1_849	224432	90229144	90284425	-	inside	653	485	NearestLocation	Scaf4
chr6	85069307	85069467	161	*	10.9493	diff_BDNF_IP_cFOS_vs_Uninduced_IP_cFOS_cond1_1751	75914	84618486	85069513	-	inside	206	46	NearestLocation	Exoc6b
chr5	108269009	108269206	198	*	10.9478	diff_BDNF_IP_cFOS_vs_Uninduced_IP_cFOS_cond1_1618	13486	108268897	108280521	+	inside	112	112	NearestLocation	Dr1
chr4	95052468	95052603	136	*	10.9462	diff_BDNF_IP_cFOS_vs_Uninduced_IP_cFOS_cond1_1445	16476	95049036	95052222	-	upstream	-246	246	NearestLocation	Jun
chr16	34745208	34745341	134	*	10.9447	diff_BDNF_IP_cFOS_vs_Uninduced_IP_cFOS_cond1_829	107589	34745210	35002434	+	overlapStart	-2	2	NearestLocation	Mylk
chr8	88454291	88454419	129	*	10.9437	diff_BDNF_IP_cFOS_vs_Uninduced_IP_cFOS_cond1_2030	93960	88521344	88594887	+	upstream	-67053	66925	NearestLocation	Nkd1
chr4	133887705	133887893	189	*	10.9401	diff_BDNF_IP_cFOS_vs_Uninduced_IP_cFOS_cond1_1495	20111	133847291	133887797	-	overlapStart	92	92	NearestLocation	Rps6ka1
chr15	98831203	98831331	129	*	10.9389	diff_BDNF_IP_cFOS_vs_Uninduced_IP_cFOS_cond1_778	19082	98812797	98831508	-	inside	305	177	NearestLocation	Prkag1
chr17	17624071	17624220	150	*	10.938	diff_BDNF_IP_cFOS_vs_Uninduced_IP_cFOS_cond1_877	240028	17527723	17624489	-	inside	418	269	NearestLocation	Lnpep
chr17	26716294	26716443	150	*	10.938	diff_BDNF_IP_cFOS_vs_Uninduced_IP_cFOS_cond1_894	77128	26715650	26776626	+	inside	644	644	NearestLocation	Crebrf
chr11	70669155	70669363	209	*	10.9353	diff_BDNF_IP_cFOS_vs_Uninduced_IP_cFOS_cond1_333	216873	70663769	70669416	-	inside	261	53	NearestLocation	Spag7
chr8	19784751	19784917	167	*	10.9339	diff_BDNF_IP_cFOS_vs_Uninduced_IP_cFOS_cond1_1960	626415	19729576	19753602	+	downstream	55175	31149	NearestLocation	4930467E23Rik
chr2	144011251	144011440	190	*	10.933	diff_BDNF_IP_cFOS_vs_Uninduced_IP_cFOS_cond1_1256	81910	143947395	144011263	-	overlapStart	12	12	NearestLocation	Rrbp1
chr3	63977506	63977630	125	*	10.9318	diff_BDNF_IP_cFOS_vs_Uninduced_IP_cFOS_cond1_1336	229363	63976143	64019078	+	inside	1363	1363	NearestLocation	Gmps
chr13	32338566	32338806	241	*	10.9282	diff_BDNF_IP_cFOS_vs_Uninduced_IP_cFOS_cond1_534	218138	31819586	32338544	-	upstream	-22	22	NearestLocation	Gmds
chr11	120633516	120633637	122	*	10.9271	diff_BDNF_IP_cFOS_vs_Uninduced_IP_cFOS_cond1_445	17134	120628351	120633547	-	overlapStart	31	31	NearestLocation	Mafg
chr9	123259636	123259806	171	*	10.9271	diff_BDNF_IP_cFOS_vs_Uninduced_IP_cFOS_cond1_2246	72309	123259057	123260789	-	inside	1153	579	NearestLocation	Tmem158
chr18	36018426	36018576	151	*	10.925	diff_BDNF_IP_cFOS_vs_Uninduced_IP_cFOS_cond1_1000	74002	35964830	36014716	+	downstream	53596	3710	NearestLocation	Psd2
chr1	43445592	43445770	179	*	10.9248	diff_BDNF_IP_cFOS_vs_Uninduced_IP_cFOS_cond1_18	17974	43445751	43570518	+	overlapStart	-159	19	NearestLocation	Nck2
chr4	151862651	151862805	155	*	10.924	diff_BDNF_IP_cFOS_vs_Uninduced_IP_cFOS_cond1_1522	100072	151059523	151861768	-	upstream	-883	883	NearestLocation	Camta1
chr15	36793910	36794207	298	*	10.9224	diff_BDNF_IP_cFOS_vs_Uninduced_IP_cFOS_cond1_714	22631	36770262	36796929	-	inside	3019	2722	NearestLocation	Ywhaz
chr8	11187982	11188126	145	*	10.9209	diff_BDNF_IP_cFOS_vs_Uninduced_IP_cFOS_cond1_1955	12826	11198423	11312826	-	downstream	124844	10297	NearestLocation	Col4a1
chr2	20969430	20969627	198	*	10.9193	diff_BDNF_IP_cFOS_vs_Uninduced_IP_cFOS_cond1_1132	433408	20968874	20970348	+	inside	556	556	NearestLocation	Gm13375
chr12	76369743	76369914	172	*	10.9181	diff_BDNF_IP_cFOS_vs_Uninduced_IP_cFOS_cond1_495	109929	76348900	76369560	-	upstream	-183	183	NearestLocation	Zbtb25
chr5	100416292	100416526	235	*	10.9165	diff_BDNF_IP_cFOS_vs_Uninduced_IP_cFOS_cond1_1609	69162	100361649	100416234	-	upstream	-58	58	NearestLocation	Sec31a
chr10	11343457	11343639	183	*	10.908	diff_BDNF_IP_cFOS_vs_Uninduced_IP_cFOS_cond1_129	13853	11343445	11457477	+	inside	12	12	NearestLocation	Epm2a
chr15	84853712	84853900	189	*	10.907	diff_BDNF_IP_cFOS_vs_Uninduced_IP_cFOS_cond1_759	271305	84785376	84856129	-	inside	2417	2229	NearestLocation	Phf21b
chr15	95790870	95791051	182	*	10.907	diff_BDNF_IP_cFOS_vs_Uninduced_IP_cFOS_cond1_771	105722	95790843	95975472	+	inside	27	27	NearestLocation	Ano6
chr6	88627274	88627397	124	*	10.9053	diff_BDNF_IP_cFOS_vs_Uninduced_IP_cFOS_cond1_1763	74589	88547722	88627448	-	inside	174	51	NearestLocation	Kbtbd12
chr13	43304172	43304365	194	*	10.9048	diff_BDNF_IP_cFOS_vs_Uninduced_IP_cFOS_cond1_546	328232	43195519	43304172	-	overlapStart	0	0	NearestLocation	Gfod1
chr11	72379945	72380110	166	*	10.9046	diff_BDNF_IP_cFOS_vs_Uninduced_IP_cFOS_cond1_334	102465172	72388756	72388864	+	upstream	-8811	8646	NearestLocation	Mir6338
chr19	53142979	53143327	349	*	10.9039	diff_BDNF_IP_cFOS_vs_Uninduced_IP_cFOS_cond1_1119	27360	53140443	53247326	+	inside	2536	2536	NearestLocation	Add3
chr16	20693213	20693396	184	*	10.9035	diff_BDNF_IP_cFOS_vs_Uninduced_IP_cFOS_cond1_821	78408	20695057	20703036	+	upstream	-1844	1661	NearestLocation	Fam131a
chr10	40141728	40141927	200	*	10.9034	diff_BDNF_IP_cFOS_vs_Uninduced_IP_cFOS_cond1_149	72472	40033535	40142254	-	inside	526	327	NearestLocation	Slc16a10
chr10	42501798	42501918	121	*	10.9026	diff_BDNF_IP_cFOS_vs_Uninduced_IP_cFOS_cond1_155	54198	42502054	42535369	+	upstream	-256	136	NearestLocation	Snx3
chr12	112876442	112876772	331	*	10.9008	diff_BDNF_IP_cFOS_vs_Uninduced_IP_cFOS_cond1_516	56696	112850876	112860916	-	upstream	-15526	15526	NearestLocation	Gpr132
chr13	21530807	21530993	187	*	10.9002	diff_BDNF_IP_cFOS_vs_Uninduced_IP_cFOS_cond1_528	93681	21513221	21531114	-	inside	307	121	NearestLocation	Zkscan8
chr10	40237275	40237398	124	*	10.8865	diff_BDNF_IP_cFOS_vs_Uninduced_IP_cFOS_cond1_150	67239	40223246	40247039	-	inside	9764	9641	NearestLocation	Rpf2
chr8	125013047	125013218	172	*	10.8865	diff_BDNF_IP_cFOS_vs_Uninduced_IP_cFOS_cond1_2093	53424	125012997	125034192	+	inside	50	50	NearestLocation	Tsnax
chr17	34118846	34119026	181	*	10.8842	diff_BDNF_IP_cFOS_vs_Uninduced_IP_cFOS_cond1_915	14312	34112019	34122607	-	inside	3761	3581	NearestLocation	Brd2
chr1	152385397	152385572	176	*	10.8819	diff_BDNF_IP_cFOS_vs_Uninduced_IP_cFOS_cond1_83	66637	152370736	152386682	-	inside	1285	1110	NearestLocation	Tsen15
chr16	96081851	96082362	512	*	10.8817	diff_BDNF_IP_cFOS_vs_Uninduced_IP_cFOS_cond1_861	93871	95992092	96082428	-	inside	577	66	NearestLocation	Brwd1
chr2	74727443	74727650	208	*	10.876	diff_BDNF_IP_cFOS_vs_Uninduced_IP_cFOS_cond1_1195	387144	74726070	74726137	+	downstream	1373	1306	NearestLocation	Mir10b
chr15	92406867	92407008	142	*	10.868	diff_BDNF_IP_cFOS_vs_Uninduced_IP_cFOS_cond1_765	239618	92396810	92771819	+	inside	10057	10057	NearestLocation	Pdzrn4
chr7	143445782	143445981	200	*	10.8673	diff_BDNF_IP_cFOS_vs_Uninduced_IP_cFOS_cond1_1942	12577	143458339	143461050	-	downstream	15268	12358	NearestLocation	Cdkn1c
chr6	48601921	48602120	200	*	10.8644	diff_BDNF_IP_cFOS_vs_Uninduced_IP_cFOS_cond1_1728	243372	48605536	48623227	+	upstream	-3615	3416	NearestLocation	Zfp775
chr12	112511036	112511253	218	*	10.8582	diff_BDNF_IP_cFOS_vs_Uninduced_IP_cFOS_cond1_514	104885	112500184	112511160	-	overlapStart	124	93	NearestLocation	Tmem179
chr13	12565953	12566151	199	*	10.8573	diff_BDNF_IP_cFOS_vs_Uninduced_IP_cFOS_cond1_523	67475	12565883	12611396	+	inside	70	70	NearestLocation	Ero1lb
chr1	132542734	132542983	250	*	10.8563	diff_BDNF_IP_cFOS_vs_Uninduced_IP_cFOS_cond1_70	21367	132509425	132542940	-	overlapStart	206	43	NearestLocation	Cntn2
chr1	125561008	125561134	127	*	10.8556	diff_BDNF_IP_cFOS_vs_Uninduced_IP_cFOS_cond1_65	74150	125561016	125595684	+	overlapStart	-8	8	NearestLocation	Slc35f5
chr19	10688909	10689105	197	*	10.8534	diff_BDNF_IP_cFOS_vs_Uninduced_IP_cFOS_cond1_1069	107305	10688735	10714419	+	inside	174	174	NearestLocation	Vps37c
chr13	49120473	49120598	126	*	10.8473	diff_BDNF_IP_cFOS_vs_Uninduced_IP_cFOS_cond1_555	75607	49036302	49148328	-	inside	27855	27730	NearestLocation	Wnk2
chr10	19907558	19907692	135	*	10.8456	diff_BDNF_IP_cFOS_vs_Uninduced_IP_cFOS_cond1_135	18634	19860090	19907674	-	overlapStart	116	18	NearestLocation	Pex7
chr4	149773974	149774134	161	*	10.8449	diff_BDNF_IP_cFOS_vs_Uninduced_IP_cFOS_cond1_1520	70556	149744036	149774267	-	inside	293	133	NearestLocation	Slc25a33
chr13	107891031	107891227	197	*	10.844	diff_BDNF_IP_cFOS_vs_Uninduced_IP_cFOS_cond1_603	67263	107724617	107890064	-	upstream	-967	967	NearestLocation	Zswim6
chr10	91171432	91171567	136	*	10.8438	diff_BDNF_IP_cFOS_vs_Uninduced_IP_cFOS_cond1_219	21917	91147571	91171619	-	inside	187	52	NearestLocation	Tmpo
chr15	102921587	102921722	136	*	10.8392	diff_BDNF_IP_cFOS_vs_Uninduced_IP_cFOS_cond1_798	15422	102921131	102928814	+	inside	456	456	NearestLocation	Hoxc13
chr13	37826474	37826667	194	*	10.8325	diff_BDNF_IP_cFOS_vs_Uninduced_IP_cFOS_cond1_540	68750	37826038	37952005	+	inside	436	436	NearestLocation	Rreb1
chr5	142905734	142905874	141	*	10.8323	diff_BDNF_IP_cFOS_vs_Uninduced_IP_cFOS_cond1_1694	11461	142903116	142906724	-	inside	990	850	NearestLocation	Actb
chr11	98775220	98775389	170	*	10.8323	diff_BDNF_IP_cFOS_vs_Uninduced_IP_cFOS_cond1_395	217166	98767932	98775377	-	overlapStart	157	12	NearestLocation	Nr1d1
chr7	89404181	89404309	129	*	10.8314	diff_BDNF_IP_cFOS_vs_Uninduced_IP_cFOS_cond1_1880	14366	89404366	89410110	+	upstream	-185	57	NearestLocation	Fzd4
chr15	80091457	80091576	120	*	10.8309	diff_BDNF_IP_cFOS_vs_Uninduced_IP_cFOS_cond1_748	20972	80091334	80119501	+	inside	123	123	NearestLocation	Syngr1
chr19	46003425	46003613	189	*	10.8301	diff_BDNF_IP_cFOS_vs_Uninduced_IP_cFOS_cond1_1114	20170	46003478	46006173	+	overlapStart	-53	53	NearestLocation	Hps6
chr10	13090661	13090860	200	*	10.8296	diff_BDNF_IP_cFOS_vs_Uninduced_IP_cFOS_cond1_130	22634	13060504	13131695	+	inside	30157	30157	NearestLocation	Plagl1
chr5	110780633	110780761	129	*	10.8276	diff_BDNF_IP_cFOS_vs_Uninduced_IP_cFOS_cond1_1625	56361	110773667	110780615	-	upstream	-18	18	NearestLocation	Pus1
chr19	53903589	53903842	254	*	10.8275	diff_BDNF_IP_cFOS_vs_Uninduced_IP_cFOS_cond1_1123	18569	53892231	53929861	+	inside	11358	11358	NearestLocation	Pdcd4
chr6	38299056	38299308	253	*	10.8256	diff_BDNF_IP_cFOS_vs_Uninduced_IP_cFOS_cond1_1720	209032	38287394	38299259	-	overlapStart	203	49	NearestLocation	Zc3hav1l
chr13	57908331	57908501	171	*	10.825	diff_BDNF_IP_cFOS_vs_Uninduced_IP_cFOS_cond1_569	20745	57421195	57908332	-	overlapStart	1	1	NearestLocation	Spock1
chr8	72548451	72548633	183	*	10.8234	diff_BDNF_IP_cFOS_vs_Uninduced_IP_cFOS_cond1_2001	70625	72494559	72548310	-	upstream	-141	141	NearestLocation	Med26
chr17	56716707	56716872	166	*	10.8227	diff_BDNF_IP_cFOS_vs_Uninduced_IP_cFOS_cond1_951	106639	56713932	56717699	-	inside	992	827	NearestLocation	Vmac
chr4	116720950	116721143	194	*	10.8192	diff_BDNF_IP_cFOS_vs_Uninduced_IP_cFOS_cond1_1461	230661	116720955	116805956	+	overlapStart	-5	5	NearestLocation	Tesk2
chr15	76871265	76871432	168	*	10.8186	diff_BDNF_IP_cFOS_vs_Uninduced_IP_cFOS_cond1_740	71591	76852141	76871435	-	inside	170	3	NearestLocation	Zfp251
chr8	107031103	107031261	159	*	10.817	diff_BDNF_IP_cFOS_vs_Uninduced_IP_cFOS_cond1_2059	116733	107031326	107045756	+	upstream	-223	65	NearestLocation	Vps4a
chr19	43689502	43689820	319	*	10.8159	diff_BDNF_IP_cFOS_vs_Uninduced_IP_cFOS_cond1_1108	93685	43689689	43733853	+	overlapStart	-187	131	NearestLocation	Entpd7
chr1	88702239	88702462	224	*	10.8143	diff_BDNF_IP_cFOS_vs_Uninduced_IP_cFOS_cond1_52	320982	88698226	88702191	-	upstream	-48	48	NearestLocation	Arl4c
chr8	80739513	80739689	177	*	10.8141	diff_BDNF_IP_cFOS_vs_Uninduced_IP_cFOS_cond1_2008	93762	80699943	80739459	-	upstream	-54	54	NearestLocation	Smarca5
chr5	115158101	115158334	234	*	10.8108	diff_BDNF_IP_cFOS_vs_Uninduced_IP_cFOS_cond1_1634	109154	115142981	115158176	-	overlapStart	75	75	NearestLocation	Mlec
chr17	24352049	24352307	259	*	10.8071	diff_BDNF_IP_cFOS_vs_Uninduced_IP_cFOS_cond1_881	27410	24352023	24410204	+	inside	26	26	NearestLocation	Abca3
chr5	45857680	45857916	237	*	10.807	diff_BDNF_IP_cFOS_vs_Uninduced_IP_cFOS_cond1_1576	209707	45697184	45857540	-	upstream	-140	140	NearestLocation	Lcorl
chr10	17722273	17722438	166	*	10.8066	diff_BDNF_IP_cFOS_vs_Uninduced_IP_cFOS_cond1_133	17684	17723228	17725674	+	upstream	-955	790	NearestLocation	Cited2
chr11	116004953	116005150	198	*	10.8057	diff_BDNF_IP_cFOS_vs_Uninduced_IP_cFOS_cond1_426	14635	116008357	116012719	-	downstream	7766	3207	NearestLocation	Galk1
chr19	45075013	45075167	155	*	10.8041	diff_BDNF_IP_cFOS_vs_Uninduced_IP_cFOS_cond1_1111	107250	45075241	45079289	+	upstream	-228	74	NearestLocation	Kazald1
chr9	106281222	106281344	123	*	10.8028	diff_BDNF_IP_cFOS_vs_Uninduced_IP_cFOS_cond1_2205	70235	106281061	106349891	+	inside	161	161	NearestLocation	Poc1a
chr8	111258931	111259103	173	*	10.7971	diff_BDNF_IP_cFOS_vs_Uninduced_IP_cFOS_cond1_2063	20340	111157558	111259202	-	inside	271	99	NearestLocation	Glg1
chr1	37998045	37998179	135	*	10.7969	diff_BDNF_IP_cFOS_vs_Uninduced_IP_cFOS_cond1_12	226982	37998010	38055579	+	inside	35	35	NearestLocation	Eif5b
chr10	13964719	13964880	162	*	10.7948	diff_BDNF_IP_cFOS_vs_Uninduced_IP_cFOS_cond1_131	15273	13966077	14151378	+	upstream	-1358	1197	NearestLocation	Hivep2
chr8	120113805	120114001	197	*	10.7897	diff_BDNF_IP_cFOS_vs_Uninduced_IP_cFOS_cond1_2072	234797	120114152	120165307	+	upstream	-347	151	NearestLocation	6430548M08Rik
chr16	17233731	17233908	178	*	10.7889	diff_BDNF_IP_cFOS_vs_Uninduced_IP_cFOS_cond1_815	58180	17233587	17263430	+	inside	144	144	NearestLocation	Hic2
chr19	41263593	41263783	191	*	10.7886	diff_BDNF_IP_cFOS_vs_Uninduced_IP_cFOS_cond1_1101	107358	41210842	41264004	-	inside	411	221	NearestLocation	Tm9sf3
chr19	28963959	28964127	169	*	10.7848	diff_BDNF_IP_cFOS_vs_Uninduced_IP_cFOS_cond1_1086	74411	28963920	28966801	+	inside	39	39	NearestLocation	Plpp6
chr3	122984101	122984354	254	*	10.781	diff_BDNF_IP_cFOS_vs_Uninduced_IP_cFOS_cond1_1373	99526	122933601	122984447	-	inside	346	93	NearestLocation	Usp53
chr3	157947103	157947264	162	*	10.7797	diff_BDNF_IP_cFOS_vs_Uninduced_IP_cFOS_cond1_1393	433667	157947466	158006837	+	upstream	-363	202	NearestLocation	Ankrd13c
chr5	118155061	118155249	189	*	10.7797	diff_BDNF_IP_cFOS_vs_Uninduced_IP_cFOS_cond1_1643	231672	118064981	118155458	-	inside	397	209	NearestLocation	Fbxw8
chr11	3127170	3127545	376	*	10.7732	diff_BDNF_IP_cFOS_vs_Uninduced_IP_cFOS_cond1_252	236604	3124021	3131944	+	inside	3149	3149	NearestLocation	Pisd-ps1
chr1	53374829	53374974	146	*	10.773	diff_BDNF_IP_cFOS_vs_Uninduced_IP_cFOS_cond1_25	70396	53325507	53352752	-	upstream	-22077	22077	NearestLocation	Asnsd1
chr13	103774463	103774626	164	*	10.7728	diff_BDNF_IP_cFOS_vs_Uninduced_IP_cFOS_cond1_600	218543	103741615	103774608	-	overlapStart	145	18	NearestLocation	Srek1
chr4	63558540	63558739	200	*	10.7725	diff_BDNF_IP_cFOS_vs_Uninduced_IP_cFOS_cond1_1433	230279	63558788	63586353	+	upstream	-248	49	NearestLocation	6330416G13Rik
chr2	71367486	71367675	190	*	10.7715	diff_BDNF_IP_cFOS_vs_Uninduced_IP_cFOS_cond1_1189	78830	71274295	71367554	-	overlapStart	68	68	NearestLocation	Slc25a12
chr1	178337111	178337372	262	*	10.7698	diff_BDNF_IP_cFOS_vs_Uninduced_IP_cFOS_cond1_107	51810	178322166	178337784	-	inside	673	412	NearestLocation	Hnrnpu
chr2	26902928	26903077	150	*	10.7677	diff_BDNF_IP_cFOS_vs_Uninduced_IP_cFOS_cond1_1143	20935	26890772	26902813	-	upstream	-115	115	NearestLocation	Surf6
chr3	37420257	37420381	125	*	10.7646	diff_BDNF_IP_cFOS_vs_Uninduced_IP_cFOS_cond1_1322	57815	37420280	37579095	+	overlapStart	-23	23	NearestLocation	Spata5
chr4	138913700	138913980	281	*	10.7641	diff_BDNF_IP_cFOS_vs_Uninduced_IP_cFOS_cond1_1506	73162	138895379	138913947	-	overlapStart	247	33	NearestLocation	Otud3
chr11	109611225	109611410	186	*	10.7617	diff_BDNF_IP_cFOS_vs_Uninduced_IP_cFOS_cond1_419	52639	109573521	109611389	-	overlapStart	164	21	NearestLocation	Wipi1
chr5	146979246	146979390	145	*	10.7607	diff_BDNF_IP_cFOS_vs_Uninduced_IP_cFOS_cond1_1704	76366	146951573	146963797	-	upstream	-15449	15449	NearestLocation	Mtif3
chr2	155691993	155692151	159	*	10.7606	diff_BDNF_IP_cFOS_vs_Uninduced_IP_cFOS_cond1_1276	56407	155634277	155692384	-	inside	391	233	NearestLocation	Trpc4ap
chr13	59585536	59585700	165	*	10.7598	diff_BDNF_IP_cFOS_vs_Uninduced_IP_cFOS_cond1_571	78689	59585333	59634781	+	inside	203	203	NearestLocation	Naa35
chr17	24632419	24632579	161	*	10.7584	diff_BDNF_IP_cFOS_vs_Uninduced_IP_cFOS_cond1_886	22084	24595816	24632627	-	inside	208	48	NearestLocation	Tsc2
chr2	152707647	152707776	130	*	10.7565	diff_BDNF_IP_cFOS_vs_Uninduced_IP_cFOS_cond1_1269	66405	152687148	152687942	+	downstream	20499	19705	NearestLocation	Mcts2
chr11	118290328	118290449	122	*	10.7557	diff_BDNF_IP_cFOS_vs_Uninduced_IP_cFOS_cond1_434	72344	118259653	118290244	-	upstream	-84	84	NearestLocation	Usp36
chr2	32084327	32084454	128	*	10.7548	diff_BDNF_IP_cFOS_vs_Uninduced_IP_cFOS_cond1_1162	241303	32050055	32084669	-	inside	342	215	NearestLocation	Fam78a
chr14	33351136	33351289	154	*	10.7518	diff_BDNF_IP_cFOS_vs_Uninduced_IP_cFOS_cond1_639	26419	33377899	33447158	-	downstream	96022	26610	NearestLocation	Mapk8
chr2	90847066	90847235	170	*	10.7484	diff_BDNF_IP_cFOS_vs_Uninduced_IP_cFOS_cond1_1201	56428	90847155	90866634	+	overlapStart	-89	80	NearestLocation	Mtch2
chr7	90130287	90130486	200	*	10.7483	diff_BDNF_IP_cFOS_vs_Uninduced_IP_cFOS_cond1_1882	233489	90130232	90209447	+	inside	55	55	NearestLocation	Picalm
chr13	76384272	76384450	179	*	10.7474	diff_BDNF_IP_cFOS_vs_Uninduced_IP_cFOS_cond1_579	78771	76384961	77031810	+	upstream	-689	511	NearestLocation	Mctp1
chr7	56050025	56050158	134	*	10.7466	diff_BDNF_IP_cFOS_vs_Uninduced_IP_cFOS_cond1_1858	15204	56050155	56231798	+	overlapStart	-130	3	NearestLocation	Herc2
chr2	178158230	178158384	155	*	10.7442	diff_BDNF_IP_cFOS_vs_Uninduced_IP_cFOS_cond1_1305	74189	178118975	178338492	+	inside	39255	39255	NearestLocation	Phactr3
chr11	5762176	5762443	268	*	10.7434	diff_BDNF_IP_cFOS_vs_Uninduced_IP_cFOS_cond1_268	72046	5713417	5762376	-	overlapStart	200	67	NearestLocation	Urgcp
chr16	4726232	4726478	247	*	10.742	diff_BDNF_IP_cFOS_vs_Uninduced_IP_cFOS_cond1_802	15369	4726361	4766249	+	overlapStart	-129	117	NearestLocation	Hmox2
chr11	87595647	87595855	209	*	10.7414	diff_BDNF_IP_cFOS_vs_Uninduced_IP_cFOS_cond1_373	170749	87592217	87616296	+	inside	3430	3430	NearestLocation	Mtmr4
chr11	84819387	84819590	204	*	10.7367	diff_BDNF_IP_cFOS_vs_Uninduced_IP_cFOS_cond1_362	217038	84813061	84819515	-	overlapStart	128	75	NearestLocation	Mrm1
chr8	124793146	124793270	125	*	10.7367	diff_BDNF_IP_cFOS_vs_Uninduced_IP_cFOS_cond1_2092	330863	124793019	124834704	+	inside	127	127	NearestLocation	Trim67
chr11	23771060	23771347	288	*	10.735	diff_BDNF_IP_cFOS_vs_Uninduced_IP_cFOS_cond1_277	19696	23741729	23770970	-	upstream	-90	90	NearestLocation	Rel
chr6	108783337	108783519	183	*	10.7308	diff_BDNF_IP_cFOS_vs_Uninduced_IP_cFOS_cond1_1776	67166	108783059	108823723	+	inside	278	278	NearestLocation	Arl8b
chr2	5951296	5951438	143	*	10.7286	diff_BDNF_IP_cFOS_vs_Uninduced_IP_cFOS_cond1_1128	326622	5951469	6056703	+	upstream	-173	31	NearestLocation	Upf2
chr2	25546899	25547021	123	*	10.7273	diff_BDNF_IP_cFOS_vs_Uninduced_IP_cFOS_cond1_1140	22030	25517982	25546940	-	overlapStart	41	41	NearestLocation	Traf2
chr1	170174663	170174827	165	*	10.7251	diff_BDNF_IP_cFOS_vs_Uninduced_IP_cFOS_cond1_103	107652	170141223	170174964	-	inside	301	137	NearestLocation	Uap1
chr17	17308490	17308673	184	*	10.7241	diff_BDNF_IP_cFOS_vs_Uninduced_IP_cFOS_cond1_876	67045	17374332	17394899	+	upstream	-65842	65659	NearestLocation	Riok2
chr2	39065566	39065763	198	*	10.7228	diff_BDNF_IP_cFOS_vs_Uninduced_IP_cFOS_cond1_1179	76899	39016156	39065541	-	upstream	-25	25	NearestLocation	Golga1
chr14	31128861	31129018	158	*	10.722	diff_BDNF_IP_cFOS_vs_Uninduced_IP_cFOS_cond1_638	66487	31124505	31128930	-	overlapStart	69	69	NearestLocation	Smim4
chr18	67289279	67289478	200	*	10.722	diff_BDNF_IP_cFOS_vs_Uninduced_IP_cFOS_cond1_1023	114663	67289223	67318841	+	inside	56	56	NearestLocation	Impa2
chr8	125898216	125898393	178	*	10.7217	diff_BDNF_IP_cFOS_vs_Uninduced_IP_cFOS_cond1_2094	270109	125751508	125898317	-	overlapStart	101	76	NearestLocation	Pcnx2
chr9	7837102	7837278	177	*	10.7199	diff_BDNF_IP_cFOS_vs_Uninduced_IP_cFOS_cond1_2121	11797	7818226	7835255	-	upstream	-1847	1847	NearestLocation	Birc2
chr12	4841501	4841655	155	*	10.7195	diff_BDNF_IP_cFOS_vs_Uninduced_IP_cFOS_cond1_454	14226	4833174	4841595	-	overlapStart	94	60	NearestLocation	Fkbp1b
chr2	76067192	76067335	144	*	10.7194	diff_BDNF_IP_cFOS_vs_Uninduced_IP_cFOS_cond1_1196	78802	75976172	75981967	-	upstream	-85225	85225	NearestLocation	Ttc30a1
chr8	61590962	61591152	191	*	10.7191	diff_BDNF_IP_cFOS_vs_Uninduced_IP_cFOS_cond1_1986	234309	61487734	61503500	+	downstream	103228	87462	NearestLocation	Cbr4
chr4	15265476	15265595	120	*	10.7174	diff_BDNF_IP_cFOS_vs_Uninduced_IP_cFOS_cond1_1397	100201	15265820	15286753	+	upstream	-344	225	NearestLocation	Tmem64
chr18	46597537	46597695	159	*	10.7172	diff_BDNF_IP_cFOS_vs_Uninduced_IP_cFOS_cond1_1006	66676	46585928	46597535	-	upstream	-2	2	NearestLocation	Tmed7
chr14	63177833	63178030	198	*	10.7164	diff_BDNF_IP_cFOS_vs_Uninduced_IP_cFOS_cond1_670	14137	63145151	63179578	-	inside	1745	1548	NearestLocation	Fdft1
chr11	78032158	78032369	212	*	10.7142	diff_BDNF_IP_cFOS_vs_Uninduced_IP_cFOS_cond1_346	70451	78032313	78037864	+	overlapStart	-155	56	NearestLocation	Dhrs13
chr5	122707617	122707808	192	*	10.7125	diff_BDNF_IP_cFOS_vs_Uninduced_IP_cFOS_cond1_1653	18438	122707557	122729042	+	inside	60	60	NearestLocation	P2rx4
chr15	96460875	96461054	180	*	10.7109	diff_BDNF_IP_cFOS_vs_Uninduced_IP_cFOS_cond1_772	72193	96411698	96460843	-	upstream	-32	32	NearestLocation	Scaf11
chr17	24489019	24489153	135	*	10.7109	diff_BDNF_IP_cFOS_vs_Uninduced_IP_cFOS_cond1_884	268932	24488783	24508907	+	inside	236	236	NearestLocation	Caskin1
chr6	88084479	88084678	200	*	10.7106	diff_BDNF_IP_cFOS_vs_Uninduced_IP_cFOS_cond1_1759	103963	88084473	88105304	+	inside	6	6	NearestLocation	Rpn1
chr16	14705838	14705983	146	*	10.7074	diff_BDNF_IP_cFOS_vs_Uninduced_IP_cFOS_cond1_813	20583	14705859	14709382	+	overlapStart	-21	21	NearestLocation	Snai2
chr16	44347572	44347715	144	*	10.7069	diff_BDNF_IP_cFOS_vs_Uninduced_IP_cFOS_cond1_832	212514	44347401	44388492	+	inside	171	171	NearestLocation	Spice1
chr15	83149061	83149249	189	*	10.7053	diff_BDNF_IP_cFOS_vs_Uninduced_IP_cFOS_cond1_757	73826	83125978	83149336	-	inside	275	87	NearestLocation	Poldip3
chr4	116464248	116464393	146	*	10.7049	diff_BDNF_IP_cFOS_vs_Uninduced_IP_cFOS_cond1_1459	17776	116306760	116464181	-	upstream	-67	67	NearestLocation	Mast2
chr11	59227937	59228257	321	*	10.7039	diff_BDNF_IP_cFOS_vs_Uninduced_IP_cFOS_cond1_303	11840	59211412	59228267	-	inside	330	10	NearestLocation	Arf1
chr7	126586851	126587025	175	*	10.7035	diff_BDNF_IP_cFOS_vs_Uninduced_IP_cFOS_cond1_1911	171504	126585008	126589092	+	inside	1843	1843	NearestLocation	Apobr
chr11	79660374	79660598	225	*	10.7029	diff_BDNF_IP_cFOS_vs_Uninduced_IP_cFOS_cond1_353	72218	79670373	79675086	-	downstream	14712	9775	NearestLocation	Rab11fip4os2
chr13	91741986	91742138	153	*	10.6988	diff_BDNF_IP_cFOS_vs_Uninduced_IP_cFOS_cond1_588	373852	91701665	91741872	-	upstream	-114	114	NearestLocation	4833422C13Rik
chr1	167284908	167285141	234	*	10.6979	diff_BDNF_IP_cFOS_vs_Uninduced_IP_cFOS_cond1_101	80914	167226084	167285127	-	overlapStart	219	14	NearestLocation	Uck2
chr9	7184599	7184843	245	*	10.697	diff_BDNF_IP_cFOS_vs_Uninduced_IP_cFOS_cond1_2120	76863	7184566	7207031	+	inside	33	33	NearestLocation	Dcun1d5
chr10	119453821	119453994	174	*	10.6967	diff_BDNF_IP_cFOS_vs_Uninduced_IP_cFOS_cond1_237	74053	119454034	120087260	+	upstream	-213	40	NearestLocation	Grip1
chr9	69989461	69989699	239	*	10.6948	diff_BDNF_IP_cFOS_vs_Uninduced_IP_cFOS_cond1_2178	12175	69989466	70011659	+	overlapStart	-5	5	NearestLocation	Bnip2
chr15	98843133	98843292	160	*	10.6932	diff_BDNF_IP_cFOS_vs_Uninduced_IP_cFOS_cond1_779	19082	98812797	98831508	-	upstream	-11625	11625	NearestLocation	Prkag1
chr15	99651500	99651653	154	*	10.6915	diff_BDNF_IP_cFOS_vs_Uninduced_IP_cFOS_cond1_781	26934	99620496	99651656	-	inside	156	3	NearestLocation	Racgap1
chr19	47837290	47837464	175	*	10.6903	diff_BDNF_IP_cFOS_vs_Uninduced_IP_cFOS_cond1_1117	14873	47854989	47864788	+	upstream	-17699	17525	NearestLocation	Gsto1
chr4	154855807	154855994	188	*	10.689	diff_BDNF_IP_cFOS_vs_Uninduced_IP_cFOS_cond1_1530	242800	154856200	154867127	+	upstream	-393	206	NearestLocation	Ttc34
chr6	55037822	55038034	213	*	10.6876	diff_BDNF_IP_cFOS_vs_Uninduced_IP_cFOS_cond1_1734	353172	55038001	55079504	+	overlapStart	-179	33	NearestLocation	Gars
chr14	122406745	122406932	188	*	10.6873	diff_BDNF_IP_cFOS_vs_Uninduced_IP_cFOS_cond1_695	328479	122365679	122451146	-	inside	44401	41066	NearestLocation	Gm5089
chr10	60686932	60687115	184	*	10.6862	diff_BDNF_IP_cFOS_vs_Uninduced_IP_cFOS_cond1_166	22295	60302750	60696490	-	inside	9558	9375	NearestLocation	Cdh23
chr7	51861642	51861798	157	*	10.6849	diff_BDNF_IP_cFOS_vs_Uninduced_IP_cFOS_cond1_1856	14453	51862015	51994458	+	upstream	-373	217	NearestLocation	Gas2
chr8	91069989	91070423	435	*	10.6848	diff_BDNF_IP_cFOS_vs_Uninduced_IP_cFOS_cond1_2032	19651	91070057	91123844	+	overlapStart	-68	68	NearestLocation	Rbl2
chr3	14641577	14641840	264	*	10.6842	diff_BDNF_IP_cFOS_vs_Uninduced_IP_cFOS_cond1_1316	71934	14641727	14663002	+	overlapStart	-150	113	NearestLocation	Car13
chr3	79287085	79287518	434	*	10.6841	diff_BDNF_IP_cFOS_vs_Uninduced_IP_cFOS_cond1_1337	100233207	79345376	79464128	+	upstream	-58291	57858	NearestLocation	Gm17359
chr4	105109812	105110030	219	*	10.6824	diff_BDNF_IP_cFOS_vs_Uninduced_IP_cFOS_cond1_1450	108079	105029650	105109898	-	overlapStart	86	86	NearestLocation	Prkaa2
chr8	105900448	105900640	193	*	10.6819	diff_BDNF_IP_cFOS_vs_Uninduced_IP_cFOS_cond1_2052	244631	105900474	105931802	+	overlapStart	-26	26	NearestLocation	Pskh1
chr11	30851762	30851956	195	*	10.6817	diff_BDNF_IP_cFOS_vs_Uninduced_IP_cFOS_cond1_282	237716	30885358	30893725	+	upstream	-33596	33402	NearestLocation	Gpr75
chr9	25267926	25268079	154	*	10.6806	diff_BDNF_IP_cFOS_vs_Uninduced_IP_cFOS_cond1_2136	235072	25252439	25308571	+	inside	15487	15487	NearestLocation	2018-09-07
chr11	55469793	55469956	164	*	10.6782	diff_BDNF_IP_cFOS_vs_Uninduced_IP_cFOS_cond1_300	27041	55469752	55500887	+	inside	41	41	NearestLocation	G3bp1
chr7	25278372	25278644	273	*	10.6779	diff_BDNF_IP_cFOS_vs_Uninduced_IP_cFOS_cond1_1829	71722	25267699	25294159	+	inside	10673	10673	NearestLocation	Cic
chr10	39732079	39732248	170	*	10.6779	diff_BDNF_IP_cFOS_vs_Uninduced_IP_cFOS_cond1_147	19714	39732160	39875205	+	overlapStart	-81	81	NearestLocation	Rev3l
chr6	120836270	120836569	300	*	10.6777	diff_BDNF_IP_cFOS_vs_Uninduced_IP_cFOS_cond1_1789	94044	120836230	120892842	+	inside	40	40	NearestLocation	Bcl2l13
chr11	101964060	101964259	200	*	10.6772	diff_BDNF_IP_cFOS_vs_Uninduced_IP_cFOS_cond1_402	74499	101962458	101967015	-	inside	2955	1602	NearestLocation	Sost
chr16	94290114	94290311	198	*	10.6756	diff_BDNF_IP_cFOS_vs_Uninduced_IP_cFOS_cond1_858	110948	94129306	94290286	-	overlapStart	172	25	NearestLocation	Hlcs
chr18	73572179	73572568	390	*	10.6747	diff_BDNF_IP_cFOS_vs_Uninduced_IP_cFOS_cond1_1026	240396	73572705	73592578	+	upstream	-526	137	NearestLocation	Mex3c
chr11	97187414	97187558	145	*	10.6717	diff_BDNF_IP_cFOS_vs_Uninduced_IP_cFOS_cond1_385	16211	97159710	97187892	-	inside	478	334	NearestLocation	Kpnb1
chr4	147941424	147941544	121	*	10.6695	diff_BDNF_IP_cFOS_vs_Uninduced_IP_cFOS_cond1_1515	77034	147940895	147947314	+	inside	529	529	NearestLocation	2510039O18Rik
chr5	92083810	92083970	161	*	10.6641	diff_BDNF_IP_cFOS_vs_Uninduced_IP_cFOS_cond1_1601	23881	92052145	92083744	-	upstream	-66	66	NearestLocation	G3bp2
chr5	150118818	150119056	239	*	10.6638	diff_BDNF_IP_cFOS_vs_Uninduced_IP_cFOS_cond1_1706	320365	150118670	150497753	+	inside	148	148	NearestLocation	Fry
chr11	93955855	93956030	176	*	10.6636	diff_BDNF_IP_cFOS_vs_Uninduced_IP_cFOS_cond1_377	18103	93949814	93956256	-	inside	401	226	NearestLocation	Nme2
chr5	145231659	145231862	204	*	10.6636	diff_BDNF_IP_cFOS_vs_Uninduced_IP_cFOS_cond1_1702	72611	145231715	145247306	+	overlapStart	-56	56	NearestLocation	Zfp655
chr18	49755481	49755645	165	*	10.6629	diff_BDNF_IP_cFOS_vs_Uninduced_IP_cFOS_cond1_1008	68857	49696145	49755601	-	overlapStart	120	44	NearestLocation	Dtwd2
chr7	49246124	49246290	167	*	10.6621	diff_BDNF_IP_cFOS_vs_Uninduced_IP_cFOS_cond1_1855	78286	48959073	49610088	+	inside	287051	287051	NearestLocation	Nav2
chr2	45109615	45109788	174	*	10.6621	diff_BDNF_IP_cFOS_vs_Uninduced_IP_cFOS_cond1_1182	433424	45111138	45114084	+	upstream	-1523	1350	NearestLocation	Zeb2os
chr17	27623011	27623199	189	*	10.662	diff_BDNF_IP_cFOS_vs_Uninduced_IP_cFOS_cond1_896	56409	27579382	27623452	-	inside	441	253	NearestLocation	Nudt3
chr2	166995731	166995852	122	*	10.6606	diff_BDNF_IP_cFOS_vs_Uninduced_IP_cFOS_cond1_1292	20853	166947549	166996299	-	inside	568	447	NearestLocation	Stau1
chr7	119976473	119976608	136	*	10.6593	diff_BDNF_IP_cFOS_vs_Uninduced_IP_cFOS_cond1_1905	73919	119895861	119956963	+	downstream	80612	19510	NearestLocation	Lyrm1
chr8	69996348	69996538	191	*	10.6589	diff_BDNF_IP_cFOS_vs_Uninduced_IP_cFOS_cond1_1990	234366	69907069	69996384	-	overlapStart	36	36	NearestLocation	Gatad2a
chr1	181212063	181212399	337	*	10.6512	diff_BDNF_IP_cFOS_vs_Uninduced_IP_cFOS_cond1_117	226757	181173226	181211978	-	upstream	-85	85	NearestLocation	Wdr26
chr5	123508430	123508583	154	*	10.6495	diff_BDNF_IP_cFOS_vs_Uninduced_IP_cFOS_cond1_1659	231727	123510460	123511882	+	upstream	-2030	1877	NearestLocation	B3gnt4
chr8	29219663	29219860	198	*	10.6495	diff_BDNF_IP_cFOS_vs_Uninduced_IP_cFOS_cond1_1969	210801	28646717	29219636	-	upstream	-27	27	NearestLocation	Unc5d
chr13	112464009	112464202	194	*	10.6483	diff_BDNF_IP_cFOS_vs_Uninduced_IP_cFOS_cond1_609	16195	112464070	112506860	+	overlapStart	-61	61	NearestLocation	Il6st
chr8	122678631	122678780	150	*	10.6472	diff_BDNF_IP_cFOS_vs_Uninduced_IP_cFOS_cond1_2086	12398	122625136	122699109	-	inside	20478	20329	NearestLocation	Cbfa2t3
chr7	63937420	63937871	452	*	10.6462	diff_BDNF_IP_cFOS_vs_Uninduced_IP_cFOS_cond1_1860	50794	63886351	63938915	-	inside	1495	1044	NearestLocation	Klf13
chr7	141482063	141482266	204	*	10.6456	diff_BDNF_IP_cFOS_vs_Uninduced_IP_cFOS_cond1_1941	64540	141475236	141493427	+	inside	6827	6827	NearestLocation	Tspan4
chr11	42303473	42303805	333	*	10.6455	diff_BDNF_IP_cFOS_vs_Uninduced_IP_cFOS_cond1_287	14399	42306437	42321072	-	downstream	17599	2632	NearestLocation	Gabra6
chr6	119848173	119848422	250	*	10.645	diff_BDNF_IP_cFOS_vs_Uninduced_IP_cFOS_cond1_1787	67289	119848193	119849016	+	overlapStart	-20	20	NearestLocation	3110021A11Rik
chr7	123124012	123124141	130	*	10.6408	diff_BDNF_IP_cFOS_vs_Uninduced_IP_cFOS_cond1_1909	233833	123123885	123195296	+	inside	127	127	NearestLocation	Tnrc6a
chr14	66280798	66280959	162	*	10.6407	diff_BDNF_IP_cFOS_vs_Uninduced_IP_cFOS_cond1_675	19229	66153257	66281052	-	inside	254	93	NearestLocation	Ptk2b
chr11	59848198	59848454	257	*	10.6364	diff_BDNF_IP_cFOS_vs_Uninduced_IP_cFOS_cond1_307	26572	59817804	59839767	-	upstream	-8431	8431	NearestLocation	Cops3
chr10	30803251	30803419	169	*	10.6354	diff_BDNF_IP_cFOS_vs_Uninduced_IP_cFOS_cond1_142	211329	30629010	30803107	-	upstream	-144	144	NearestLocation	Ncoa7
chr13	24281056	24281250	195	*	10.635	diff_BDNF_IP_cFOS_vs_Uninduced_IP_cFOS_cond1_530	68732	24012484	24280790	-	upstream	-266	266	NearestLocation	Lrrc16a
chr6	4600744	4600879	136	*	10.6343	diff_BDNF_IP_cFOS_vs_Uninduced_IP_cFOS_cond1_1709	213819	4601066	4643381	+	upstream	-322	187	NearestLocation	Casd1
chr11	83298723	83298892	170	*	10.6285	diff_BDNF_IP_cFOS_vs_Uninduced_IP_cFOS_cond1_360	103737	83294645	83298977	-	inside	254	85	NearestLocation	Pex12
chr1	180850951	180851109	159	*	10.6281	diff_BDNF_IP_cFOS_vs_Uninduced_IP_cFOS_cond1_116	208768	180851151	180868114	+	upstream	-200	42	NearestLocation	Sde2
chr18	82554478	82554605	128	*	10.6279	diff_BDNF_IP_cFOS_vs_Uninduced_IP_cFOS_cond1_1036	17196	82475123	82585637	+	inside	79355	31032	NearestLocation	Mbp
chr11	87591949	87592238	290	*	10.6254	diff_BDNF_IP_cFOS_vs_Uninduced_IP_cFOS_cond1_372	170749	87592217	87616296	+	overlapStart	-268	21	NearestLocation	Mtmr4
chr14	22019611	22019734	124	*	10.6243	diff_BDNF_IP_cFOS_vs_Uninduced_IP_cFOS_cond1_629	76633	22019712	23056088	+	overlapStart	-101	22	NearestLocation	1700112E06Rik
chr12	111274696	111274843	148	*	10.6237	diff_BDNF_IP_cFOS_vs_Uninduced_IP_cFOS_cond1_511	93835	111271111	111276426	+	inside	3585	1583	NearestLocation	Amn
chr5	122158113	122158319	207	*	10.6201	diff_BDNF_IP_cFOS_vs_Uninduced_IP_cFOS_cond1_1651	19047	122158279	122175269	+	overlapStart	-166	40	NearestLocation	Ppp1cc
chr9	20521272	20521540	269	*	10.6154	diff_BDNF_IP_cFOS_vs_Uninduced_IP_cFOS_cond1_2126	77519	20495069	20521419	-	overlapStart	147	121	NearestLocation	Zfp266
chr5	24591424	24591544	121	*	10.612	diff_BDNF_IP_cFOS_vs_Uninduced_IP_cFOS_cond1_1545	735264	24592114	24592211	+	upstream	-690	570	NearestLocation	Mir671
chr8	84951306	84951435	130	*	10.6117	diff_BDNF_IP_cFOS_vs_Uninduced_IP_cFOS_cond1_2022	234542	84946991	84956603	+	inside	4315	4315	NearestLocation	Rtbdn
chr6	39557818	39557979	162	*	10.6077	diff_BDNF_IP_cFOS_vs_Uninduced_IP_cFOS_cond1_1723	209773	39462378	39557834	-	overlapStart	16	16	NearestLocation	Dennd2a
chr5	20881911	20882144	234	*	10.6046	diff_BDNF_IP_cFOS_vs_Uninduced_IP_cFOS_cond1_1539	68770	20758664	20882124	-	overlapStart	213	20	NearestLocation	Phtf2
chr6	113378197	113378346	150	*	10.602	diff_BDNF_IP_cFOS_vs_Uninduced_IP_cFOS_cond1_1779	68089	113378113	113390447	+	inside	84	84	NearestLocation	Arpc4
chr1	111864573	111864855	283	*	10.5988	diff_BDNF_IP_cFOS_vs_Uninduced_IP_cFOS_cond1_63	319901	111858702	111864918	-	inside	345	63	NearestLocation	Dsel
chr17	33955259	33955458	200	*	10.5974	diff_BDNF_IP_cFOS_vs_Uninduced_IP_cFOS_cond1_913	20084	33951999	33955641	-	inside	382	183	NearestLocation	Rps18
chr11	94210931	94211051	121	*	10.5928	diff_BDNF_IP_cFOS_vs_Uninduced_IP_cFOS_cond1_378	22057	94211454	94215492	+	upstream	-523	403	NearestLocation	Tob1
chr4	15265720	15266131	412	*	10.5892	diff_BDNF_IP_cFOS_vs_Uninduced_IP_cFOS_cond1_1398	100201	15265820	15286753	+	overlapStart	-100	100	NearestLocation	Tmem64
chr7	24972226	24972381	156	*	10.5878	diff_BDNF_IP_cFOS_vs_Uninduced_IP_cFOS_cond1_1827	14470	24969750	24972728	-	inside	502	347	NearestLocation	Rabac1
chr15	76247014	76247140	127	*	10.5813	diff_BDNF_IP_cFOS_vs_Uninduced_IP_cFOS_cond1_736	66168	76246807	76249904	+	inside	207	207	NearestLocation	Grina
chr17	46674124	46674285	162	*	10.579	diff_BDNF_IP_cFOS_vs_Uninduced_IP_cFOS_cond1_939	224823	46667453	46674255	-	overlapStart	131	30	NearestLocation	Rrp36
chr1	39650844	39651037	194	*	10.5787	diff_BDNF_IP_cFOS_vs_Uninduced_IP_cFOS_cond1_16	263764	39618406	39651182	-	inside	338	145	NearestLocation	Creg2
chr8	121731161	121731314	154	*	10.578	diff_BDNF_IP_cFOS_vs_Uninduced_IP_cFOS_cond1_2081	57340	121730559	121791083	+	inside	602	602	NearestLocation	Jph3
chr9	120492866	120493060	195	*	10.5759	diff_BDNF_IP_cFOS_vs_Uninduced_IP_cFOS_cond1_2242	68969	120492606	120495327	+	inside	260	260	NearestLocation	Eif1b
chr5	125215457	125215612	156	*	10.573	diff_BDNF_IP_cFOS_vs_Uninduced_IP_cFOS_cond1_1666	20602	125017153	125179214	-	upstream	-36243	36243	NearestLocation	Ncor2
chr1	136172248	136172410	163	*	10.5729	diff_BDNF_IP_cFOS_vs_Uninduced_IP_cFOS_cond1_75	16565	136131401	136178014	+	inside	40847	5604	NearestLocation	Kif21b
chr5	114813735	114813946	212	*	10.5727	diff_BDNF_IP_cFOS_vs_Uninduced_IP_cFOS_cond1_1633	66236	114808196	114813976	-	inside	241	30	NearestLocation	1500011B03Rik
chr5	35248277	35248451	175	*	10.5682	diff_BDNF_IP_cFOS_vs_Uninduced_IP_cFOS_cond1_1560	11553	35278566	35281763	+	upstream	-30289	30115	NearestLocation	Adra2c
chr5	33997321	33997568	248	*	10.5675	diff_BDNF_IP_cFOS_vs_Uninduced_IP_cFOS_cond1_1558	269642	33995984	34005916	+	inside	1337	1337	NearestLocation	Nat8l
chr9	22375270	22375426	157	*	10.5666	diff_BDNF_IP_cFOS_vs_Uninduced_IP_cFOS_cond1_2132	68743	22331214	22389206	-	inside	13936	13780	NearestLocation	Anln
chr13	48260831	48260987	157	*	10.5662	diff_BDNF_IP_cFOS_vs_Uninduced_IP_cFOS_cond1_552	15904	48261427	48264036	+	upstream	-596	440	NearestLocation	Id4
chr3	51416320	51416510	191	*	10.5608	diff_BDNF_IP_cFOS_vs_Uninduced_IP_cFOS_cond1_1329	74838	51416016	51475985	+	inside	304	304	NearestLocation	Naa15
chr14	39473441	39473607	167	*	10.5573	diff_BDNF_IP_cFOS_vs_Uninduced_IP_cFOS_cond1_643	18183	38368951	39473088	-	upstream	-353	353	NearestLocation	Nrg3
chr2	3283661	3283826	166	*	10.5568	diff_BDNF_IP_cFOS_vs_Uninduced_IP_cFOS_cond1_1127	18108	3284212	3328877	+	upstream	-551	386	NearestLocation	Nmt2
chr4	124657210	124657440	231	*	10.5564	diff_BDNF_IP_cFOS_vs_Uninduced_IP_cFOS_cond1_1473	18991	124657646	124660655	+	upstream	-436	206	NearestLocation	Pou3f1
chr5	115652966	115653175	210	*	10.5521	diff_BDNF_IP_cFOS_vs_Uninduced_IP_cFOS_cond1_1638	102465623	115645573	115645632	+	downstream	7393	7334	NearestLocation	Mir7030
chr11	78261647	78261868	222	*	10.5477	diff_BDNF_IP_cFOS_vs_Uninduced_IP_cFOS_cond1_349	72503	78261754	78290625	+	overlapStart	-107	107	NearestLocation	2610507B11Rik
chr7	79504984	79505168	185	*	10.5459	diff_BDNF_IP_cFOS_vs_Uninduced_IP_cFOS_cond1_1866	723968	79505264	79505353	+	upstream	-280	96	NearestLocation	Mir9-3
chr3	130730101	130730239	139	*	10.5446	diff_BDNF_IP_cFOS_vs_Uninduced_IP_cFOS_cond1_1378	68436	130726827	130730398	-	inside	297	159	NearestLocation	Rpl34
chr2	32381773	32381972	200	*	10.5443	diff_BDNF_IP_cFOS_vs_Uninduced_IP_cFOS_cond1_1166	73737	32379101	32381915	-	overlapStart	142	57	NearestLocation	1110008P14Rik
chr4	133212402	133212585	184	*	10.5419	diff_BDNF_IP_cFOS_vs_Uninduced_IP_cFOS_cond1_1490	14748	133209340	133212536	-	overlapStart	134	49	NearestLocation	Gpr3
chr8	87472456	87472638	183	*	10.5392	diff_BDNF_IP_cFOS_vs_Uninduced_IP_cFOS_cond1_2029	12404	87468853	87472592	-	overlapStart	136	46	NearestLocation	Cbln1
chr11	101417292	101417448	157	*	10.537	diff_BDNF_IP_cFOS_vs_Uninduced_IP_cFOS_cond1_400	69684	101406840	101417433	-	overlapStart	141	15	NearestLocation	Aarsd1
chr9	86879700	86879930	231	*	10.5366	diff_BDNF_IP_cFOS_vs_Uninduced_IP_cFOS_cond1_2193	20616	86765927	86880654	-	inside	954	724	NearestLocation	Snap91
chr19	26607280	26607443	164	*	10.5366	diff_BDNF_IP_cFOS_vs_Uninduced_IP_cFOS_cond1_1085	67155	26605160	26778321	+	inside	2120	2120	NearestLocation	Smarca2
chr4	143212584	143212762	179	*	10.5356	diff_BDNF_IP_cFOS_vs_Uninduced_IP_cFOS_cond1_1512	110593	143107391	143212709	-	overlapStart	125	53	NearestLocation	Prdm2
chr11	80089396	80089574	179	*	10.5352	diff_BDNF_IP_cFOS_vs_Uninduced_IP_cFOS_cond1_356	237877	80089400	80135791	+	overlapStart	-4	4	NearestLocation	Atad5
chr5	142819553	142819707	155	*	10.5344	diff_BDNF_IP_cFOS_vs_Uninduced_IP_cFOS_cond1_1693	231861	142724605	142817387	-	upstream	-2166	2166	NearestLocation	Tnrc18
chr5	124071903	124072062	160	*	10.5335	diff_BDNF_IP_cFOS_vs_Uninduced_IP_cFOS_cond1_1664	56325	124061857	124095798	-	inside	23895	10046	NearestLocation	Abcb9
chr3	97609977	97610162	186	*	10.5289	diff_BDNF_IP_cFOS_vs_Uninduced_IP_cFOS_cond1_1360	68058	97560748	97610190	-	inside	213	28	NearestLocation	Chd1l
chr14	55065497	55065639	143	*	10.5279	diff_BDNF_IP_cFOS_vs_Uninduced_IP_cFOS_cond1_658	432855	55073091	55075874	+	upstream	-7594	7452	NearestLocation	Zfhx2os
chr1	84934603	84934763	161	*	10.5276	diff_BDNF_IP_cFOS_vs_Uninduced_IP_cFOS_cond1_45	71781	84906705	84935083	-	inside	480	320	NearestLocation	Slc16a14
chr13	91460934	91461202	269	*	10.5218	diff_BDNF_IP_cFOS_vs_Uninduced_IP_cFOS_cond1_586	66970	91461097	91706175	+	overlapStart	-163	105	NearestLocation	Ssbp2
chr18	67641518	67641652	135	*	10.5217	diff_BDNF_IP_cFOS_vs_Uninduced_IP_cFOS_cond1_1024	107047	67641599	67654162	+	overlapStart	-81	53	NearestLocation	Psmg2
chr17	26972990	26973145	156	*	10.519	diff_BDNF_IP_cFOS_vs_Uninduced_IP_cFOS_cond1_895	474156	26973179	27036378	+	upstream	-189	34	NearestLocation	Zbtb9
chr4	101265039	101265181	143	*	10.5175	diff_BDNF_IP_cFOS_vs_Uninduced_IP_cFOS_cond1_1448	16451	101151974	101265282	-	inside	243	101	NearestLocation	Jak1
chr1	39535557	39535706	150	*	10.5134	diff_BDNF_IP_cFOS_vs_Uninduced_IP_cFOS_cond1_15	52846	39535554	39546877	+	inside	3	3	NearestLocation	Cnot11
chr1	74332483	74332752	270	*	10.5107	diff_BDNF_IP_cFOS_vs_Uninduced_IP_cFOS_cond1_38	69660	74288247	74304336	-	upstream	-28147	28147	NearestLocation	Tmbim1
chr11	98773950	98774119	170	*	10.5105	diff_BDNF_IP_cFOS_vs_Uninduced_IP_cFOS_cond1_394	217166	98767932	98775377	-	inside	1427	1258	NearestLocation	Nr1d1
chr18	15150810	15150971	162	*	10.5077	diff_BDNF_IP_cFOS_vs_Uninduced_IP_cFOS_cond1_986	106931	14968685	15151446	-	inside	636	475	NearestLocation	Kctd1
chr9	115309558	115309847	290	*	10.5055	diff_BDNF_IP_cFOS_vs_Uninduced_IP_cFOS_cond1_2231	68292	115242582	115310421	-	inside	863	574	NearestLocation	Stt3b
chr13	22041328	22041507	180	*	10.5045	diff_BDNF_IP_cFOS_vs_Uninduced_IP_cFOS_cond1_529	319158	22040960	22041362	-	overlapStart	34	34	NearestLocation	Hist1h4i
chr2	160646774	160646935	162	*	10.5045	diff_BDNF_IP_cFOS_vs_Uninduced_IP_cFOS_cond1_1284	21969	160645897	160722763	+	inside	877	877	NearestLocation	Top1
chr7	118243611	118243730	120	*	10.5045	diff_BDNF_IP_cFOS_vs_Uninduced_IP_cFOS_cond1_1901	233789	118131312	118243637	-	overlapStart	26	26	NearestLocation	Smg1
chr6	71440797	71441052	256	*	10.5037	diff_BDNF_IP_cFOS_vs_Uninduced_IP_cFOS_cond1_1740	68477	71388634	71440637	-	upstream	-160	160	NearestLocation	Rmnd5a
chr13	24831768	24831930	163	*	10.5016	diff_BDNF_IP_cFOS_vs_Uninduced_IP_cFOS_cond1_531	56196	24831659	24842153	+	inside	109	109	NearestLocation	Tdp2
chr2	167190004	167190162	159	*	10.5015	diff_BDNF_IP_cFOS_vs_Uninduced_IP_cFOS_cond1_1293	16500	167095969	167190104	-	overlapStart	100	58	NearestLocation	Kcnb1
chr8	122376496	122376653	158	*	10.501	diff_BDNF_IP_cFOS_vs_Uninduced_IP_cFOS_cond1_2084	76014	122376616	122417360	+	overlapStart	-120	37	NearestLocation	Zc3h18
chr6	31563745	31563901	157	*	10.4947	diff_BDNF_IP_cFOS_vs_Uninduced_IP_cFOS_cond1_1719	27205	31519493	31563937	-	inside	192	36	NearestLocation	Podxl
chr11	113071583	113071716	134	*	10.4941	diff_BDNF_IP_cFOS_vs_Uninduced_IP_cFOS_cond1_421	72386	113043906	113201838	-	inside	130255	27677	NearestLocation	2610035D17Rik
chr11	30771700	30771828	129	*	10.4937	diff_BDNF_IP_cFOS_vs_Uninduced_IP_cFOS_cond1_281	103554	30771775	30880361	+	overlapStart	-75	53	NearestLocation	Psme4
chr3	97227691	97227835	145	*	10.4937	diff_BDNF_IP_cFOS_vs_Uninduced_IP_cFOS_cond1_1359	77578	97203662	97227364	-	upstream	-327	327	NearestLocation	Bcl9
chr1	86528191	86528528	338	*	10.4891	diff_BDNF_IP_cFOS_vs_Uninduced_IP_cFOS_cond1_49	19231	86526736	86530698	+	inside	1455	1455	NearestLocation	Ptma
chr11	61956767	61956919	153	*	10.4863	diff_BDNF_IP_cFOS_vs_Uninduced_IP_cFOS_cond1_315	432572	61956763	62223013	+	inside	4	4	NearestLocation	Specc1
chr11	87073990	87074171	182	*	10.4853	diff_BDNF_IP_cFOS_vs_Uninduced_IP_cFOS_cond1_370	66569	87033794	87074137	-	overlapStart	147	34	NearestLocation	Gdpd1
chr15	7398127	7398269	143	*	10.485	diff_BDNF_IP_cFOS_vs_Uninduced_IP_cFOS_cond1_699	268780	7206120	7398395	-	inside	268	126	NearestLocation	Egflam
chr9	70012710	70012887	178	*	10.4829	diff_BDNF_IP_cFOS_vs_Uninduced_IP_cFOS_cond1_2180	235459	70012548	70022866	+	inside	162	162	NearestLocation	Gtf2a2
chr5	74093168	74093399	232	*	10.4827	diff_BDNF_IP_cFOS_vs_Uninduced_IP_cFOS_cond1_1591	70036	74093083	74094336	+	inside	85	85	NearestLocation	Dancr
chr5	33335695	33335998	304	*	10.4816	diff_BDNF_IP_cFOS_vs_Uninduced_IP_cFOS_cond1_1556	59003	33335572	33373294	+	inside	123	123	NearestLocation	Maea
chr2	180582730	180582853	124	*	10.4811	diff_BDNF_IP_cFOS_vs_Uninduced_IP_cFOS_cond1_1306	73247	180581304	180585634	+	inside	1426	1426	NearestLocation	Mrgbp
chr16	18173293	18173436	144	*	10.4787	diff_BDNF_IP_cFOS_vs_Uninduced_IP_cFOS_cond1_817	102465189	18165089	18165170	-	upstream	-8123	8123	NearestLocation	Mir6366
chr14	47276832	47276996	165	*	10.4763	diff_BDNF_IP_cFOS_vs_Uninduced_IP_cFOS_cond1_649	218973	47240944	47276857	-	overlapStart	25	25	NearestLocation	Wdhd1
chr7	117381166	117381452	287	*	10.4749	diff_BDNF_IP_cFOS_vs_Uninduced_IP_cFOS_cond1_1900	233781	117380979	117667630	+	inside	187	187	NearestLocation	Xylt1
chr10	80576871	80577242	372	*	10.4742	diff_BDNF_IP_cFOS_vs_Uninduced_IP_cFOS_cond1_200	118445	80567121	80577296	-	inside	425	54	NearestLocation	Klf16
chr5	103655356	103655706	351	*	10.4742	diff_BDNF_IP_cFOS_vs_Uninduced_IP_cFOS_cond1_1613	74218	103648587	103655732	-	inside	376	26	NearestLocation	1700016H13Rik
chr8	3279109	3279398	290	*	10.4741	diff_BDNF_IP_cFOS_vs_Uninduced_IP_cFOS_cond1_1947	16337	3150922	3279617	-	inside	508	219	NearestLocation	Insr
chr19	5106914	5107113	200	*	10.4726	diff_BDNF_IP_cFOS_vs_Uninduced_IP_cFOS_cond1_1049	76308	5099207	5106996	-	overlapStart	82	82	NearestLocation	Rab1b
chr10	91082520	91082710	191	*	10.4725	diff_BDNF_IP_cFOS_vs_Uninduced_IP_cFOS_cond1_217	11783	90989311	91082743	-	inside	223	33	NearestLocation	Apaf1
chr2	35581942	35582133	192	*	10.4706	diff_BDNF_IP_cFOS_vs_Uninduced_IP_cFOS_cond1_1174	100042194	35549534	35558702	-	upstream	-23240	23240	NearestLocation	Gm13446
chr10	121364917	121365086	170	*	10.4705	diff_BDNF_IP_cFOS_vs_Uninduced_IP_cFOS_cond1_238	75612	121365090	121397245	+	upstream	-173	4	NearestLocation	Gns
chr11	50430859	50430996	138	*	10.4675	diff_BDNF_IP_cFOS_vs_Uninduced_IP_cFOS_cond1_292	216724	50389303	50431111	-	inside	252	115	NearestLocation	Rufy1
chr13	109903228	109903419	192	*	10.4664	diff_BDNF_IP_cFOS_vs_Uninduced_IP_cFOS_cond1_605	100316683	109903809	109903888	+	upstream	-581	390	NearestLocation	Mir1904
chr10	98914700	98914882	183	*	10.4661	diff_BDNF_IP_cFOS_vs_Uninduced_IP_cFOS_cond1_225	67972	98915152	99026143	+	upstream	-452	270	NearestLocation	Atp2b1
chr2	30415359	30415528	170	*	10.4635	diff_BDNF_IP_cFOS_vs_Uninduced_IP_cFOS_cond1_1152	12908	30400476	30415748	-	inside	389	220	NearestLocation	Crat
chr6	91683835	91683981	147	*	10.4633	diff_BDNF_IP_cFOS_vs_Uninduced_IP_cFOS_cond1_1770	21366	91684067	91759063	+	upstream	-232	86	NearestLocation	Slc6a6
chr2	91975741	91976002	262	*	10.4625	diff_BDNF_IP_cFOS_vs_Uninduced_IP_cFOS_cond1_1206	104418	91932822	91965600	-	upstream	-10141	10141	NearestLocation	Dgkz
chr16	64770547	64770736	190	*	10.4622	diff_BDNF_IP_cFOS_vs_Uninduced_IP_cFOS_cond1_843	67609	64766104	64770939	-	inside	392	203	NearestLocation	4930453N24Rik
chr17	25015591	25015889	299	*	10.4621	diff_BDNF_IP_cFOS_vs_Uninduced_IP_cFOS_cond1_888	57354	24961226	25015782	-	overlapStart	191	107	NearestLocation	Cramp1l
chr14	26638027	26638262	236	*	10.4619	diff_BDNF_IP_cFOS_vs_Uninduced_IP_cFOS_cond1_632	11843	26638197	26657258	+	overlapStart	-170	65	NearestLocation	Arf4
chr6	17637148	17637286	139	*	10.4619	diff_BDNF_IP_cFOS_vs_Uninduced_IP_cFOS_cond1_1711	12343	17637098	17666536	+	inside	50	50	NearestLocation	Capza2
chr11	85311356	85311551	196	*	10.4607	diff_BDNF_IP_cFOS_vs_Uninduced_IP_cFOS_cond1_366	53892	85311254	85347071	+	inside	102	102	NearestLocation	Ppm1d
chr15	81190554	81190678	125	*	10.4603	diff_BDNF_IP_cFOS_vs_Uninduced_IP_cFOS_cond1_750	223701	81012281	81190757	-	inside	203	79	NearestLocation	Mkl1
chr8	104641550	104641720	171	*	10.4583	diff_BDNF_IP_cFOS_vs_Uninduced_IP_cFOS_cond1_2046	68523	104639839	104641728	-	inside	178	8	NearestLocation	Fam96b
chr7	141221783	141221946	164	*	10.4525	diff_BDNF_IP_cFOS_vs_Uninduced_IP_cFOS_cond1_1938	387206	141221384	141221493	-	upstream	-290	290	NearestLocation	Mir210
chr9	108094323	108094468	146	*	10.4515	diff_BDNF_IP_cFOS_vs_Uninduced_IP_cFOS_cond1_2215	235606	108085414	108094480	-	inside	157	12	NearestLocation	Apeh
chr1	191907063	191907210	148	*	10.4505	diff_BDNF_IP_cFOS_vs_Uninduced_IP_cFOS_cond1_121	22782	191906781	191913247	+	inside	282	282	NearestLocation	Slc30a1
chr7	135040198	135040354	157	*	10.4483	diff_BDNF_IP_cFOS_vs_Uninduced_IP_cFOS_cond1_1929	627214	134881908	134938430	-	upstream	-101768	101768	NearestLocation	Fam196a
chr10	118868980	118869202	223	*	10.4468	diff_BDNF_IP_cFOS_vs_Uninduced_IP_cFOS_cond1_235	69181	118859349	118868903	-	upstream	-77	77	NearestLocation	Dyrk2
chr7	123500186	123500329	144	*	10.4464	diff_BDNF_IP_cFOS_vs_Uninduced_IP_cFOS_cond1_1910	210162	123478639	123500449	-	inside	263	120	NearestLocation	Zkscan2
chr16	23988674	23988805	132	*	10.4439	diff_BDNF_IP_cFOS_vs_Uninduced_IP_cFOS_cond1_823	12053	23965052	23988612	-	upstream	-62	62	NearestLocation	Bcl6
chr18	76161054	76161236	183	*	10.4431	diff_BDNF_IP_cFOS_vs_Uninduced_IP_cFOS_cond1_1030	102465184	76170552	76170652	+	upstream	-9498	9316	NearestLocation	Mir6358
chr10	127080229	127080406	178	*	10.4386	diff_BDNF_IP_cFOS_vs_Uninduced_IP_cFOS_cond1_246	216439	127078907	127093170	+	inside	1322	1322	NearestLocation	Agap2
chr2	174438693	174438875	183	*	10.4385	diff_BDNF_IP_cFOS_vs_Uninduced_IP_cFOS_cond1_1304	64138	174427494	174438992	-	inside	299	117	NearestLocation	Ctsz
chr4	135433724	135433900	177	*	10.4381	diff_BDNF_IP_cFOS_vs_Uninduced_IP_cFOS_cond1_1501	53902	135412309	135433805	-	overlapStart	81	81	NearestLocation	Rcan3
chr5	139200575	139200712	138	*	10.4375	diff_BDNF_IP_cFOS_vs_Uninduced_IP_cFOS_cond1_1688	77053	139200637	139249839	+	overlapStart	-62	62	NearestLocation	Sun1
chr2	131063405	131063601	197	*	10.4367	diff_BDNF_IP_cFOS_vs_Uninduced_IP_cFOS_cond1_1249	110751	131050817	131063814	-	inside	409	213	NearestLocation	Adam33
chr17	50509210	50509386	177	*	10.4361	diff_BDNF_IP_cFOS_vs_Uninduced_IP_cFOS_cond1_944	224860	50509547	50688494	+	upstream	-337	161	NearestLocation	Plcl2
chr19	10869698	10869827	130	*	10.433	diff_BDNF_IP_cFOS_vs_Uninduced_IP_cFOS_cond1_1070	98170	10857829	10869779	-	overlapStart	81	48	NearestLocation	Tmem132a
chr7	73558540	73558739	200	*	10.4322	diff_BDNF_IP_cFOS_vs_Uninduced_IP_cFOS_cond1_1864	244059	73426652	73541746	-	upstream	-16794	16794	NearestLocation	Chd2
chr4	127021586	127021778	193	*	10.432	diff_BDNF_IP_cFOS_vs_Uninduced_IP_cFOS_cond1_1479	71514	127021301	127049398	+	inside	285	285	NearestLocation	Sfpq
chr11	5061674	5061874	201	*	10.4302	diff_BDNF_IP_cFOS_vs_Uninduced_IP_cFOS_cond1_265	78926	5054131	5065327	-	inside	3653	3453	NearestLocation	Gas2l1
chr9	83548447	83548607	161	*	10.4234	diff_BDNF_IP_cFOS_vs_Uninduced_IP_cFOS_cond1_2191	212531	83548338	83638801	+	inside	109	109	NearestLocation	Sh3bgrl2
chr10	119239640	119239805	166	*	10.42	diff_BDNF_IP_cFOS_vs_Uninduced_IP_cFOS_cond1_236	71902	119198812	119240055	-	inside	415	250	NearestLocation	Cand1
chr1	165763685	165763970	286	*	10.4196	diff_BDNF_IP_cFOS_vs_Uninduced_IP_cFOS_cond1_99	433375	165763780	165775304	+	overlapStart	-95	95	NearestLocation	Creg1
chr17	34632369	34632541	173	*	10.4182	diff_BDNF_IP_cFOS_vs_Uninduced_IP_cFOS_cond1_920	260297	34629686	34632260	+	downstream	2683	109	NearestLocation	Prrt1
chr11	80779726	80779874	149	*	10.4172	diff_BDNF_IP_cFOS_vs_Uninduced_IP_cFOS_cond1_359	338367	80482127	80780025	-	inside	299	151	NearestLocation	Myo1d
chr9	40192269	40192466	198	*	10.4149	diff_BDNF_IP_cFOS_vs_Uninduced_IP_cFOS_cond1_2140	80902	40192316	40213604	+	overlapStart	-47	47	NearestLocation	Zfp202
chr8	4238833	4239001	169	*	10.4138	diff_BDNF_IP_cFOS_vs_Uninduced_IP_cFOS_cond1_1949	26400	4238740	4247897	+	inside	93	93	NearestLocation	Map2k7
chr2	91921704	91921893	190	*	10.4131	diff_BDNF_IP_cFOS_vs_Uninduced_IP_cFOS_cond1_1205	12672	91922189	91929829	+	upstream	-485	296	NearestLocation	Chrm4
chr4	119539372	119539541	170	*	10.4089	diff_BDNF_IP_cFOS_vs_Uninduced_IP_cFOS_cond1_1466	230700	119539661	119629119	+	upstream	-289	120	NearestLocation	Foxj3
chr8	73353078	73353410	333	*	10.4071	diff_BDNF_IP_cFOS_vs_Uninduced_IP_cFOS_cond1_2002	16795	72814599	73352556	-	upstream	-522	522	NearestLocation	Large
chr5	52669351	52669505	155	*	10.405	diff_BDNF_IP_cFOS_vs_Uninduced_IP_cFOS_cond1_1580	211006	52643407	52669701	-	inside	350	196	NearestLocation	Sepsecs
chr15	86058415	86058580	166	*	10.4017	diff_BDNF_IP_cFOS_vs_Uninduced_IP_cFOS_cond1_763	223752	86057695	86137636	+	inside	720	720	NearestLocation	Gramd4
chr10	21160687	21160883	197	*	10.4016	diff_BDNF_IP_cFOS_vs_Uninduced_IP_cFOS_cond1_137	17863	21124930	21160984	-	inside	297	101	NearestLocation	Myb
chr17	50292653	50292776	124	*	10.3996	diff_BDNF_IP_cFOS_vs_Uninduced_IP_cFOS_cond1_943	13164	50279393	50293620	-	inside	967	844	NearestLocation	Dazl
chr2	90889618	90889775	158	*	10.3987	diff_BDNF_IP_cFOS_vs_Uninduced_IP_cFOS_cond1_1202	67445	90885786	90890526	+	inside	3832	751	NearestLocation	C1qtnf4
chr11	5444855	5445029	175	*	10.3983	diff_BDNF_IP_cFOS_vs_Uninduced_IP_cFOS_cond1_266	407821	5276329	5444847	-	upstream	-8	8	NearestLocation	Znrf3
chr3	101377077	101377276	200	*	10.3983	diff_BDNF_IP_cFOS_vs_Uninduced_IP_cFOS_cond1_1361	78908	101377125	101463060	+	overlapStart	-48	48	NearestLocation	Igsf3
chr3	90254162	90254476	315	*	10.3976	diff_BDNF_IP_cFOS_vs_Uninduced_IP_cFOS_cond1_1348	74343	90254281	90264125	+	overlapStart	-119	119	NearestLocation	Crtc2
chr8	14095619	14095819	201	*	10.3924	diff_BDNF_IP_cFOS_vs_Uninduced_IP_cFOS_cond1_1958	244310	14095875	14847686	+	upstream	-256	56	NearestLocation	Dlgap2
chr9	56796266	56796436	171	*	10.3904	diff_BDNF_IP_cFOS_vs_Uninduced_IP_cFOS_cond1_2158	382075	56848659	56864679	-	downstream	68413	52223	NearestLocation	Odf3l1
chr1	16619018	16619172	155	*	10.3872	diff_BDNF_IP_cFOS_vs_Uninduced_IP_cFOS_cond1_5	66799	16540788	16619338	-	inside	320	166	NearestLocation	Ube2w
chr11	77508245	77508410	166	*	10.387	diff_BDNF_IP_cFOS_vs_Uninduced_IP_cFOS_cond1_344	216964	77508099	77513273	-	inside	5028	146	NearestLocation	Trp53i13
chr17	6742601	6742729	129	*	10.3857	diff_BDNF_IP_cFOS_vs_Uninduced_IP_cFOS_cond1_866	22350	6738131	6782780	-	inside	40179	4470	NearestLocation	Ezr
chr11	23633586	23633781	196	*	10.3833	diff_BDNF_IP_cFOS_vs_Uninduced_IP_cFOS_cond1_276	71675	23564961	23633631	-	overlapStart	45	45	NearestLocation	0610010F05Rik
chr14	52103946	52104069	124	*	10.3809	diff_BDNF_IP_cFOS_vs_Uninduced_IP_cFOS_cond1_652	15381	52073380	52104028	-	overlapStart	82	41	NearestLocation	Hnrnpc
chr5	135168309	135168530	222	*	10.3786	diff_BDNF_IP_cFOS_vs_Uninduced_IP_cFOS_cond1_1677	12054	135168372	135181852	+	overlapStart	-63	63	NearestLocation	Bcl7b
chr5	100039461	100039736	276	*	10.3771	diff_BDNF_IP_cFOS_vs_Uninduced_IP_cFOS_cond1_1608	50926	100033579	100039222	-	upstream	-239	239	NearestLocation	Hnrnpdl
chr17	34309773	34309961	189	*	10.3742	diff_BDNF_IP_cFOS_vs_Uninduced_IP_cFOS_cond1_917	381091	34325675	34341410	+	upstream	-15902	15714	NearestLocation	H2-Eb2
chr3	127837440	127837631	192	*	10.3723	diff_BDNF_IP_cFOS_vs_Uninduced_IP_cFOS_cond1_1377	211556	127807265	127837492	-	overlapStart	52	52	NearestLocation	Ap1ar
chr16	84834782	84834930	149	*	10.3704	diff_BDNF_IP_cFOS_vs_Uninduced_IP_cFOS_cond1_847	14390	84834925	84863778	+	overlapStart	-143	5	NearestLocation	Gabpa
chr15	11995413	11995551	139	*	10.3693	diff_BDNF_IP_cFOS_vs_Uninduced_IP_cFOS_cond1_703	20024	11981339	11996007	-	inside	594	456	NearestLocation	Sub1
chr1	153899757	153899900	144	*	10.3658	diff_BDNF_IP_cFOS_vs_Uninduced_IP_cFOS_cond1_84	102466257	153899926	153900036	+	upstream	-169	26	NearestLocation	Mir8114
chr3	108445169	108445362	194	*	10.3656	diff_BDNF_IP_cFOS_vs_Uninduced_IP_cFOS_cond1_1368	20226	108424864	108445259	-	overlapStart	90	90	NearestLocation	Sars
chr13	63431134	63431292	159	*	10.3643	diff_BDNF_IP_cFOS_vs_Uninduced_IP_cFOS_cond1_573	14088	63304709	63431745	-	inside	611	453	NearestLocation	Fancc
chr3	136671593	136671798	206	*	10.3626	diff_BDNF_IP_cFOS_vs_Uninduced_IP_cFOS_cond1_1385	19055	136670066	136937727	+	inside	1527	1527	NearestLocation	Ppp3ca
chr4	129819734	129819870	137	*	10.3621	diff_BDNF_IP_cFOS_vs_Uninduced_IP_cFOS_cond1_1485	19244	129820221	129850003	+	upstream	-487	351	NearestLocation	Ptp4a2
chr5	52566305	52566498	194	*	10.3603	diff_BDNF_IP_cFOS_vs_Uninduced_IP_cFOS_cond1_1579	246316	52537864	52566280	-	upstream	-25	25	NearestLocation	Lgi2
chr4	152039391	152039567	177	*	10.359	diff_BDNF_IP_cFOS_vs_Uninduced_IP_cFOS_cond1_1524	74035	152039321	152061494	+	inside	70	70	NearestLocation	Nol9
chr17	80061802	80061926	125	*	10.3559	diff_BDNF_IP_cFOS_vs_Uninduced_IP_cFOS_cond1_968	72692	80029487	80062268	-	inside	466	342	NearestLocation	Hnrnpll
chr10	7663079	7663413	335	*	10.3555	diff_BDNF_IP_cFOS_vs_Uninduced_IP_cFOS_cond1_125	320642	7663371	7664623	+	overlapStart	-292	42	NearestLocation	A630066F11Rik
chr5	137779241	137779404	164	*	10.3544	diff_BDNF_IP_cFOS_vs_Uninduced_IP_cFOS_cond1_1684	69871	137778918	137780107	+	inside	323	323	NearestLocation	Ppp1r35
chr2	105016762	105016990	229	*	10.352	diff_BDNF_IP_cFOS_vs_Uninduced_IP_cFOS_cond1_1219	98221	104999657	105017027	-	inside	265	37	NearestLocation	Eif3m
chrX	102250607	102250739	133	*	10.3438	diff_BDNF_IP_cFOS_vs_Uninduced_IP_cFOS_cond1_2257	12705	102247378	102252181	-	inside	1574	1442	NearestLocation	Cited1
chr11	6625943	6626142	200	*	10.3426	diff_BDNF_IP_cFOS_vs_Uninduced_IP_cFOS_cond1_271	21379	6615598	6626067	-	overlapStart	124	75	NearestLocation	Tbrg4
chr3	144569977	144570192	216	*	10.3395	diff_BDNF_IP_cFOS_vs_Uninduced_IP_cFOS_cond1_1388	23908	144431107	144570216	-	inside	239	24	NearestLocation	Hs2st1
chr10	45067138	45067279	142	*	10.3384	diff_BDNF_IP_cFOS_vs_Uninduced_IP_cFOS_cond1_157	19072	45067214	45158995	+	overlapStart	-76	65	NearestLocation	Prep
chr6	143166896	143167024	129	*	10.3365	diff_BDNF_IP_cFOS_vs_Uninduced_IP_cFOS_cond1_1808	75320	143167230	143208547	+	upstream	-334	206	NearestLocation	Etnk1
chr11	100850339	100850742	404	*	10.3363	diff_BDNF_IP_cFOS_vs_Uninduced_IP_cFOS_cond1_398	20851	100780731	100850585	-	overlapStart	246	157	NearestLocation	Stat5b
chr3	96104366	96104495	130	*	10.3347	diff_BDNF_IP_cFOS_vs_Uninduced_IP_cFOS_cond1_1355	229603	96104527	96161129	+	upstream	-161	32	NearestLocation	Otud7b
chr15	82345939	82346196	258	*	10.3339	diff_BDNF_IP_cFOS_vs_Uninduced_IP_cFOS_cond1_754	69029	82346030	82349062	+	overlapStart	-91	91	NearestLocation	Smdt1
chr5	25956765	25956890	126	*	10.3312	diff_BDNF_IP_cFOS_vs_Uninduced_IP_cFOS_cond1_1546	100862359	25949797	25954344	-	upstream	-2421	2421	NearestLocation	Gm21671
chr12	76403718	76403919	202	*	10.3273	diff_BDNF_IP_cFOS_vs_Uninduced_IP_cFOS_cond1_496	15512	76404176	76406936	+	upstream	-458	257	NearestLocation	Hspa2
chr6	38433521	38433785	265	*	10.3269	diff_BDNF_IP_cFOS_vs_Uninduced_IP_cFOS_cond1_1721	320538	38433925	38524790	+	upstream	-404	140	NearestLocation	Ubn2
chr19	38836451	38836651	201	*	10.3266	diff_BDNF_IP_cFOS_vs_Uninduced_IP_cFOS_cond1_1097	209478	38836579	38919923	+	overlapStart	-128	72	NearestLocation	Tbc1d12
chr11	102156226	102156365	140	*	10.3253	diff_BDNF_IP_cFOS_vs_Uninduced_IP_cFOS_cond1_403	76547	102152547	102156407	-	inside	181	42	NearestLocation	Tmem101
chr11	61854985	61855154	170	*	10.3242	diff_BDNF_IP_cFOS_vs_Uninduced_IP_cFOS_cond1_313	29869	61775598	61855092	-	overlapStart	107	62	NearestLocation	Ulk2
chr3	41565072	41565247	176	*	10.3237	diff_BDNF_IP_cFOS_vs_Uninduced_IP_cFOS_cond1_1327	269424	41555734	41616864	+	inside	9338	9338	NearestLocation	Jade1
chr11	68901537	68901761	225	*	10.3236	diff_BDNF_IP_cFOS_vs_Uninduced_IP_cFOS_cond1_321	19941	68901566	68904534	+	overlapStart	-29	29	NearestLocation	Rpl26
chr10	82859240	82859374	135	*	10.3227	diff_BDNF_IP_cFOS_vs_Uninduced_IP_cFOS_cond1_211	66341	82866626	82867929	+	upstream	-7386	7252	NearestLocation	Eid3
chr5	43782445	43782581	137	*	10.3214	diff_BDNF_IP_cFOS_vs_Uninduced_IP_cFOS_cond1_1571	242960	43744618	43782149	-	upstream	-296	296	NearestLocation	Fbxl5
chr3	87525510	87525798	289	*	10.3187	diff_BDNF_IP_cFOS_vs_Uninduced_IP_cFOS_cond1_1338	27049	87525578	87540158	+	overlapStart	-68	68	NearestLocation	Etv3
chr8	84197673	84197844	172	*	10.3167	diff_BDNF_IP_cFOS_vs_Uninduced_IP_cFOS_cond1_2015	387216	84208518	84208592	+	upstream	-10845	10674	NearestLocation	Mir23a
chr17	28080205	28080389	185	*	10.3126	diff_BDNF_IP_cFOS_vs_Uninduced_IP_cFOS_cond1_898	21463	28066747	28080639	-	inside	434	250	NearestLocation	Tcp11
chr6	90462582	90462737	156	*	10.3123	diff_BDNF_IP_cFOS_vs_Uninduced_IP_cFOS_cond1_1767	66277	90462626	90475221	+	overlapStart	-44	44	NearestLocation	Klf15
chr8	26977087	26977245	159	*	10.311	diff_BDNF_IP_cFOS_vs_Uninduced_IP_cFOS_cond1_1968	353310	26977336	26981462	+	upstream	-249	91	NearestLocation	Zfp703
chr11	70654153	70654337	185	*	10.3081	diff_BDNF_IP_cFOS_vs_Uninduced_IP_cFOS_cond1_332	18643	70651847	70654650	-	inside	497	313	NearestLocation	Pfn1
chr16	94526527	94526704	178	*	10.3062	diff_BDNF_IP_cFOS_vs_Uninduced_IP_cFOS_cond1_860	13185	94497724	94526629	-	overlapStart	102	75	NearestLocation	Dscr3
chr6	50596982	50597109	128	*	10.3062	diff_BDNF_IP_cFOS_vs_Uninduced_IP_cFOS_cond1_1729	70821	50573304	50596590	-	upstream	-392	392	NearestLocation	4921507P07Rik
chr7	64287543	64287738	196	*	10.3023	diff_BDNF_IP_cFOS_vs_Uninduced_IP_cFOS_cond1_1861	233315	64287670	64340806	+	overlapStart	-127	68	NearestLocation	Mtmr10
chr2	127248714	127248838	125	*	10.3001	diff_BDNF_IP_cFOS_vs_Uninduced_IP_cFOS_cond1_1240	69470	127247975	127260764	+	inside	739	739	NearestLocation	Tmem127
chr19	10605352	10605489	138	*	10.2992	diff_BDNF_IP_cFOS_vs_Uninduced_IP_cFOS_cond1_1068	225913	10587791	10605432	-	overlapStart	80	57	NearestLocation	Tkfc
chr11	101173745	101173932	188	*	10.2987	diff_BDNF_IP_cFOS_vs_Uninduced_IP_cFOS_cond1_399	12777	101172998	101175443	-	inside	1698	747	NearestLocation	Ccr10
chrX	38189771	38189905	135	*	10.2981	diff_BDNF_IP_cFOS_vs_Uninduced_IP_cFOS_cond1_2253	56805	38189793	38197046	+	overlapStart	-22	22	NearestLocation	Zbtb33
chr8	123065462	123065760	299	*	10.2932	diff_BDNF_IP_cFOS_vs_Uninduced_IP_cFOS_cond1_2088	234847	123062988	123097751	+	inside	2474	2474	NearestLocation	Spg7
chr1	131830707	131830829	123	*	10.293	diff_BDNF_IP_cFOS_vs_Uninduced_IP_cFOS_cond1_67	98396	131828012	131848864	+	inside	2695	2695	NearestLocation	Slc41a1
chr10	80139154	80139273	120	*	10.2916	diff_BDNF_IP_cFOS_vs_Uninduced_IP_cFOS_cond1_197	100503659	80130434	80139367	-	inside	213	94	NearestLocation	Cbarp
chr7	80232677	80232816	140	*	10.2915	diff_BDNF_IP_cFOS_vs_Uninduced_IP_cFOS_cond1_1869	23991	80227156	80232805	-	overlapStart	128	11	NearestLocation	Cib1
chr5	52189923	52190122	200	*	10.2912	diff_BDNF_IP_cFOS_vs_Uninduced_IP_cFOS_cond1_1577	13204	52150203	52190546	-	inside	623	424	NearestLocation	Dhx15
chr17	28691388	28691530	143	*	10.2901	diff_BDNF_IP_cFOS_vs_Uninduced_IP_cFOS_cond1_901	26416	28691342	28748405	+	inside	46	46	NearestLocation	Mapk14
chr8	95434558	95434683	126	*	10.2877	diff_BDNF_IP_cFOS_vs_Uninduced_IP_cFOS_cond1_2042	14894	95420250	95434869	-	inside	311	186	NearestLocation	Cfap20
chr1	93803757	93804141	385	*	10.2868	diff_BDNF_IP_cFOS_vs_Uninduced_IP_cFOS_cond1_61	66262	93803965	93822100	+	overlapStart	-208	176	NearestLocation	Ing5
chr12	55398671	55398817	147	*	10.2865	diff_BDNF_IP_cFOS_vs_Uninduced_IP_cFOS_cond1_480	26443	55398825	55418459	+	upstream	-154	8	NearestLocation	Psma6
chr8	107424812	107425072	261	*	10.2852	diff_BDNF_IP_cFOS_vs_Uninduced_IP_cFOS_cond1_2060	67619	107412489	107425038	-	overlapStart	226	34	NearestLocation	Nob1
chr2	92008533	92008709	177	*	10.2836	diff_BDNF_IP_cFOS_vs_Uninduced_IP_cFOS_cond1_1207	26427	91982328	92024170	-	inside	15637	15461	NearestLocation	Creb3l1
chr5	76140451	76140670	220	*	10.2828	diff_BDNF_IP_cFOS_vs_Uninduced_IP_cFOS_cond1_1593	57357	76140273	76155503	+	inside	178	178	NearestLocation	Srd5a3
chr2	129065962	129066119	158	*	10.2811	diff_BDNF_IP_cFOS_vs_Uninduced_IP_cFOS_cond1_1243	69737	129065947	129096283	+	inside	15	15	NearestLocation	Ttl
chr8	71382115	71382305	191	*	10.2808	diff_BDNF_IP_cFOS_vs_Uninduced_IP_cFOS_cond1_1997	13864	71374119	71381952	-	upstream	-163	163	NearestLocation	Nr2f6
chr19	5457308	5457472	165	*	10.2793	diff_BDNF_IP_cFOS_vs_Uninduced_IP_cFOS_cond1_1051	240514	5453163	5457563	-	inside	255	91	NearestLocation	Ccdc85b
chr17	57087588	57087716	129	*	10.2777	diff_BDNF_IP_cFOS_vs_Uninduced_IP_cFOS_cond1_952	22153	57080066	57087782	-	inside	194	66	NearestLocation	Tubb4a
chr11	104550274	104550583	310	*	10.2692	diff_BDNF_IP_cFOS_vs_Uninduced_IP_cFOS_cond1_410	217232	104502526	104550620	-	inside	346	37	NearestLocation	Cdc27
chr3	28805339	28805462	124	*	10.2685	diff_BDNF_IP_cFOS_vs_Uninduced_IP_cFOS_cond1_1320	68028	28805511	28807415	+	upstream	-172	49	NearestLocation	Rpl22l1
chr10	108333110	108333306	197	*	10.2682	diff_BDNF_IP_cFOS_vs_Uninduced_IP_cFOS_cond1_227	114774	108332189	108414391	+	inside	921	921	NearestLocation	Pawr
chr7	4792765	4792935	171	*	10.2682	diff_BDNF_IP_cFOS_vs_Uninduced_IP_cFOS_cond1_1813	19943	4792965	4794547	+	upstream	-200	30	NearestLocation	Rpl28
chr9	45984622	45984781	160	*	10.2676	diff_BDNF_IP_cFOS_vs_Uninduced_IP_cFOS_cond1_2148	18475	45965311	45984871	-	inside	249	90	NearestLocation	Pafah1b2
chr3	88685890	88686097	208	*	10.2664	diff_BDNF_IP_cFOS_vs_Uninduced_IP_cFOS_cond1_1344	74200	88685794	88712933	+	inside	96	96	NearestLocation	2810403A07Rik
chr11	69633080	69633328	249	*	10.2637	diff_BDNF_IP_cFOS_vs_Uninduced_IP_cFOS_cond1_323	23879	69632971	69653297	+	inside	109	109	NearestLocation	Fxr2
chr2	72871105	72871246	142	*	10.2624	diff_BDNF_IP_cFOS_vs_Uninduced_IP_cFOS_cond1_1190	76218	72745846	72813717	-	upstream	-57388	57388	NearestLocation	6430710C18Rik
chr5	37241783	37241904	122	*	10.2586	diff_BDNF_IP_cFOS_vs_Uninduced_IP_cFOS_cond1_1566	12933	37242058	37292163	+	upstream	-275	154	NearestLocation	Crmp1
chr8	9206844	9206986	143	*	10.2576	diff_BDNF_IP_cFOS_vs_Uninduced_IP_cFOS_cond1_1952	74688	9144669	9149050	+	downstream	62175	57794	NearestLocation	4930453L07Rik
chr2	155930059	155930227	169	*	10.2562	diff_BDNF_IP_cFOS_vs_Uninduced_IP_cFOS_cond1_1277	56046	155846886	155930310	-	inside	251	83	NearestLocation	Uqcc1
chr9	98563761	98563965	205	*	10.254	diff_BDNF_IP_cFOS_vs_Uninduced_IP_cFOS_cond1_2198	50797	98563731	98588375	+	inside	30	30	NearestLocation	Copb2
chr9	119322025	119322165	141	*	10.254	diff_BDNF_IP_cFOS_vs_Uninduced_IP_cFOS_cond1_2237	108737	119238433	119322427	-	inside	402	262	NearestLocation	Oxsr1
chr2	128125753	128125913	161	*	10.2535	diff_BDNF_IP_cFOS_vs_Uninduced_IP_cFOS_cond1_1241	12125	128126038	128162547	+	upstream	-285	125	NearestLocation	Bcl2l11
chr6	89643836	89644031	196	*	10.2509	diff_BDNF_IP_cFOS_vs_Uninduced_IP_cFOS_cond1_1765	232223	89643988	89675529	+	overlapStart	-152	43	NearestLocation	Txnrd3
chr9	106887066	106887213	148	*	10.2503	diff_BDNF_IP_cFOS_vs_Uninduced_IP_cFOS_cond1_2209	109095	106883985	106887000	-	upstream	-66	66	NearestLocation	Rbm15b
chr12	17544931	17545113	183	*	10.2498	diff_BDNF_IP_cFOS_vs_Uninduced_IP_cFOS_cond1_462	18263	17544873	17551502	+	inside	58	58	NearestLocation	Odc1
chr1	95313614	95313737	124	*	10.2498	diff_BDNF_IP_cFOS_vs_Uninduced_IP_cFOS_cond1_62	67698	95313628	95335284	+	overlapStart	-14	14	NearestLocation	Fam174a
chr14	104522303	104522515	213	*	10.2479	diff_BDNF_IP_cFOS_vs_Uninduced_IP_cFOS_cond1_689	72486	104477534	104522666	-	inside	363	151	NearestLocation	Rnf219
chr7	137127732	137127897	166	*	10.2471	diff_BDNF_IP_cFOS_vs_Uninduced_IP_cFOS_cond1_1931	100038555	137234683	137242609	+	upstream	-106951	106786	NearestLocation	Gm10578
chr5	36484632	36484772	141	*	10.2424	diff_BDNF_IP_cFOS_vs_Uninduced_IP_cFOS_cond1_1562	66717	36484588	36488171	+	inside	44	44	NearestLocation	Ccdc96
chr9	75037776	75037909	134	*	10.2422	diff_BDNF_IP_cFOS_vs_Uninduced_IP_cFOS_cond1_2186	59046	75037614	75060313	+	inside	162	162	NearestLocation	Arpp19
chr13	38528486	38528611	126	*	10.242	diff_BDNF_IP_cFOS_vs_Uninduced_IP_cFOS_cond1_542	105245	38500271	38528824	-	inside	338	213	NearestLocation	Txndc5
chr16	11066401	11066579	179	*	10.2413	diff_BDNF_IP_cFOS_vs_Uninduced_IP_cFOS_cond1_808	20621	11060945	11074986	+	inside	5456	5456	NearestLocation	Snn
chr17	34606018	34606196	179	*	10.2371	diff_BDNF_IP_cFOS_vs_Uninduced_IP_cFOS_cond1_919	55979	34605861	34613449	+	inside	157	157	NearestLocation	Agpat1
chr1	71556992	71557180	189	*	10.237	diff_BDNF_IP_cFOS_vs_Uninduced_IP_cFOS_cond1_37	108147	71557156	71579403	+	overlapStart	-164	24	NearestLocation	Atic
chr4	33310216	33310352	137	*	10.2367	diff_BDNF_IP_cFOS_vs_Uninduced_IP_cFOS_cond1_1408	24018	33310311	33502614	+	overlapStart	-95	41	NearestLocation	Rngtt
chr4	148742840	148743008	169	*	10.2367	diff_BDNF_IP_cFOS_vs_Uninduced_IP_cFOS_cond1_1516	69743	148804392	148954892	+	upstream	-61552	61384	NearestLocation	Casz1
chr10	81302856	81302985	130	*	10.2365	diff_BDNF_IP_cFOS_vs_Uninduced_IP_cFOS_cond1_207	18717	81292963	81319974	+	inside	9893	9893	NearestLocation	Pip5k1c
chr4	78212021	78212210	190	*	10.2356	diff_BDNF_IP_cFOS_vs_Uninduced_IP_cFOS_cond1_1439	19266	75941237	78211895	-	upstream	-126	126	NearestLocation	Ptprd
chr7	127967680	127967985	306	*	10.2354	diff_BDNF_IP_cFOS_vs_Uninduced_IP_cFOS_cond1_1922	233908	127967479	127982031	+	inside	201	201	NearestLocation	Fus
chr11	106216849	106217015	167	*	10.2332	diff_BDNF_IP_cFOS_vs_Uninduced_IP_cFOS_cond1_412	72047	106216926	106249140	+	overlapStart	-77	77	NearestLocation	Ddx42
chr14	20929058	20929215	158	*	10.2306	diff_BDNF_IP_cFOS_vs_Uninduced_IP_cFOS_cond1_626	22330	20929433	21033673	+	upstream	-375	218	NearestLocation	Vcl
chr4	119108868	119109216	349	*	10.2293	diff_BDNF_IP_cFOS_vs_Uninduced_IP_cFOS_cond1_1465	20525	119108745	119137329	+	inside	123	123	NearestLocation	Slc2a1
chr8	47713538	47713873	336	*	10.2272	diff_BDNF_IP_cFOS_vs_Uninduced_IP_cFOS_cond1_1980	70925	47709344	47713931	-	inside	393	58	NearestLocation	Cdkn2aip
chr2	93046098	93046222	125	*	10.2258	diff_BDNF_IP_cFOS_vs_Uninduced_IP_cFOS_cond1_1209	100042784	92974906	93046144	-	overlapStart	46	46	NearestLocation	Prdm11
chr1	132008177	132008327	151	*	10.2228	diff_BDNF_IP_cFOS_vs_Uninduced_IP_cFOS_cond1_69	13714	132007605	132032610	+	inside	572	572	NearestLocation	Elk4
chr3	88336336	88336510	175	*	10.2225	diff_BDNF_IP_cFOS_vs_Uninduced_IP_cFOS_cond1_1342	229512	88336260	88362337	+	inside	76	76	NearestLocation	Smg5
chr19	41263401	41263527	127	*	10.2186	diff_BDNF_IP_cFOS_vs_Uninduced_IP_cFOS_cond1_1100	107358	41210842	41264004	-	inside	603	477	NearestLocation	Tm9sf3
chr11	98328526	98328666	141	*	10.2179	diff_BDNF_IP_cFOS_vs_Uninduced_IP_cFOS_cond1_390	18013	98325417	98329645	-	inside	1119	979	NearestLocation	Neurod2
chr14	36968618	36968760	143	*	10.217	diff_BDNF_IP_cFOS_vs_Uninduced_IP_cFOS_cond1_642	72972	36874936	36968764	-	inside	146	4	NearestLocation	Ccser2
chr11	102925108	102925303	196	*	10.2166	diff_BDNF_IP_cFOS_vs_Uninduced_IP_cFOS_cond1_407	70218	102905519	102925124	-	overlapStart	16	16	NearestLocation	Kif18b
chr6	90703484	90703628	145	*	10.2162	diff_BDNF_IP_cFOS_vs_Uninduced_IP_cFOS_cond1_1769	71699	90604880	90646412	+	downstream	98604	57072	NearestLocation	Slc41a3
chr1	180371228	180371365	138	*	10.215	diff_BDNF_IP_cFOS_vs_Uninduced_IP_cFOS_cond1_112	277333	180326969	180330549	-	upstream	-40679	40679	NearestLocation	Gm5069
chr11	54303968	54304166	199	*	10.2123	diff_BDNF_IP_cFOS_vs_Uninduced_IP_cFOS_cond1_297	216739	54303824	54361539	+	inside	144	144	NearestLocation	Acsl6
chr9	102354242	102354421	180	*	10.2114	diff_BDNF_IP_cFOS_vs_Uninduced_IP_cFOS_cond1_2202	270190	101922128	102354693	-	inside	451	272	NearestLocation	Ephb1
chr15	64382681	64382859	179	*	10.2076	diff_BDNF_IP_cFOS_vs_Uninduced_IP_cFOS_cond1_722	13196	64086840	64382919	-	inside	238	60	NearestLocation	Asap1
chr1	157412378	157412685	308	*	10.2068	diff_BDNF_IP_cFOS_vs_Uninduced_IP_cFOS_cond1_90	226525	157135183	157412595	-	overlapStart	217	90	NearestLocation	Rasal2
chr8	22227218	22227390	173	*	10.2065	diff_BDNF_IP_cFOS_vs_Uninduced_IP_cFOS_cond1_1961	56229	22227303	22261332	+	overlapStart	-85	85	NearestLocation	Thsd1
chr9	97110653	97110835	183	*	10.2037	diff_BDNF_IP_cFOS_vs_Uninduced_IP_cFOS_cond1_2197	192287	97077011	97111041	-	inside	388	206	NearestLocation	Slc25a36
chr14	62837690	62837885	196	*	10.2035	diff_BDNF_IP_cFOS_vs_Uninduced_IP_cFOS_cond1_668	268752	62837690	62956886	+	inside	0	0	NearestLocation	Wdfy2
chr7	30589077	30589217	141	*	10.2032	diff_BDNF_IP_cFOS_vs_Uninduced_IP_cFOS_cond1_1836	102465774	30589380	30589437	+	upstream	-303	163	NearestLocation	Mir3569
chr14	20695267	20695392	126	*	10.2022	diff_BDNF_IP_cFOS_vs_Uninduced_IP_cFOS_cond1_621	73068	20694968	20700197	+	inside	299	299	NearestLocation	Fut11
chr11	119390165	119390524	360	*	10.1979	diff_BDNF_IP_cFOS_vs_Uninduced_IP_cFOS_cond1_437	100316690	119390472	119390561	+	overlapStart	-307	37	NearestLocation	Mir1932
chr8	111259212	111259377	166	*	10.1949	diff_BDNF_IP_cFOS_vs_Uninduced_IP_cFOS_cond1_2064	20340	111157558	111259202	-	upstream	-10	10	NearestLocation	Glg1
chr10	7696041	7696163	123	*	10.1903	diff_BDNF_IP_cFOS_vs_Uninduced_IP_cFOS_cond1_127	16798	7681209	7716461	+	inside	14832	14832	NearestLocation	Lats1
chr8	104509440	104509628	189	*	10.1899	diff_BDNF_IP_cFOS_vs_Uninduced_IP_cFOS_cond1_2045	320022	104446719	104509887	-	inside	447	259	NearestLocation	Ccdc79
chr5	64928755	64928929	175	*	10.1885	diff_BDNF_IP_cFOS_vs_Uninduced_IP_cFOS_cond1_1586	21897	64924680	64933558	-	inside	4803	4075	NearestLocation	Tlr1
chr13	90923154	90923345	192	*	10.1874	diff_BDNF_IP_cFOS_vs_Uninduced_IP_cFOS_cond1_585	66475	90923122	90924732	+	inside	32	32	NearestLocation	Rps23
chr6	108668302	108668423	122	*	10.1852	diff_BDNF_IP_cFOS_vs_Uninduced_IP_cFOS_cond1_1774	75394	108577036	108660934	-	upstream	-7368	7368	NearestLocation	0610040F04Rik
chr7	127273628	127274029	402	*	10.185	diff_BDNF_IP_cFOS_vs_Uninduced_IP_cFOS_cond1_1917	20768	127271879	127274059	-	inside	431	30	NearestLocation	Sephs2
chr18	34887430	34887551	122	*	10.1847	diff_BDNF_IP_cFOS_vs_Uninduced_IP_cFOS_cond1_997	13653	34861207	34864956	+	downstream	26223	22474	NearestLocation	Egr1
chr4	126296820	126297002	183	*	10.1847	diff_BDNF_IP_cFOS_vs_Uninduced_IP_cFOS_cond1_1475	329941	126286794	126314330	+	inside	10026	10026	NearestLocation	Col8a2
chr2	80638911	80639090	180	*	10.1827	diff_BDNF_IP_cFOS_vs_Uninduced_IP_cFOS_cond1_1199	69482	80638812	80660071	+	inside	99	99	NearestLocation	Nup35
chr8	123042218	123042497	280	*	10.1814	diff_BDNF_IP_cFOS_vs_Uninduced_IP_cFOS_cond1_2087	77087	122883822	123042284	-	overlapStart	66	66	NearestLocation	Ankrd11
chr15	82354413	82354582	170	*	10.1766	diff_BDNF_IP_cFOS_vs_Uninduced_IP_cFOS_cond1_755	67130	82350139	82354291	-	upstream	-122	122	NearestLocation	Ndufa6
chrX	12081048	12081167	120	*	10.1755	diff_BDNF_IP_cFOS_vs_Uninduced_IP_cFOS_cond1_2250	71458	12036738	12160355	-	inside	79307	44310	NearestLocation	Bcor
chr2	31152182	31152373	192	*	10.1744	diff_BDNF_IP_cFOS_vs_Uninduced_IP_cFOS_cond1_1158	277463	31152316	31216567	+	overlapStart	-134	57	NearestLocation	Gpr107
chr6	125494183	125494507	325	*	10.1717	diff_BDNF_IP_cFOS_vs_Uninduced_IP_cFOS_cond1_1794	12527	125460266	125494755	-	inside	572	248	NearestLocation	Cd9
chr15	59647559	59647678	120	*	10.171	diff_BDNF_IP_cFOS_vs_Uninduced_IP_cFOS_cond1_721	211770	59648654	59657099	+	upstream	-1095	976	NearestLocation	Trib1
chr16	91597794	91597919	126	*	10.1691	diff_BDNF_IP_cFOS_vs_Uninduced_IP_cFOS_cond1_854	77975	91574508	91597680	-	upstream	-114	114	NearestLocation	Tmem50b
chr5	115300773	115301198	426	*	10.1686	diff_BDNF_IP_cFOS_vs_Uninduced_IP_cFOS_cond1_1637	56455	115297110	115300990	-	overlapStart	217	208	NearestLocation	Dynll1
chr5	38220338	38220537	200	*	10.1678	diff_BDNF_IP_cFOS_vs_Uninduced_IP_cFOS_cond1_1568	17089	38220482	38234306	+	overlapStart	-144	55	NearestLocation	Lyar
chr9	50768206	50768388	183	*	10.167	diff_BDNF_IP_cFOS_vs_Uninduced_IP_cFOS_cond1_2150	382137	50768238	50772670	+	overlapStart	-32	32	NearestLocation	Fdxacb1
chr5	123142160	123142446	287	*	10.1651	diff_BDNF_IP_cFOS_vs_Uninduced_IP_cFOS_cond1_1657	208043	123142193	123168630	+	overlapStart	-33	33	NearestLocation	Setd1b
chr15	95528430	95528575	146	*	10.1641	diff_BDNF_IP_cFOS_vs_Uninduced_IP_cFOS_cond1_770	54003	95075230	95528559	-	overlapStart	129	16	NearestLocation	Nell2
chr3	94889496	94889641	146	*	10.1641	diff_BDNF_IP_cFOS_vs_Uninduced_IP_cFOS_cond1_1351	19172	94884324	94886958	-	upstream	-2538	2538	NearestLocation	Psmb4
chr8	11009195	11009517	323	*	10.1634	diff_BDNF_IP_cFOS_vs_Uninduced_IP_cFOS_cond1_1954	384783	10986964	11008430	-	upstream	-765	765	NearestLocation	Irs2
chr10	126962397	126962563	167	*	10.1605	diff_BDNF_IP_cFOS_vs_Uninduced_IP_cFOS_cond1_244	52468	126978717	126999975	+	upstream	-16320	16154	NearestLocation	Ctdsp2
chr6	30174308	30174451	144	*	10.1605	diff_BDNF_IP_cFOS_vs_Uninduced_IP_cFOS_cond1_1716	101447999	30158641	30174125	-	upstream	-183	183	NearestLocation	Mirc35hg
chr18	61911621	61911765	145	*	10.1562	diff_BDNF_IP_cFOS_vs_Uninduced_IP_cFOS_cond1_1017	319713	61799393	61911852	-	inside	231	87	NearestLocation	Ablim3
chr2	131179440	131179559	120	*	10.1562	diff_BDNF_IP_cFOS_vs_Uninduced_IP_cFOS_cond1_1251	12616	131177289	131180012	-	inside	572	453	NearestLocation	Cenpb
chr4	46989908	46990051	144	*	10.1562	diff_BDNF_IP_cFOS_vs_Uninduced_IP_cFOS_cond1_1420	242425	46663898	46991714	-	inside	1806	1663	NearestLocation	Gabbr2
chr5	125182262	125182429	168	*	10.1562	diff_BDNF_IP_cFOS_vs_Uninduced_IP_cFOS_cond1_1665	20602	125017153	125179214	-	upstream	-3048	3048	NearestLocation	Ncor2
chr8	3500303	3500452	150	*	10.1562	diff_BDNF_IP_cFOS_vs_Uninduced_IP_cFOS_cond1_1948	94178	3500519	3515231	+	upstream	-216	67	NearestLocation	Mcoln1
chr9	61914504	61914643	140	*	10.1562	diff_BDNF_IP_cFOS_vs_Uninduced_IP_cFOS_cond1_2168	56040	61913283	61914510	-	overlapStart	6	6	NearestLocation	Rplp1
chr9	88559343	88559495	153	*	10.1561	diff_BDNF_IP_cFOS_vs_Uninduced_IP_cFOS_cond1_2195	71640	88548020	88571086	+	inside	11323	11323	NearestLocation	Zfp949
chr17	66101403	66101815	413	*	10.1542	diff_BDNF_IP_cFOS_vs_Uninduced_IP_cFOS_cond1_960	72900	66078795	66101559	-	overlapStart	156	156	NearestLocation	Ndufv2
chr16	17405583	17405725	143	*	10.1514	diff_BDNF_IP_cFOS_vs_Uninduced_IP_cFOS_cond1_816	67474	17406000	17430826	+	upstream	-417	275	NearestLocation	Snap29
chr14	21452658	21452849	192	*	10.1498	diff_BDNF_IP_cFOS_vs_Uninduced_IP_cFOS_cond1_627	54169	21499770	21672478	+	upstream	-47112	46921	NearestLocation	Kat6b
chr4	139574648	139574842	195	*	10.1493	diff_BDNF_IP_cFOS_vs_Uninduced_IP_cFOS_cond1_1508	212632	139530548	139620382	+	inside	44100	44100	NearestLocation	Iffo2
chr11	79711460	79711625	166	*	10.1492	diff_BDNF_IP_cFOS_vs_Uninduced_IP_cFOS_cond1_354	387188	79711969	79712034	+	upstream	-509	344	NearestLocation	Mir193a
chr11	115708208	115708403	196	*	10.148	diff_BDNF_IP_cFOS_vs_Uninduced_IP_cFOS_cond1_425	14784	115644144	115708597	-	inside	389	194	NearestLocation	Grb2
chr3	52104589	52104718	130	*	10.1472	diff_BDNF_IP_cFOS_vs_Uninduced_IP_cFOS_cond1_1331	433586	51687613	52105006	-	inside	417	288	NearestLocation	Maml3
chr18	73815316	73815651	336	*	10.1464	diff_BDNF_IP_cFOS_vs_Uninduced_IP_cFOS_cond1_1028	107029	73770040	73815392	-	overlapStart	76	76	NearestLocation	Me2
chr16	55974513	55974712	200	*	10.144	diff_BDNF_IP_cFOS_vs_Uninduced_IP_cFOS_cond1_840	66391	55973268	55974617	-	overlapStart	104	95	NearestLocation	Zbtb11os1
chr4	55532845	55532971	127	*	10.1424	diff_BDNF_IP_cFOS_vs_Uninduced_IP_cFOS_cond1_1426	16600	55527137	55532475	-	upstream	-370	370	NearestLocation	Klf4
chr7	16272971	16273093	123	*	10.142	diff_BDNF_IP_cFOS_vs_Uninduced_IP_cFOS_cond1_1817	66300	16272013	16273692	-	inside	721	599	NearestLocation	Inafm1
chr1	155158540	155158675	136	*	10.1391	diff_BDNF_IP_cFOS_vs_Uninduced_IP_cFOS_cond1_87	58244	155158703	155208256	+	upstream	-163	28	NearestLocation	Stx6
chr5	134313533	134313687	155	*	10.138	diff_BDNF_IP_cFOS_vs_Uninduced_IP_cFOS_cond1_1673	14886	134237832	134314760	-	inside	1227	1073	NearestLocation	Gtf2i
chr8	85492625	85492778	154	*	10.1379	diff_BDNF_IP_cFOS_vs_Uninduced_IP_cFOS_cond1_2025	108682	85492617	85527558	+	inside	8	8	NearestLocation	Gpt2
chr9	109095694	109095883	190	*	10.1372	diff_BDNF_IP_cFOS_vs_Uninduced_IP_cFOS_cond1_2223	235611	109095436	109119915	+	inside	258	258	NearestLocation	Plxnb1
chr19	4615747	4615892	146	*	10.1323	diff_BDNF_IP_cFOS_vs_Uninduced_IP_cFOS_cond1_1046	225875	4611784	4615667	-	upstream	-80	80	NearestLocation	Lrfn4
chr2	32236523	32236681	159	*	10.1306	diff_BDNF_IP_cFOS_vs_Uninduced_IP_cFOS_cond1_1164	99011	32236683	32255005	+	upstream	-160	2	NearestLocation	Pomt1
chr16	32277843	32278016	174	*	10.1271	diff_BDNF_IP_cFOS_vs_Uninduced_IP_cFOS_cond1_825	70238	32277461	32301439	+	inside	382	382	NearestLocation	Rnf168
chr2	149830644	149830795	152	*	10.1256	diff_BDNF_IP_cFOS_vs_Uninduced_IP_cFOS_cond1_1259	433485	149830783	150004392	+	overlapStart	-139	12	NearestLocation	Syndig1
chr2	119288664	119288786	123	*	10.1239	diff_BDNF_IP_cFOS_vs_Uninduced_IP_cFOS_cond1_1224	228545	119288742	119298453	+	overlapStart	-78	44	NearestLocation	Vps18
chr11	105589554	105589734	181	*	10.122	diff_BDNF_IP_cFOS_vs_Uninduced_IP_cFOS_cond1_411	77097	105589986	105929303	+	upstream	-432	252	NearestLocation	Tanc2
chr14	55062664	55062790	127	*	10.122	diff_BDNF_IP_cFOS_vs_Uninduced_IP_cFOS_cond1_657	105663	55055493	55098995	+	inside	7171	7171	NearestLocation	Thtpa
chr19	4192317	4192510	194	*	10.1194	diff_BDNF_IP_cFOS_vs_Uninduced_IP_cFOS_cond1_1042	19045	4192174	4195419	+	inside	143	143	NearestLocation	Ppp1ca
chr14	72709706	72709885	180	*	10.1157	diff_BDNF_IP_cFOS_vs_Uninduced_IP_cFOS_cond1_680	319448	72537953	72710003	-	inside	297	118	NearestLocation	Fndc3a
chr12	8674134	8674275	142	*	10.1153	diff_BDNF_IP_cFOS_vs_Uninduced_IP_cFOS_cond1_458	80913	8674134	8752583	+	inside	0	0	NearestLocation	Pum2
chr17	25808848	25809071	224	*	10.1131	diff_BDNF_IP_cFOS_vs_Uninduced_IP_cFOS_cond1_889	214931	25809085	25821265	+	upstream	-237	14	NearestLocation	Fbxl16
chr15	66969949	66970114	166	*	10.1127	diff_BDNF_IP_cFOS_vs_Uninduced_IP_cFOS_cond1_725	17988	66929318	66969641	-	upstream	-308	308	NearestLocation	Ndrg1
chr11	102438439	102438671	233	*	10.1124	diff_BDNF_IP_cFOS_vs_Uninduced_IP_cFOS_cond1_405	14824	102430322	102436809	+	downstream	8117	1630	NearestLocation	Grn
chr12	40037524	40037780	257	*	10.1123	diff_BDNF_IP_cFOS_vs_Uninduced_IP_cFOS_cond1_472	11861	40005447	40037987	-	inside	463	207	NearestLocation	Arl4a
chr14	47298355	47298491	137	*	10.1101	diff_BDNF_IP_cFOS_vs_Uninduced_IP_cFOS_cond1_650	218975	47298314	47323091	+	inside	41	41	NearestLocation	Mapk1ip1l
chr10	71237696	71237903	208	*	10.106	diff_BDNF_IP_cFOS_vs_Uninduced_IP_cFOS_cond1_180	21780	71225477	71238273	-	inside	577	370	NearestLocation	Tfam
chr17	43666902	43667028	127	*	10.1059	diff_BDNF_IP_cFOS_vs_Uninduced_IP_cFOS_cond1_934	74011	43641900	43667015	-	overlapStart	113	13	NearestLocation	Slc25a27
chr17	47924191	47924322	132	*	10.1034	diff_BDNF_IP_cFOS_vs_Uninduced_IP_cFOS_cond1_942	74123	47867133	47924632	-	inside	441	310	NearestLocation	Foxp4
chr2	24762577	24762717	141	*	10.1026	diff_BDNF_IP_cFOS_vs_Uninduced_IP_cFOS_cond1_1134	12287	24603889	24763152	-	inside	575	435	NearestLocation	Cacna1b
chr1	155558185	155558586	402	*	10.1025	diff_BDNF_IP_cFOS_vs_Uninduced_IP_cFOS_cond1_88	72482	155558120	155687233	+	inside	65	65	NearestLocation	Acbd6
chr18	56925431	56925625	195	*	10.0996	diff_BDNF_IP_cFOS_vs_Uninduced_IP_cFOS_cond1_1011	320253	56761716	56925548	-	overlapStart	117	77	NearestLocation	2018-03-03
chr17	35897018	35897186	169	*	10.0977	diff_BDNF_IP_cFOS_vs_Uninduced_IP_cFOS_cond1_926	69662	35892677	35897378	-	inside	360	192	NearestLocation	2310061I04Rik
chr17	24251304	24251434	131	*	10.0974	diff_BDNF_IP_cFOS_vs_Uninduced_IP_cFOS_cond1_880	12449	24223232	24251409	-	overlapStart	105	25	NearestLocation	Ccnf
chr15	79441700	79441874	175	*	10.0948	diff_BDNF_IP_cFOS_vs_Uninduced_IP_cFOS_cond1_746	27373	79417852	79442057	-	inside	357	183	NearestLocation	Csnk1e
chr6	90370253	90370372	120	*	10.0916	diff_BDNF_IP_cFOS_vs_Uninduced_IP_cFOS_cond1_1766	80292	90369494	90403486	+	inside	759	759	NearestLocation	Zxdc
chr15	5116265	5116403	139	*	10.0889	diff_BDNF_IP_cFOS_vs_Uninduced_IP_cFOS_cond1_698	67281	5116613	5119140	+	upstream	-348	210	NearestLocation	Rpl37
chr19	40831028	40831172	145	*	10.0881	diff_BDNF_IP_cFOS_vs_Uninduced_IP_cFOS_cond1_1099	240665	40831279	40848570	+	upstream	-251	107	NearestLocation	Ccnj
chr8	94179029	94179178	150	*	10.0865	diff_BDNF_IP_cFOS_vs_Uninduced_IP_cFOS_cond1_2038	17748	94179089	94180327	+	overlapStart	-60	60	NearestLocation	Mt1
chr2	119350915	119351131	217	*	10.0846	diff_BDNF_IP_cFOS_vs_Uninduced_IP_cFOS_cond1_1225	69065	119351242	119354327	+	upstream	-327	111	NearestLocation	Chac1
chr10	29361713	29361849	137	*	10.0827	diff_BDNF_IP_cFOS_vs_Uninduced_IP_cFOS_cond1_140	68031	29344176	29362442	-	inside	729	593	NearestLocation	Rnf146
chr2	131179103	131179251	149	*	10.0825	diff_BDNF_IP_cFOS_vs_Uninduced_IP_cFOS_cond1_1250	12616	131177289	131180012	-	inside	909	761	NearestLocation	Cenpb
chr16	5203455	5203574	120	*	10.0787	diff_BDNF_IP_cFOS_vs_Uninduced_IP_cFOS_cond1_804	27426	5195280	5204012	-	inside	557	438	NearestLocation	Nagpa
chr9	52047883	52048035	153	*	10.0755	diff_BDNF_IP_cFOS_vs_Uninduced_IP_cFOS_cond1_2151	629557	52002061	52048705	-	inside	822	670	NearestLocation	Gm6981
chr2	25318929	25319128	200	*	10.0707	diff_BDNF_IP_cFOS_vs_Uninduced_IP_cFOS_cond1_1138	14810	25291177	25319187	-	inside	258	59	NearestLocation	Grin1
chr5	140829939	140830127	189	*	10.0686	diff_BDNF_IP_cFOS_vs_Uninduced_IP_cFOS_cond1_1689	14673	140759944	140830431	-	inside	492	304	NearestLocation	Gna12
chr2	164070726	164070883	158	*	10.0666	diff_BDNF_IP_cFOS_vs_Uninduced_IP_cFOS_cond1_1286	67145	164053540	164071169	-	inside	443	286	NearestLocation	Tomm34
chr14	59201212	59201374	163	*	10.0645	diff_BDNF_IP_cFOS_vs_Uninduced_IP_cFOS_cond1_663	71330	59201228	59237265	+	overlapStart	-16	16	NearestLocation	Rcbtb1
chr15	98610022	98610217	196	*	10.0614	diff_BDNF_IP_cFOS_vs_Uninduced_IP_cFOS_cond1_776	11512	98589986	98607633	-	upstream	-2389	2389	NearestLocation	Adcy6
chr4	44012962	44013083	122	*	10.0594	diff_BDNF_IP_cFOS_vs_Uninduced_IP_cFOS_cond1_1414	12757	44004452	44032848	+	inside	8510	8510	NearestLocation	Clta
chr10	86779341	86779465	125	*	10.0586	diff_BDNF_IP_cFOS_vs_Uninduced_IP_cFOS_cond1_215	103466	86763864	86838389	+	inside	15477	15477	NearestLocation	Nt5dc3
chr19	4169625	4169820	196	*	10.0568	diff_BDNF_IP_cFOS_vs_Uninduced_IP_cFOS_cond1_1041	107239	4164324	4175479	-	inside	5854	5301	NearestLocation	Carns1
chr8	114439696	114439895	200	*	10.0563	diff_BDNF_IP_cFOS_vs_Uninduced_IP_cFOS_cond1_2069	80707	114439652	115352712	+	inside	44	44	NearestLocation	Wwox
chr15	66286523	66286899	377	*	10.054	diff_BDNF_IP_cFOS_vs_Uninduced_IP_cFOS_cond1_723	110862	65994915	66286224	-	upstream	-299	299	NearestLocation	Kcnq3
chr1	55237244	55237447	204	*	10.0493	diff_BDNF_IP_cFOS_vs_Uninduced_IP_cFOS_cond1_28	212679	55237177	55240058	+	inside	67	67	NearestLocation	Mars2
chr1	75142744	75142933	190	*	10.0492	diff_BDNF_IP_cFOS_vs_Uninduced_IP_cFOS_cond1_39	227298	75142786	75147909	+	overlapStart	-42	42	NearestLocation	Fam134a
chr5	37821432	37821603	172	*	10.0481	diff_BDNF_IP_cFOS_vs_Uninduced_IP_cFOS_cond1_1567	93895	37820564	37822751	+	inside	868	868	NearestLocation	Msx1os
chr3	41082866	41083050	185	*	10.0468	diff_BDNF_IP_cFOS_vs_Uninduced_IP_cFOS_cond1_1326	70804	41066326	41083046	-	overlapStart	180	4	NearestLocation	Pgrmc2
chr8	69882719	69882884	166	*	10.0465	diff_BDNF_IP_cFOS_vs_Uninduced_IP_cFOS_cond1_1989	68709	69880366	69887392	-	inside	4673	2353	NearestLocation	Cilp2
chr11	78032443	78032642	200	*	10.0454	diff_BDNF_IP_cFOS_vs_Uninduced_IP_cFOS_cond1_347	70451	78032313	78037864	+	inside	130	130	NearestLocation	Dhrs13
chr13	48513361	48513549	189	*	10.0452	diff_BDNF_IP_cFOS_vs_Uninduced_IP_cFOS_cond1_553	67911	48487660	48513436	-	overlapStart	75	75	NearestLocation	Zfp169
chr9	59036249	59036382	134	*	10.0435	diff_BDNF_IP_cFOS_vs_Uninduced_IP_cFOS_cond1_2163	18007	58874680	59036441	-	inside	192	59	NearestLocation	Neo1
chr13	112801075	112801250	176	*	10.043	diff_BDNF_IP_cFOS_vs_Uninduced_IP_cFOS_cond1_611	19012	112800777	112867894	+	inside	298	298	NearestLocation	Plpp1
chr11	79339486	79339682	197	*	10.0427	diff_BDNF_IP_cFOS_vs_Uninduced_IP_cFOS_cond1_352	18015	79339892	79581609	+	upstream	-406	210	NearestLocation	Nf1
chr11	3913757	3913918	162	*	10.04	diff_BDNF_IP_cFOS_vs_Uninduced_IP_cFOS_cond1_263	103710	3907022	3914664	-	inside	907	746	NearestLocation	Slc35e4
chr11	100738285	100738459	175	*	10.04	diff_BDNF_IP_cFOS_vs_Uninduced_IP_cFOS_cond1_397	19345	100715003	100738215	-	upstream	-70	70	NearestLocation	Rab5c
chr9	65884953	65885099	147	*	10.04	diff_BDNF_IP_cFOS_vs_Uninduced_IP_cFOS_cond1_2173	68026	65890323	65903551	+	upstream	-5370	5224	NearestLocation	2810417H13Rik
chr9	110333393	110333635	243	*	10.04	diff_BDNF_IP_cFOS_vs_Uninduced_IP_cFOS_cond1_2226	235623	110333288	110384949	+	inside	105	105	NearestLocation	Scap
chr11	114066545	114066746	202	*	10.0377	diff_BDNF_IP_cFOS_vs_Uninduced_IP_cFOS_cond1_423	237979	113780790	114065951	-	upstream	-594	594	NearestLocation	Sdk2
chr2	26351875	26352047	173	*	10.0373	diff_BDNF_IP_cFOS_vs_Uninduced_IP_cFOS_cond1_1142	52838	26348118	26352110	-	inside	235	63	NearestLocation	Dnlz
chr6	56923595	56923795	201	*	10.0346	diff_BDNF_IP_cFOS_vs_Uninduced_IP_cFOS_cond1_1735	107569	56882402	56923932	-	inside	337	137	NearestLocation	Nt5c3
chr11	87358854	87359066	213	*	10.0345	diff_BDNF_IP_cFOS_vs_Uninduced_IP_cFOS_cond1_371	320472	87226906	87358994	-	overlapStart	140	72	NearestLocation	Ppm1e
chr11	20249173	20249299	127	*	10.0327	diff_BDNF_IP_cFOS_vs_Uninduced_IP_cFOS_cond1_274	216543	20227037	20249424	-	inside	251	125	NearestLocation	Cep68
chr14	79480933	79481181	249	*	10.0321	diff_BDNF_IP_cFOS_vs_Uninduced_IP_cFOS_cond1_685	13709	79481194	79582491	+	upstream	-261	13	NearestLocation	Elf1
chr9	108263684	108263908	225	*	10.0295	diff_BDNF_IP_cFOS_vs_Uninduced_IP_cFOS_cond1_2216	13138	108204861	108263958	-	inside	274	50	NearestLocation	Dag1
chr19	6117803	6117967	165	*	10.0277	diff_BDNF_IP_cFOS_vs_Uninduced_IP_cFOS_cond1_1057	66406	6116004	6118586	-	inside	783	619	NearestLocation	Sac3d1
chr13	63572974	63573118	145	*	10.024	diff_BDNF_IP_cFOS_vs_Uninduced_IP_cFOS_cond1_575	19206	63508336	63565520	-	upstream	-7454	7454	NearestLocation	Ptch1
chr15	73090457	73090826	370	*	10.0229	diff_BDNF_IP_cFOS_vs_Uninduced_IP_cFOS_cond1_728	93696	73090412	73094774	+	inside	45	45	NearestLocation	Chrac1
chr10	58497897	58498077	181	*	10.0222	diff_BDNF_IP_cFOS_vs_Uninduced_IP_cFOS_cond1_163	76138	58497937	58576244	+	overlapStart	-40	40	NearestLocation	Ccdc138
chr1	23382952	23383095	144	*	10.011	diff_BDNF_IP_cFOS_vs_Uninduced_IP_cFOS_cond1_7	70155	23366424	23383175	-	inside	223	80	NearestLocation	Ogfrl1
chr11	96777498	96777620	123	*	10.0098	diff_BDNF_IP_cFOS_vs_Uninduced_IP_cFOS_cond1_382	74479	96767549	96777555	-	overlapStart	57	57	NearestLocation	Snx11
chr8	92363363	92363497	135	*	10.0056	diff_BDNF_IP_cFOS_vs_Uninduced_IP_cFOS_cond1_2034	54352	92357796	92361456	+	downstream	5567	1907	NearestLocation	Irx5
chr10	85916634	85916833	200	*	10.0043	diff_BDNF_IP_cFOS_vs_Uninduced_IP_cFOS_cond1_214	72843	85891968	85917142	-	inside	508	309	NearestLocation	Prdm4
chr9	106892391	106892537	147	*	10.0008	diff_BDNF_IP_cFOS_vs_Uninduced_IP_cFOS_cond1_2210	74840	106887415	106891938	-	upstream	-453	453	NearestLocation	Manf
chr15	97691976	97692150	175	*	10.0002	diff_BDNF_IP_cFOS_vs_Uninduced_IP_cFOS_cond1_774	71919	97675105	97705822	-	inside	13846	13672	NearestLocation	Rpap3
chr9	65391306	65391504	199	*	10.0002	diff_BDNF_IP_cFOS_vs_Uninduced_IP_cFOS_cond1_2172	74492	65388684	65391652	-	inside	346	148	NearestLocation	Kbtbd13
chr4	48043058	48043214	157	*	9.99965	diff_BDNF_IP_cFOS_vs_Uninduced_IP_cFOS_cond1_1421	18124	48045231	48083352	+	upstream	-2173	2017	NearestLocation	Nr4a3
chr19	16132462	16132663	202	*	9.99905	diff_BDNF_IP_cFOS_vs_Uninduced_IP_cFOS_cond1_1076	14682	16132831	16387453	+	upstream	-369	168	NearestLocation	Gnaq
chr10	81144758	81144878	121	*	9.99781	diff_BDNF_IP_cFOS_vs_Uninduced_IP_cFOS_cond1_203	16969	81136271	81151657	+	inside	8487	6779	NearestLocation	Zbtb7a
chr7	89980566	89980730	165	*	9.99781	diff_BDNF_IP_cFOS_vs_Uninduced_IP_cFOS_cond1_1881	13626	89954654	89980976	-	inside	410	246	NearestLocation	Eed
chr9	121642568	121642759	192	*	9.99678	diff_BDNF_IP_cFOS_vs_Uninduced_IP_cFOS_cond1_2243	22354	121642716	121672954	+	overlapStart	-148	43	NearestLocation	Vipr1
chr5	52190412	52190578	167	*	9.99488	diff_BDNF_IP_cFOS_vs_Uninduced_IP_cFOS_cond1_1578	13204	52150203	52190546	-	overlapStart	134	32	NearestLocation	Dhx15
chr17	31386153	31386309	157	*	9.98974	diff_BDNF_IP_cFOS_vs_Uninduced_IP_cFOS_cond1_908	18585	31386234	31476309	+	overlapStart	-81	75	NearestLocation	Pde9a
chr2	73273591	73273785	195	*	9.98695	diff_BDNF_IP_cFOS_vs_Uninduced_IP_cFOS_cond1_1192	381373	73271926	73275771	+	inside	1665	1665	NearestLocation	Sp9
chr9	44604415	44604668	254	*	9.98539	diff_BDNF_IP_cFOS_vs_Uninduced_IP_cFOS_cond1_2147	13209	44604892	44640731	+	upstream	-477	224	NearestLocation	Ddx6
chr6	82939447	82939650	204	*	9.9823	diff_BDNF_IP_cFOS_vs_Uninduced_IP_cFOS_cond1_1747	20355	82911885	82939750	-	inside	303	100	NearestLocation	Sema4f
chr14	21985286	21985474	189	*	9.98106	diff_BDNF_IP_cFOS_vs_Uninduced_IP_cFOS_cond1_628	218820	21983962	21989601	-	inside	4315	1324	NearestLocation	Zfp503
chr17	87379812	87379937	126	*	9.98106	diff_BDNF_IP_cFOS_vs_Uninduced_IP_cFOS_cond1_974	75467	87389571	87427741	-	downstream	47929	9634	NearestLocation	1700011E24Rik
chr2	21189926	21190068	143	*	9.98022	diff_BDNF_IP_cFOS_vs_Uninduced_IP_cFOS_cond1_1133	71233	21180731	21205365	-	inside	15439	9195	NearestLocation	Enkur
chr15	102355792	102356094	303	*	9.97456	diff_BDNF_IP_cFOS_vs_Uninduced_IP_cFOS_cond1_793	223921	102338247	102350759	-	upstream	-5033	5033	NearestLocation	Aaas
chr9	8004337	8004499	163	*	9.9745	diff_BDNF_IP_cFOS_vs_Uninduced_IP_cFOS_cond1_2122	22601	7932001	8004596	-	inside	259	97	NearestLocation	Yap1
chr3	89090989	89091236	248	*	9.97445	diff_BDNF_IP_cFOS_vs_Uninduced_IP_cFOS_cond1_1345	72296	89083979	89093363	-	inside	2374	2127	NearestLocation	Rusc1
chr5	90223804	90223987	184	*	9.97408	diff_BDNF_IP_cFOS_vs_Uninduced_IP_cFOS_cond1_1599	231430	90214725	90223996	-	inside	192	9	NearestLocation	Cox18
chr9	107231902	107232024	123	*	9.97206	diff_BDNF_IP_cFOS_vs_Uninduced_IP_cFOS_cond1_2211	208869	106892825	107231909	-	overlapStart	7	7	NearestLocation	Dock3
chr14	54894078	54894212	135	*	9.97086	diff_BDNF_IP_cFOS_vs_Uninduced_IP_cFOS_cond1_655	54196	54894143	54898927	+	overlapStart	-65	65	NearestLocation	Pabpn1
chr14	63122687	63122858	172	*	9.96993	diff_BDNF_IP_cFOS_vs_Uninduced_IP_cFOS_cond1_669	13030	63122462	63145923	+	inside	225	225	NearestLocation	Ctsb
chr10	77978621	77978766	146	*	9.96808	diff_BDNF_IP_cFOS_vs_Uninduced_IP_cFOS_cond1_191	67884	77978650	77985438	+	overlapStart	-29	29	NearestLocation	1810043G02Rik
chr15	78428782	78428938	157	*	9.96605	diff_BDNF_IP_cFOS_vs_Uninduced_IP_cFOS_cond1_742	72844	78428564	78439303	+	inside	218	218	NearestLocation	Kctd17
chr10	123264614	123264744	131	*	9.96558	diff_BDNF_IP_cFOS_vs_Uninduced_IP_cFOS_cond1_242	268354	123264076	123741204	+	inside	538	538	NearestLocation	Fam19a2
chr12	91779070	91779242	173	*	9.96486	diff_BDNF_IP_cFOS_vs_Uninduced_IP_cFOS_cond1_502	108800	91633009	91786436	-	inside	7366	7194	NearestLocation	Ston2
chr15	102625236	102625435	200	*	9.96262	diff_BDNF_IP_cFOS_vs_Uninduced_IP_cFOS_cond1_795	223922	102523839	102625421	-	overlapStart	185	14	NearestLocation	Atf7
chr14	20702926	20703104	179	*	9.96025	diff_BDNF_IP_cFOS_vs_Uninduced_IP_cFOS_cond1_622	76133	20702012	20703099	-	overlapStart	173	5	NearestLocation	6230400D17Rik
chr17	26244190	26244318	129	*	9.95907	diff_BDNF_IP_cFOS_vs_Uninduced_IP_cFOS_cond1_891	106581	26212692	26244242	-	overlapStart	52	52	NearestLocation	Fam234a
chr8	91133940	91134194	255	*	9.95863	diff_BDNF_IP_cFOS_vs_Uninduced_IP_cFOS_cond1_2033	14339	91111781	91135494	-	inside	1554	1300	NearestLocation	Aktip
chr6	127077549	127077739	191	*	9.95821	diff_BDNF_IP_cFOS_vs_Uninduced_IP_cFOS_cond1_1795	64654	127072902	127082296	+	inside	4647	4557	NearestLocation	Fgf23
chr3	62339287	62339426	140	*	9.9571	diff_BDNF_IP_cFOS_vs_Uninduced_IP_cFOS_cond1_1335	622434	62338777	62462221	+	inside	510	510	NearestLocation	Arhgef26
chr17	24936801	24936977	177	*	9.95607	diff_BDNF_IP_cFOS_vs_Uninduced_IP_cFOS_cond1_887	30957	24892152	24936977	-	inside	176	0	NearestLocation	Mapk8ip3
chr16	32914156	32914291	136	*	9.94994	diff_BDNF_IP_cFOS_vs_Uninduced_IP_cFOS_cond1_826	70144	32914100	33016029	+	inside	56	56	NearestLocation	Lrch3
chr11	70214427	70214600	174	*	9.94964	diff_BDNF_IP_cFOS_vs_Uninduced_IP_cFOS_cond1_329	216867	70213910	70216414	+	inside	517	517	NearestLocation	Slc16a11
chr7	138909276	138909443	168	*	9.94955	diff_BDNF_IP_cFOS_vs_Uninduced_IP_cFOS_cond1_1934	12176	138890836	138909506	-	inside	230	63	NearestLocation	Bnip3
chr4	105157409	105157542	134	*	9.94928	diff_BDNF_IP_cFOS_vs_Uninduced_IP_cFOS_cond1_1451	67916	105157347	105232767	+	inside	62	62	NearestLocation	Plpp3
chr6	115360979	115361110	132	*	9.94885	diff_BDNF_IP_cFOS_vs_Uninduced_IP_cFOS_cond1_1782	19016	115361221	115490401	+	upstream	-242	111	NearestLocation	Pparg
chr5	34949473	34949659	187	*	9.94814	diff_BDNF_IP_cFOS_vs_Uninduced_IP_cFOS_cond1_1559	71729	34949448	35033593	+	inside	25	25	NearestLocation	Rgs12
chr8	121907576	121907725	150	*	9.94785	diff_BDNF_IP_cFOS_vs_Uninduced_IP_cFOS_cond1_2082	20539	121881146	121907686	-	overlapStart	110	39	NearestLocation	Slc7a5
chr8	26976754	26976990	237	*	9.9458	diff_BDNF_IP_cFOS_vs_Uninduced_IP_cFOS_cond1_1967	353310	26977336	26981462	+	upstream	-582	346	NearestLocation	Zfp703
chr3	146521241	146521422	182	*	9.94561	diff_BDNF_IP_cFOS_vs_Uninduced_IP_cFOS_cond1_1389	70285	146506346	146521423	-	inside	182	1	NearestLocation	Rpf1
chr18	75000528	75000770	243	*	9.94446	diff_BDNF_IP_cFOS_vs_Uninduced_IP_cFOS_cond1_1029	319195	75000477	75003381	+	inside	51	51	NearestLocation	Rpl17
chr4	134852571	134852754	184	*	9.94159	diff_BDNF_IP_cFOS_vs_Uninduced_IP_cFOS_cond1_1497	66146	134802760	134853345	-	inside	774	591	NearestLocation	Tmem57
chr1	40767798	40767918	121	*	9.94023	diff_BDNF_IP_cFOS_vs_Uninduced_IP_cFOS_cond1_17	211798	40772040	40790657	-	downstream	22859	4122	NearestLocation	Mfsd9
chr14	20734139	20734351	213	*	9.9389	diff_BDNF_IP_cFOS_vs_Uninduced_IP_cFOS_cond1_624	17423	20723730	20734562	-	inside	423	211	NearestLocation	Ndst2
chr8	111731942	111732121	180	*	9.9343	diff_BDNF_IP_cFOS_vs_Uninduced_IP_cFOS_cond1_2067	12927	111710475	111743849	-	inside	11907	11728	NearestLocation	Bcar1
chr9	119102654	119102832	179	*	9.93396	diff_BDNF_IP_cFOS_vs_Uninduced_IP_cFOS_cond1_2236	320256	119102478	119147694	+	inside	176	176	NearestLocation	Dlec1
chr3	96697008	96697205	198	*	9.93285	diff_BDNF_IP_cFOS_vs_Uninduced_IP_cFOS_cond1_1357	229615	96696375	96706070	+	inside	633	633	NearestLocation	Pias3
chr18	25679341	25679506	166	*	9.93176	diff_BDNF_IP_cFOS_vs_Uninduced_IP_cFOS_cond1_989	108013	25477620	25753983	-	inside	74642	74477	NearestLocation	Celf4
chr19	32757242	32757432	191	*	9.92959	diff_BDNF_IP_cFOS_vs_Uninduced_IP_cFOS_cond1_1089	19211	32757577	32826160	+	upstream	-335	145	NearestLocation	Pten
chr6	79307191	79307354	164	*	9.92959	diff_BDNF_IP_cFOS_vs_Uninduced_IP_cFOS_cond1_1746	100504701	79032042	79035869	+	downstream	275149	271322	NearestLocation	Gm20362
chr12	86884696	86884828	133	*	9.92479	diff_BDNF_IP_cFOS_vs_Uninduced_IP_cFOS_cond1_500	238330	86880703	86884814	-	overlapStart	118	14	NearestLocation	Irf2bpl
chr5	36579866	36580018	153	*	9.92468	diff_BDNF_IP_cFOS_vs_Uninduced_IP_cFOS_cond1_1563	100855	36490604	36586226	-	inside	6360	6208	NearestLocation	Tbc1d14
chr14	70078699	70078871	173	*	9.92459	diff_BDNF_IP_cFOS_vs_Uninduced_IP_cFOS_cond1_677	13655	70077445	70082613	+	inside	1254	1254	NearestLocation	Egr3
chr19	45235060	45235229	170	*	9.92392	diff_BDNF_IP_cFOS_vs_Uninduced_IP_cFOS_cond1_1112	16814	45233728	45235236	-	inside	176	7	NearestLocation	Lbx1
chr5	122850194	122850373	180	*	9.92392	diff_BDNF_IP_cFOS_vs_Uninduced_IP_cFOS_cond1_1655	80751	122823771	122868945	+	inside	26423	18572	NearestLocation	Rnf34
chr2	49451775	49452113	339	*	9.92352	diff_BDNF_IP_cFOS_vs_Uninduced_IP_cFOS_cond1_1183	227867	49451486	49551609	+	inside	289	289	NearestLocation	Epc2
chr10	121475843	121476026	184	*	9.92323	diff_BDNF_IP_cFOS_vs_Uninduced_IP_cFOS_cond1_239	192678	121410351	121476250	-	inside	407	224	NearestLocation	Rassf3
chr17	39847031	39848627	1597	*	9.92231	diff_BDNF_IP_cFOS_vs_Uninduced_IP_cFOS_cond1_931	100126775	39950520	39955287	+	upstream	-103489	101893	NearestLocation	Esp38
chr7	141327587	141327737	151	*	9.91709	diff_BDNF_IP_cFOS_vs_Uninduced_IP_cFOS_cond1_1940	71448	141328130	141337155	+	upstream	-543	393	NearestLocation	Tmem80
chr11	69662526	69662662	137	*	9.9146	diff_BDNF_IP_cFOS_vs_Uninduced_IP_cFOS_cond1_324	24070	69656699	69662649	-	overlapStart	123	13	NearestLocation	Mpdu1
chr2	140395117	140395419	303	*	9.9145	diff_BDNF_IP_cFOS_vs_Uninduced_IP_cFOS_cond1_1255	72899	140395430	142390050	+	upstream	-313	11	NearestLocation	Macrod2
chr1	135380759	135380945	187	*	9.91268	diff_BDNF_IP_cFOS_vs_Uninduced_IP_cFOS_cond1_73	77552	135371456	135375063	-	upstream	-5696	5696	NearestLocation	Shisa4
chr11	86993618	86993755	138	*	9.91102	diff_BDNF_IP_cFOS_vs_Uninduced_IP_cFOS_cond1_369	77864	86936425	86993762	-	inside	144	7	NearestLocation	Ypel2
chr7	128238170	128238459	290	*	9.90754	diff_BDNF_IP_cFOS_vs_Uninduced_IP_cFOS_cond1_1923	100043133	128234451	128238031	-	upstream	-139	139	NearestLocation	9130023H24Rik
chr2	39065159	39065305	147	*	9.90733	diff_BDNF_IP_cFOS_vs_Uninduced_IP_cFOS_cond1_1178	76899	39016156	39065541	-	inside	382	236	NearestLocation	Golga1
chr3	89715260	89715405	146	*	9.90733	diff_BDNF_IP_cFOS_vs_Uninduced_IP_cFOS_cond1_1347	56417	89715022	89753455	+	inside	238	238	NearestLocation	Adar
chr5	139150140	139150293	154	*	9.90733	diff_BDNF_IP_cFOS_vs_Uninduced_IP_cFOS_cond1_1686	433956	139150223	139186505	+	overlapStart	-83	70	NearestLocation	Dnaaf5
chr18	32837172	32837351	180	*	9.90545	diff_BDNF_IP_cFOS_vs_Uninduced_IP_cFOS_cond1_992	225348	32837225	32866420	+	overlapStart	-53	53	NearestLocation	Wdr36
chr2	120076192	120076360	169	*	9.90537	diff_BDNF_IP_cFOS_vs_Uninduced_IP_cFOS_cond1_1227	211429	120033433	120043032	+	downstream	42759	33160	NearestLocation	Pla2g4b
chr11	19924813	19924996	184	*	9.90498	diff_BDNF_IP_cFOS_vs_Uninduced_IP_cFOS_cond1_273	114716	19924442	20022597	+	inside	371	371	NearestLocation	Spred2
chr14	120931484	120931610	127	*	9.90472	diff_BDNF_IP_cFOS_vs_Uninduced_IP_cFOS_cond1_692	70572	120911194	120948044	+	inside	20290	16434	NearestLocation	Ipo5
chr9	108649170	108649333	164	*	9.90472	diff_BDNF_IP_cFOS_vs_Uninduced_IP_cFOS_cond1_2220	23807	108602943	108653681	-	inside	4511	4348	NearestLocation	Arih2
chr2	103797361	103797523	163	*	9.90326	diff_BDNF_IP_cFOS_vs_Uninduced_IP_cFOS_cond1_1217	53872	103762945	103797640	-	inside	279	117	NearestLocation	Caprin1
chr7	4137425	4137559	135	*	9.90242	diff_BDNF_IP_cFOS_vs_Uninduced_IP_cFOS_cond1_1812	232798	4137056	4148173	+	inside	369	369	NearestLocation	Leng8
chr10	20312367	20312561	195	*	9.90195	diff_BDNF_IP_cFOS_vs_Uninduced_IP_cFOS_cond1_136	72567	20312469	20344613	+	overlapStart	-102	92	NearestLocation	Bclaf1
chr5	135064126	135064271	146	*	9.90185	diff_BDNF_IP_cFOS_vs_Uninduced_IP_cFOS_cond1_1675	66114	135064206	135065365	+	overlapStart	-80	65	NearestLocation	Dnajc30
chr9	70656592	70656984	393	*	9.89561	diff_BDNF_IP_cFOS_vs_Uninduced_IP_cFOS_cond1_2182	235461	70599014	70657174	-	inside	582	190	NearestLocation	Fam63b
chr6	72439267	72439503	237	*	9.89417	diff_BDNF_IP_cFOS_vs_Uninduced_IP_cFOS_cond1_1744	232087	72432799	72439558	-	inside	291	55	NearestLocation	Mat2a
chr4	117926554	117926677	124	*	9.89396	diff_BDNF_IP_cFOS_vs_Uninduced_IP_cFOS_cond1_1463	11876	117926160	117929763	-	inside	3209	394	NearestLocation	Artn
chr8	122567873	122568032	160	*	9.8937	diff_BDNF_IP_cFOS_vs_Uninduced_IP_cFOS_cond1_2085	67177	122568015	122573130	+	overlapStart	-142	17	NearestLocation	Cdt1
chr8	106415355	106415501	147	*	9.89153	diff_BDNF_IP_cFOS_vs_Uninduced_IP_cFOS_cond1_2055	22751	106415339	106425895	+	inside	16	16	NearestLocation	Zfp90
chr11	120823990	120824343	354	*	9.88577	diff_BDNF_IP_cFOS_vs_Uninduced_IP_cFOS_cond1_446	14104	120805958	120824547	-	inside	557	204	NearestLocation	Fasn
chr2	30237908	30238066	159	*	9.88401	diff_BDNF_IP_cFOS_vs_Uninduced_IP_cFOS_cond1_1149	241296	30237769	30263790	+	inside	139	139	NearestLocation	Lrrc8a
chr15	76457606	76457799	194	*	9.88229	diff_BDNF_IP_cFOS_vs_Uninduced_IP_cFOS_cond1_737	20289	76457438	76459468	+	inside	168	168	NearestLocation	Scx
chr1	165194008	165194175	168	*	9.87779	diff_BDNF_IP_cFOS_vs_Uninduced_IP_cFOS_cond1_97	108735	165174341	165194433	-	inside	425	258	NearestLocation	Sft2d2
chr9	114026369	114026491	123	*	9.87766	diff_BDNF_IP_cFOS_vs_Uninduced_IP_cFOS_cond1_2229	72179	113976958	114026751	-	inside	382	260	NearestLocation	Fbxl2
chr2	30178395	30178581	187	*	9.87363	diff_BDNF_IP_cFOS_vs_Uninduced_IP_cFOS_cond1_1148	227695	30173447	30178459	-	overlapStart	64	64	NearestLocation	D2Wsu81e
chr11	32226618	32226772	155	*	9.86995	diff_BDNF_IP_cFOS_vs_Uninduced_IP_cFOS_cond1_283	268395	32226505	32232702	+	inside	113	113	NearestLocation	Mpg
chr9	114401142	114401340	199	*	9.86917	diff_BDNF_IP_cFOS_vs_Uninduced_IP_cFOS_cond1_2230	100504715	114401078	114411201	+	inside	64	64	NearestLocation	Tmppe
chr9	114401142	114401340	199	*	9.86917	diff_BDNF_IP_cFOS_vs_Uninduced_IP_cFOS_cond1_2230	12091	114401078	114474379	+	inside	64	64	NearestLocation	Glb1
chr3	107101840	107101994	155	*	9.86868	diff_BDNF_IP_cFOS_vs_Uninduced_IP_cFOS_cond1_1365	16490	107101567	107115005	+	inside	273	273	NearestLocation	Kcna2
chr12	69371949	69372228	280	*	9.86587	diff_BDNF_IP_cFOS_vs_Uninduced_IP_cFOS_cond1_487	11845	69372150	69375980	+	overlapStart	-201	78	NearestLocation	Arf6
chr7	38019021	38019265	245	*	9.86586	diff_BDNF_IP_cFOS_vs_Uninduced_IP_cFOS_cond1_1842	19777	37959992	38023551	-	inside	4530	4286	NearestLocation	Uri1
chr8	121101464	121101616	153	*	9.86397	diff_BDNF_IP_cFOS_vs_Uninduced_IP_cFOS_cond1_2078	234814	121097557	121108379	-	inside	6915	3907	NearestLocation	Mthfsd
chr19	14596941	14597094	154	*	9.86375	diff_BDNF_IP_cFOS_vs_Uninduced_IP_cFOS_cond1_1074	21888	14448072	14598183	-	inside	1242	1089	NearestLocation	Tle4
chr10	58232346	58232528	183	*	9.85879	diff_BDNF_IP_cFOS_vs_Uninduced_IP_cFOS_cond1_162	664783	58230651	58232675	-	inside	329	147	NearestLocation	Dux
chr4	43656382	43656577	196	*	9.85425	diff_BDNF_IP_cFOS_vs_Uninduced_IP_cFOS_cond1_1413	68917	43654227	43656445	-	overlapStart	63	63	NearestLocation	Hint2
chr5	64803088	64803227	140	*	9.85425	diff_BDNF_IP_cFOS_vs_Uninduced_IP_cFOS_cond1_1584	16599	64803523	64830129	+	upstream	-435	296	NearestLocation	Klf3
chr1	47624573	47624751	179	*	9.8537	diff_BDNF_IP_cFOS_vs_Uninduced_IP_cFOS_cond1_22	102466969	47467021	47467125	-	upstream	-157448	157448	NearestLocation	Mir6350
chr4	49597138	49597322	185	*	9.8536	diff_BDNF_IP_cFOS_vs_Uninduced_IP_cFOS_cond1_1423	67063	49584506	49597870	-	inside	732	548	NearestLocation	Tmem246
chr7	143549045	143549174	130	*	9.85267	diff_BDNF_IP_cFOS_vs_Uninduced_IP_cFOS_cond1_1945	17955	143513579	143549120	-	overlapStart	75	54	NearestLocation	Nap1l4
chr19	37550512	37550707	196	*	9.84949	diff_BDNF_IP_cFOS_vs_Uninduced_IP_cFOS_cond1_1095	107371	37550418	37683249	+	inside	94	94	NearestLocation	Exoc6
chr15	73925349	73925502	154	*	9.84701	diff_BDNF_IP_cFOS_vs_Uninduced_IP_cFOS_cond1_729	268816	73761410	73839671	-	upstream	-85678	85678	NearestLocation	Mroh5
chr19	45783104	45783258	155	*	9.84526	diff_BDNF_IP_cFOS_vs_Uninduced_IP_cFOS_cond1_1113	76055	45750259	45783779	-	inside	675	521	NearestLocation	Mgea5
chr10	117224305	117224530	226	*	9.84472	diff_BDNF_IP_cFOS_vs_Uninduced_IP_cFOS_cond1_233	64050	117215141	117224507	-	overlapStart	202	23	NearestLocation	Yeats4
chr10	112116758	112116891	134	*	9.84354	diff_BDNF_IP_cFOS_vs_Uninduced_IP_cFOS_cond1_230	67537	112083354	112108098	+	downstream	33404	8660	NearestLocation	Glipr1l2
chr3	19162764	19162893	130	*	9.84354	diff_BDNF_IP_cFOS_vs_Uninduced_IP_cFOS_cond1_1317	74252	19132144	19163065	-	inside	301	172	NearestLocation	Armc1
chr1	82290159	82290281	123	*	9.8399	diff_BDNF_IP_cFOS_vs_Uninduced_IP_cFOS_cond1_42	16367	82233105	82291439	-	inside	1280	1158	NearestLocation	Irs1
chr4	83417621	83417744	124	*	9.8399	diff_BDNF_IP_cFOS_vs_Uninduced_IP_cFOS_cond1_1440	77634	83417744	83467597	+	overlapStart	-123	0	NearestLocation	Snapc3
chr3	52267641	52267835	195	*	9.83822	diff_BDNF_IP_cFOS_vs_Uninduced_IP_cFOS_cond1_1332	56458	52268337	52350109	+	upstream	-696	502	NearestLocation	Foxo1
chr17	31636990	31637180	191	*	9.83749	diff_BDNF_IP_cFOS_vs_Uninduced_IP_cFOS_cond1_909	12411	31612623	31637205	-	inside	215	25	NearestLocation	Cbs
chr19	6363821	6363941	121	*	9.83361	diff_BDNF_IP_cFOS_vs_Uninduced_IP_cFOS_cond1_1058	22668	6363690	6378038	+	inside	131	131	NearestLocation	Sf1
chr19	43616348	43616482	135	*	9.83361	diff_BDNF_IP_cFOS_vs_Uninduced_IP_cFOS_cond1_1107	18089	43612325	43615892	+	downstream	4023	456	NearestLocation	Nkx2-3
chr19	11893765	11893909	145	*	9.83183	diff_BDNF_IP_cFOS_vs_Uninduced_IP_cFOS_cond1_1072	258405	11896023	11896952	+	upstream	-2258	2114	NearestLocation	Olfr1420
chr7	4836467	4836645	179	*	9.83008	diff_BDNF_IP_cFOS_vs_Uninduced_IP_cFOS_cond1_1814	232813	4825552	4844696	-	inside	8229	8051	NearestLocation	Shisa7
chr6	3763573	3763695	123	*	9.82927	diff_BDNF_IP_cFOS_vs_Uninduced_IP_cFOS_cond1_1708	12311	3685720	3764713	-	inside	1140	1018	NearestLocation	Calcr
chr4	91371753	91372027	275	*	9.82915	diff_BDNF_IP_cFOS_vs_Uninduced_IP_cFOS_cond1_1443	102466157	91373284	91373363	-	downstream	1610	1257	NearestLocation	Mir6402
chr19	33392047	33392237	191	*	9.82892	diff_BDNF_IP_cFOS_vs_Uninduced_IP_cFOS_cond1_1090	67795	33137745	33392295	-	inside	248	58	NearestLocation	Rnls
chr17	88440298	88440449	152	*	9.82664	diff_BDNF_IP_cFOS_vs_Uninduced_IP_cFOS_cond1_976	14236	88440712	88490533	+	upstream	-414	263	NearestLocation	Foxn2
chr17	79715789	79715919	131	*	9.82376	diff_BDNF_IP_cFOS_vs_Uninduced_IP_cFOS_cond1_967	13078	79706894	79715041	-	upstream	-748	748	NearestLocation	Cyp1b1
chr15	53063723	53063863	141	*	9.82263	diff_BDNF_IP_cFOS_vs_Uninduced_IP_cFOS_cond1_719	14042	53068261	53346183	-	downstream	282460	4398	NearestLocation	Ext1
chr6	39573932	39574051	120	*	9.82263	diff_BDNF_IP_cFOS_vs_Uninduced_IP_cFOS_cond1_1724	57869	39573876	39588769	+	inside	56	56	NearestLocation	Adck2
chr13	25056172	25056313	142	*	9.82089	diff_BDNF_IP_cFOS_vs_Uninduced_IP_cFOS_cond1_532	195208	25056004	25210706	+	inside	168	168	NearestLocation	Dcdc2a
chr6	113442645	113442839	195	*	9.81861	diff_BDNF_IP_cFOS_vs_Uninduced_IP_cFOS_cond1_1780	67767	113442517	113448229	+	inside	128	128	NearestLocation	Jagn1
chr11	84828937	84829191	255	*	9.80904	diff_BDNF_IP_cFOS_vs_Uninduced_IP_cFOS_cond1_363	74995	84829178	84830868	+	overlapStart	-241	13	NearestLocation	4930502E09Rik
chr13	83730852	83731001	150	*	9.80781	diff_BDNF_IP_cFOS_vs_Uninduced_IP_cFOS_cond1_584	723967	83738814	83738885	+	upstream	-7962	7813	NearestLocation	Mir9-2
chr7	3645621	3645815	195	*	9.80781	diff_BDNF_IP_cFOS_vs_Uninduced_IP_cFOS_cond1_1811	232791	3645269	3661109	+	inside	352	352	NearestLocation	Cnot3
chr11	61930019	61930140	122	*	9.80452	diff_BDNF_IP_cFOS_vs_Uninduced_IP_cFOS_cond1_314	56697	61871307	61930257	-	inside	238	117	NearestLocation	Akap10
chr10	80115956	80116215	260	*	9.804	diff_BDNF_IP_cFOS_vs_Uninduced_IP_cFOS_cond1_195	20869	80115803	80130685	+	inside	153	153	NearestLocation	Stk11
chr1	86526924	86527117	194	*	9.80302	diff_BDNF_IP_cFOS_vs_Uninduced_IP_cFOS_cond1_48	19231	86526736	86530698	+	inside	188	188	NearestLocation	Ptma
chr9	121857674	121857867	194	*	9.80153	diff_BDNF_IP_cFOS_vs_Uninduced_IP_cFOS_cond1_2244	56295	121848560	121858000	-	inside	326	133	NearestLocation	Higd1a
chr10	75921072	75921261	190	*	9.80088	diff_BDNF_IP_cFOS_vs_Uninduced_IP_cFOS_cond1_186	20587	75896769	75921614	-	inside	542	353	NearestLocation	Smarcb1
chr16	10785403	10785568	166	*	9.80077	diff_BDNF_IP_cFOS_vs_Uninduced_IP_cFOS_cond1_806	12703	10783809	10785536	-	overlapStart	133	32	NearestLocation	Socs1
chr13	38073611	38073737	127	*	9.79501	diff_BDNF_IP_cFOS_vs_Uninduced_IP_cFOS_cond1_541	71213	38006052	38037069	-	upstream	-36542	36542	NearestLocation	Cage1
chr9	119937363	119937544	182	*	9.79287	diff_BDNF_IP_cFOS_vs_Uninduced_IP_cFOS_cond1_2240	74498	119925673	119937558	-	inside	195	14	NearestLocation	Gorasp1
chr7	122067220	122067382	163	*	9.79262	diff_BDNF_IP_cFOS_vs_Uninduced_IP_cFOS_cond1_1907	28018	122067198	122082199	+	inside	22	22	NearestLocation	Ubfd1
chr2	121392251	121392518	268	*	9.79194	diff_BDNF_IP_cFOS_vs_Uninduced_IP_cFOS_cond1_1231	140476	121363727	121387168	-	upstream	-5083	5083	NearestLocation	Strc
chr11	29172988	29173116	129	*	9.79161	diff_BDNF_IP_cFOS_vs_Uninduced_IP_cFOS_cond1_278	104570	29172907	29220797	+	inside	81	81	NearestLocation	Smek2
chr19	42090315	42090505	191	*	9.79161	diff_BDNF_IP_cFOS_vs_Uninduced_IP_cFOS_cond1_1103	84095	42090435	42122218	+	overlapStart	-120	70	NearestLocation	Pi4k2a
chr9	65032384	65032503	120	*	9.79105	diff_BDNF_IP_cFOS_vs_Uninduced_IP_cFOS_cond1_2171	74388	65032458	65082651	+	overlapStart	-74	45	NearestLocation	Dpp8
chr17	12916345	12916475	131	*	9.78831	diff_BDNF_IP_cFOS_vs_Uninduced_IP_cFOS_cond1_872	21454	12916329	12925067	+	inside	16	16	NearestLocation	Tcp1
chr13	41016340	41016482	143	*	9.7867	diff_BDNF_IP_cFOS_vs_Uninduced_IP_cFOS_cond1_545	66154	41016250	41022582	+	inside	90	90	NearestLocation	Tmem14c
chr18	64660711	64660892	182	*	9.7855	diff_BDNF_IP_cFOS_vs_Uninduced_IP_cFOS_cond1_1021	54670	64528979	64661000	-	inside	289	108	NearestLocation	Atp8b1
chr10	80132121	80132257	137	*	9.78511	diff_BDNF_IP_cFOS_vs_Uninduced_IP_cFOS_cond1_196	100503659	80130434	80139367	-	inside	7246	1687	NearestLocation	Cbarp
chr14	123626841	123626985	145	*	9.78379	diff_BDNF_IP_cFOS_vs_Uninduced_IP_cFOS_cond1_697	338370	123276641	123627144	-	inside	303	159	NearestLocation	Nalcn
chr8	109705673	109705859	187	*	9.78378	diff_BDNF_IP_cFOS_vs_Uninduced_IP_cFOS_cond1_2062	75871	109705546	109724932	+	inside	127	127	NearestLocation	Zfp821
chr10	81176970	81177166	197	*	9.78336	diff_BDNF_IP_cFOS_vs_Uninduced_IP_cFOS_cond1_204	13629	81176631	81182509	+	inside	339	339	NearestLocation	Eef2
chr7	132852452	132852614	163	*	9.78326	diff_BDNF_IP_cFOS_vs_Uninduced_IP_cFOS_cond1_1926	72096	132827461	132852647	-	inside	195	33	NearestLocation	Mettl10
chr10	79793557	79793750	194	*	9.78159	diff_BDNF_IP_cFOS_vs_Uninduced_IP_cFOS_cond1_194	18483	79793572	79820896	+	overlapStart	-15	15	NearestLocation	Palm
chr14	54912411	54912791	381	*	9.77815	diff_BDNF_IP_cFOS_vs_Uninduced_IP_cFOS_cond1_656	59049	54906304	54913132	-	inside	721	341	NearestLocation	Slc22a17
chr7	24593790	24593940	151	*	9.77551	diff_BDNF_IP_cFOS_vs_Uninduced_IP_cFOS_cond1_1826	101544	24583838	24587641	-	upstream	-6149	6149	NearestLocation	Zfp575
chr6	108783095	108783253	159	*	9.7691	diff_BDNF_IP_cFOS_vs_Uninduced_IP_cFOS_cond1_1775	67166	108783059	108823723	+	inside	36	36	NearestLocation	Arl8b
chr9	43743890	43744028	139	*	9.7691	diff_BDNF_IP_cFOS_vs_Uninduced_IP_cFOS_cond1_2143	58235	43744576	43807461	+	upstream	-686	548	NearestLocation	Pvrl1
chr13	51793441	51793640	200	*	9.76545	diff_BDNF_IP_cFOS_vs_Uninduced_IP_cFOS_cond1_561	20354	51701248	51793747	-	inside	306	107	NearestLocation	Sema4d
chr15	102692892	102693077	186	*	9.76515	diff_BDNF_IP_cFOS_vs_Uninduced_IP_cFOS_cond1_797	751542	102671792	102671866	-	upstream	-21026	21026	NearestLocation	Mir688
chr5	137307357	137307572	216	*	9.76079	diff_BDNF_IP_cFOS_vs_Uninduced_IP_cFOS_cond1_1683	83701	137295704	137307674	-	inside	317	102	NearestLocation	Srrt
chr1	131910576	131910732	157	*	9.76021	diff_BDNF_IP_cFOS_vs_Uninduced_IP_cFOS_cond1_68	98415	131910458	131936321	+	inside	118	118	NearestLocation	Nucks1
chr19	32712150	32712296	147	*	9.75844	diff_BDNF_IP_cFOS_vs_Uninduced_IP_cFOS_cond1_1088	67979	32672563	32712298	-	inside	148	2	NearestLocation	Atad1
chr9	58582094	58582233	140	*	9.75805	diff_BDNF_IP_cFOS_vs_Uninduced_IP_cFOS_cond1_2162	20320	58582240	58657955	+	upstream	-146	7	NearestLocation	Nptn
chr17	64331763	64331892	130	*	9.75772	diff_BDNF_IP_cFOS_vs_Uninduced_IP_cFOS_cond1_954	224938	64281006	64331883	-	overlapStart	120	9	NearestLocation	Pja2
chr19	57452946	57453074	129	*	9.7556	diff_BDNF_IP_cFOS_vs_Uninduced_IP_cFOS_cond1_1124	72133	57452906	57491005	+	inside	40	40	NearestLocation	Trub1
chr16	96145599	96145728	130	*	9.75422	diff_BDNF_IP_cFOS_vs_Uninduced_IP_cFOS_cond1_864	71446	96145419	96157852	+	inside	180	180	NearestLocation	Wrb
chr8	33929750	33929899	150	*	9.75422	diff_BDNF_IP_cFOS_vs_Uninduced_IP_cFOS_cond1_1974	19663	33782644	33929863	-	overlapStart	113	36	NearestLocation	Rbpms
chr1	180332619	180332796	178	*	9.74975	diff_BDNF_IP_cFOS_vs_Uninduced_IP_cFOS_cond1_111	277333	180326969	180330549	-	upstream	-2070	2070	NearestLocation	Gm5069
chr9	43744204	43744365	162	*	9.74818	diff_BDNF_IP_cFOS_vs_Uninduced_IP_cFOS_cond1_2144	58235	43744576	43807461	+	upstream	-372	211	NearestLocation	Pvrl1
chr10	74926033	74926183	151	*	9.74475	diff_BDNF_IP_cFOS_vs_Uninduced_IP_cFOS_cond1_183	14687	74967231	75015877	+	upstream	-41198	41048	NearestLocation	Gnaz
chr4	153957403	153957550	148	*	9.74028	diff_BDNF_IP_cFOS_vs_Uninduced_IP_cFOS_cond1_1527	97159	153957237	153961924	+	inside	166	166	NearestLocation	A430005L14Rik
chr13	94789065	94789231	167	*	9.74015	diff_BDNF_IP_cFOS_vs_Uninduced_IP_cFOS_cond1_592	21371	94788943	94842899	+	inside	122	122	NearestLocation	Tbca
chr5	90366560	90366712	153	*	9.73912	diff_BDNF_IP_cFOS_vs_Uninduced_IP_cFOS_cond1_1600	791294	90366997	90368488	+	upstream	-437	285	NearestLocation	Gm9958
chr9	75626112	75626282	171	*	9.73798	diff_BDNF_IP_cFOS_vs_Uninduced_IP_cFOS_cond1_2188	70082	75625732	75637773	+	inside	380	380	NearestLocation	Lysmd2
chr16	4964410	4964572	163	*	9.73273	diff_BDNF_IP_cFOS_vs_Uninduced_IP_cFOS_cond1_803	74684	4964288	4978962	+	inside	122	122	NearestLocation	4930451G09Rik
chr8	121084935	121085060	126	*	9.72303	diff_BDNF_IP_cFOS_vs_Uninduced_IP_cFOS_cond1_2077	15227	121084386	121088154	+	inside	549	549	NearestLocation	Foxf1
chr11	78497301	78497434	134	*	9.72256	diff_BDNF_IP_cFOS_vs_Uninduced_IP_cFOS_cond1_350	237868	78472330	78497754	-	inside	453	320	NearestLocation	Sarm1
chr16	33062362	33062550	189	*	9.72256	diff_BDNF_IP_cFOS_vs_Uninduced_IP_cFOS_cond1_827	239833	33062521	33125659	+	overlapStart	-159	29	NearestLocation	Lmln
chr5	115237873	115238038	166	*	9.71548	diff_BDNF_IP_cFOS_vs_Uninduced_IP_cFOS_cond1_1635	117109	115235851	115240970	+	inside	2022	2022	NearestLocation	Pop5
chr4	62519736	62519890	155	*	9.7145	diff_BDNF_IP_cFOS_vs_Uninduced_IP_cFOS_cond1_1432	17025	62505984	62520063	-	inside	327	173	NearestLocation	Alad
chr17	12318291	12318449	159	*	9.71354	diff_BDNF_IP_cFOS_vs_Uninduced_IP_cFOS_cond1_870	26407	12227621	12318660	-	inside	369	211	NearestLocation	Map3k4
chr13	35741285	35741459	175	*	9.70993	diff_BDNF_IP_cFOS_vs_Uninduced_IP_cFOS_cond1_537	12593	35659862	35874064	+	inside	81423	81423	NearestLocation	Cdyl
chr1	87853463	87853589	127	*	9.70956	diff_BDNF_IP_cFOS_vs_Uninduced_IP_cFOS_cond1_50	227333	87853287	87944489	+	inside	176	176	NearestLocation	Dgkd
chr19	3389051	3389324	274	*	9.70905	diff_BDNF_IP_cFOS_vs_Uninduced_IP_cFOS_cond1_1040	17771	3388857	3407823	+	inside	194	194	NearestLocation	Mtl5
chr2	131909912	131910065	154	*	9.70734	diff_BDNF_IP_cFOS_vs_Uninduced_IP_cFOS_cond1_1254	111368	131909928	131956131	+	overlapStart	-16	16	NearestLocation	Prn
chr2	131909912	131910065	154	*	9.70734	diff_BDNF_IP_cFOS_vs_Uninduced_IP_cFOS_cond1_1254	19122	131909928	131938436	+	overlapStart	-16	16	NearestLocation	Prnp
chr10	61648544	61648694	151	*	9.7055	diff_BDNF_IP_cFOS_vs_Uninduced_IP_cFOS_cond1_169	67895	61648621	61674165	+	overlapStart	-77	73	NearestLocation	Ppa1
chr10	61978141	61978328	188	*	9.7038	diff_BDNF_IP_cFOS_vs_Uninduced_IP_cFOS_cond1_171	12817	61838234	61979108	-	inside	967	780	NearestLocation	Col13a1
chr19	41847410	41847599	190	*	9.70197	diff_BDNF_IP_cFOS_vs_Uninduced_IP_cFOS_cond1_1102	212398	41845976	41848132	-	inside	722	533	NearestLocation	Frat2
chr11	5741025	5741172	148	*	9.70111	diff_BDNF_IP_cFOS_vs_Uninduced_IP_cFOS_cond1_267	76508	5762150	5784710	+	upstream	-21125	20978	NearestLocation	Ube2d-ps
chr7	83883487	83883610	124	*	9.69999	diff_BDNF_IP_cFOS_vs_Uninduced_IP_cFOS_cond1_1876	80889	83880495	83884341	-	inside	854	731	NearestLocation	Mesdc1
chr6	28833370	28833539	170	*	9.69467	diff_BDNF_IP_cFOS_vs_Uninduced_IP_cFOS_cond1_1714	192198	28828126	28831747	-	upstream	-1623	1623	NearestLocation	Lrrc4
chr2	44927366	44927503	138	*	9.69424	diff_BDNF_IP_cFOS_vs_Uninduced_IP_cFOS_cond1_1181	227835	44564412	44927236	-	upstream	-130	130	NearestLocation	Gtdc1
chr13	54693826	54693992	167	*	9.69338	diff_BDNF_IP_cFOS_vs_Uninduced_IP_cFOS_cond1_563	105239	54679399	54693960	-	overlapStart	134	32	NearestLocation	Rnf44
chr2	65238275	65238413	139	*	9.69253	diff_BDNF_IP_cFOS_vs_Uninduced_IP_cFOS_cond1_1187	319876	65088339	65239403	-	inside	1128	990	NearestLocation	Cobll1
chr13	35968933	35969109	177	*	9.6917	diff_BDNF_IP_cFOS_vs_Uninduced_IP_cFOS_cond1_538	76487	35967906	35970388	+	inside	1027	1027	NearestLocation	Ppp1r3g
chr19	6497837	6498007	171	*	9.6917	diff_BDNF_IP_cFOS_vs_Uninduced_IP_cFOS_cond1_1059	20521	6535856	6543070	-	downstream	45233	37849	NearestLocation	Slc22a12
chr6	124910003	124910264	262	*	9.69098	diff_BDNF_IP_cFOS_vs_Uninduced_IP_cFOS_cond1_1791	16768	124904359	124911705	-	inside	1702	1441	NearestLocation	Lag3
chr1	180482900	180483023	124	*	9.68795	diff_BDNF_IP_cFOS_vs_Uninduced_IP_cFOS_cond1_113	381310	180432373	180483504	-	inside	604	481	NearestLocation	6330403A02Rik
chr4	129377630	129377759	130	*	9.6875	diff_BDNF_IP_cFOS_vs_Uninduced_IP_cFOS_cond1_1483	73680	129353632	129378028	-	inside	398	269	NearestLocation	Zbtb8a
chr15	11995784	11996155	372	*	9.68657	diff_BDNF_IP_cFOS_vs_Uninduced_IP_cFOS_cond1_704	20024	11981339	11996007	-	overlapStart	223	148	NearestLocation	Sub1
chr1	55087858	55088034	177	*	9.68277	diff_BDNF_IP_cFOS_vs_Uninduced_IP_cFOS_cond1_27	15510	55077834	55087932	-	overlapStart	74	74	NearestLocation	Hspd1
chr19	10525461	10525656	196	*	9.6801	diff_BDNF_IP_cFOS_vs_Uninduced_IP_cFOS_cond1_1067	269061	10525244	10547735	+	inside	217	217	NearestLocation	Cpsf7
chr19	21653585	21653733	149	*	9.67655	diff_BDNF_IP_cFOS_vs_Uninduced_IP_cFOS_cond1_1078	226016	21653309	21685637	+	inside	276	276	NearestLocation	Abhd17b
chr4	132348759	132348896	138	*	9.67655	diff_BDNF_IP_cFOS_vs_Uninduced_IP_cFOS_cond1_1489	100088	132331919	132345750	-	upstream	-3009	3009	NearestLocation	Rcc1
chr4	62496263	62496426	164	*	9.6747	diff_BDNF_IP_cFOS_vs_Uninduced_IP_cFOS_cond1_1431	72748	62499054	62502200	-	downstream	5937	2628	NearestLocation	Hdhd3
chr14	120478407	120478578	172	*	9.67351	diff_BDNF_IP_cFOS_vs_Uninduced_IP_cFOS_cond1_691	76108	120478461	120507192	+	overlapStart	-54	54	NearestLocation	Rap2a
chr11	84880213	84880381	169	*	9.67234	diff_BDNF_IP_cFOS_vs_Uninduced_IP_cFOS_cond1_365	66196	84880220	84911131	+	overlapStart	-7	7	NearestLocation	Myo19
chr14	121034892	121035070	179	*	9.67234	diff_BDNF_IP_cFOS_vs_Uninduced_IP_cFOS_cond1_693	223254	121035574	121283726	+	upstream	-682	504	NearestLocation	Farp1
chr17	73804779	73804922	144	*	9.67234	diff_BDNF_IP_cFOS_vs_Uninduced_IP_cFOS_cond1_964	57440	73804841	73832093	+	overlapStart	-62	62	NearestLocation	Ehd3
chr19	6046962	6047143	182	*	9.67076	diff_BDNF_IP_cFOS_vs_Uninduced_IP_cFOS_cond1_1054	74126	6046576	6053718	+	inside	386	386	NearestLocation	Syvn1
chr11	40755031	40755213	183	*	9.66786	diff_BDNF_IP_cFOS_vs_Uninduced_IP_cFOS_cond1_286	12450	40748552	40755286	-	inside	255	73	NearestLocation	Ccng1
chr2	130840187	130840312	126	*	9.66774	diff_BDNF_IP_cFOS_vs_Uninduced_IP_cFOS_cond1_1247	228602	130707853	130840110	-	upstream	-77	77	NearestLocation	4930402H24Rik
chr7	29155565	29155690	126	*	9.66774	diff_BDNF_IP_cFOS_vs_Uninduced_IP_cFOS_cond1_1833	73833	29152510	29156210	-	inside	645	520	NearestLocation	Fam98c
chrY	9505973	9506157	185	*	9.66345	diff_BDNF_IP_cFOS_vs_Uninduced_IP_cFOS_cond1_2263	100039753	8832249	8835169	-	upstream	-670804	670804	NearestLocation	Gm20815
chr19	24899546	24899744	199	*	9.65727	diff_BDNF_IP_cFOS_vs_Uninduced_IP_cFOS_cond1_1084	14237	24898965	24901309	-	inside	1763	581	NearestLocation	Foxd4
chr1	163930093	163930286	194	*	9.65631	diff_BDNF_IP_cFOS_vs_Uninduced_IP_cFOS_cond1_95	240880	163929100	163955126	+	inside	993	993	NearestLocation	Scyl3
chr19	47068292	47068414	123	*	9.6511	diff_BDNF_IP_cFOS_vs_Uninduced_IP_cFOS_cond1_1116	226182	47067748	47083479	+	inside	544	544	NearestLocation	Taf5
chr1	179960412	179960567	156	*	9.65001	diff_BDNF_IP_cFOS_vs_Uninduced_IP_cFOS_cond1_109	226751	179961089	180165602	+	upstream	-677	522	NearestLocation	Cdc42bpa
chr8	111299601	111299780	180	*	9.64009	diff_BDNF_IP_cFOS_vs_Uninduced_IP_cFOS_cond1_2065	234736	111270944	111300222	-	inside	621	442	NearestLocation	Rfwd3
chr11	120990819	120991097	279	*	9.63973	diff_BDNF_IP_cFOS_vs_Uninduced_IP_cFOS_cond1_447	104318	120958465	120991333	-	inside	514	236	NearestLocation	Csnk1d
chr18	64284640	64284793	154	*	9.63921	diff_BDNF_IP_cFOS_vs_Uninduced_IP_cFOS_cond1_1019	73588	64157724	64277180	-	upstream	-7460	7460	NearestLocation	St8sia3os
chr8	123859171	123859305	135	*	9.63892	diff_BDNF_IP_cFOS_vs_Uninduced_IP_cFOS_cond1_2090	73420	123840844	123860209	-	inside	1038	904	NearestLocation	Ccsap
chr1	91459151	91459343	193	*	9.63725	diff_BDNF_IP_cFOS_vs_Uninduced_IP_cFOS_cond1_58	18627	91415982	91459328	-	overlapStart	177	15	NearestLocation	Per2
chr5	137288035	137288177	143	*	9.63669	diff_BDNF_IP_cFOS_vs_Uninduced_IP_cFOS_cond1_1681	11423	137287766	137294466	+	inside	269	269	NearestLocation	Ache
chr6	54681963	54682138	176	*	9.63316	diff_BDNF_IP_cFOS_vs_Uninduced_IP_cFOS_cond1_1732	68235	54681624	54703855	+	inside	339	339	NearestLocation	Mturn
chr15	76232571	76232762	192	*	9.63188	diff_BDNF_IP_cFOS_vs_Uninduced_IP_cFOS_cond1_735	18810	76170974	76232570	-	upstream	-1	1	NearestLocation	Plec
chr11	80428806	80428944	139	*	9.63132	diff_BDNF_IP_cFOS_vs_Uninduced_IP_cFOS_cond1_358	69077	80428615	80472133	+	inside	191	191	NearestLocation	Psmd11
chr12	91848885	91849038	154	*	9.63044	diff_BDNF_IP_cFOS_vs_Uninduced_IP_cFOS_cond1_503	20338	91806043	91849157	-	inside	272	119	NearestLocation	Sel1l
chr5	142775265	142775394	130	*	9.62917	diff_BDNF_IP_cFOS_vs_Uninduced_IP_cFOS_cond1_1692	231861	142724605	142817387	-	inside	42122	41993	NearestLocation	Tnrc18
chr8	14888313	14888443	131	*	9.62876	diff_BDNF_IP_cFOS_vs_Uninduced_IP_cFOS_cond1_1959	26889	14888536	14901719	+	upstream	-223	93	NearestLocation	Cln8
chr19	5893994	5894153	160	*	9.62053	diff_BDNF_IP_cFOS_vs_Uninduced_IP_cFOS_cond1_1053	332359	5891138	5894107	-	overlapStart	113	46	NearestLocation	Tigd3
chr16	16983576	16983712	137	*	9.61024	diff_BDNF_IP_cFOS_vs_Uninduced_IP_cFOS_cond1_814	26413	16983382	17047453	+	inside	194	194	NearestLocation	Mapk1
chr1	86487649	86487811	163	*	9.60924	diff_BDNF_IP_cFOS_vs_Uninduced_IP_cFOS_cond1_47	19231	86526736	86530698	+	upstream	-39087	38925	NearestLocation	Ptma
chr11	116811077	116811264	188	*	9.60212	diff_BDNF_IP_cFOS_vs_Uninduced_IP_cFOS_cond1_427	67622	116803400	116828046	-	inside	16969	7677	NearestLocation	Mxra7
chr8	70234078	70234252	175	*	9.60212	diff_BDNF_IP_cFOS_vs_Uninduced_IP_cFOS_cond1_1991	234373	70234226	70264294	+	overlapStart	-148	26	NearestLocation	Sugp2
chr2	31974242	31974393	152	*	9.60029	diff_BDNF_IP_cFOS_vs_Uninduced_IP_cFOS_cond1_1161	227720	31974450	32053975	+	upstream	-208	57	NearestLocation	Nup214
chr1	178276215	178276404	190	*	9.60003	diff_BDNF_IP_cFOS_vs_Uninduced_IP_cFOS_cond1_106	66359	178319153	178322693	+	upstream	-42938	42749	NearestLocation	Cox20
chr11	58982052	58982171	120	*	9.59494	diff_BDNF_IP_cFOS_vs_Uninduced_IP_cFOS_cond1_302	94091	58978093	58991462	+	inside	3959	3959	NearestLocation	Trim11
chr7	80078943	80079062	120	*	9.59494	diff_BDNF_IP_cFOS_vs_Uninduced_IP_cFOS_cond1_1867	100859962	80062710	80075257	-	upstream	-3686	3686	NearestLocation	Gm21057
chr11	119491164	119491332	169	*	9.59462	diff_BDNF_IP_cFOS_vs_Uninduced_IP_cFOS_cond1_438	338371	119491347	119511465	+	upstream	-183	15	NearestLocation	Endov
chr12	76369343	76369527	185	*	9.59278	diff_BDNF_IP_cFOS_vs_Uninduced_IP_cFOS_cond1_494	109929	76348900	76369560	-	inside	217	33	NearestLocation	Zbtb25
chr8	4325036	4325173	138	*	9.59241	diff_BDNF_IP_cFOS_vs_Uninduced_IP_cFOS_cond1_1950	15568	4284782	4325100	-	overlapStart	64	64	NearestLocation	Elavl1
chr7	80115082	80115272	191	*	9.59128	diff_BDNF_IP_cFOS_vs_Uninduced_IP_cFOS_cond1_1868	269951	80094847	80115350	-	inside	268	78	NearestLocation	Idh2
chr2	168173894	168174056	163	*	9.58983	diff_BDNF_IP_cFOS_vs_Uninduced_IP_cFOS_cond1_1296	77017	168152603	168154513	-	upstream	-19381	19381	NearestLocation	E130018N17Rik
chr16	4214139	4214288	150	*	9.57559	diff_BDNF_IP_cFOS_vs_Uninduced_IP_cFOS_cond1_801	12914	4084048	4213404	-	upstream	-735	735	NearestLocation	Crebbp
chr1	11669533	11669666	134	*	9.57558	diff_BDNF_IP_cFOS_vs_Uninduced_IP_cFOS_cond1_3	320492	11414105	11975902	+	inside	255428	255428	NearestLocation	A830018L16Rik
chr1	13590002	13590133	132	*	9.57558	diff_BDNF_IP_cFOS_vs_Uninduced_IP_cFOS_cond1_4	72265	13564693	13589910	-	upstream	-92	92	NearestLocation	Tram1
chr1	16865250	16865390	141	*	9.57558	diff_BDNF_IP_cFOS_vs_Uninduced_IP_cFOS_cond1_6	17087	16688456	16709605	+	downstream	176794	155645	NearestLocation	Ly96
chr1	36512747	36512896	150	*	9.57558	diff_BDNF_IP_cFOS_vs_Uninduced_IP_cFOS_cond1_8	94218	36511876	36528237	+	inside	871	871	NearestLocation	Cnnm3
chr1	64690712	64690885	174	*	9.57558	diff_BDNF_IP_cFOS_vs_Uninduced_IP_cFOS_cond1_34	69941	64679869	64690659	-	upstream	-53	53	NearestLocation	2810408I11Rik
chr1	75441454	75441577	124	*	9.57558	diff_BDNF_IP_cFOS_vs_Uninduced_IP_cFOS_cond1_40	69080	75435943	75443176	+	inside	5511	1599	NearestLocation	Gmppa
chr1	89155740	89155889	150	*	9.57558	diff_BDNF_IP_cFOS_vs_Uninduced_IP_cFOS_cond1_54	98402	89070462	89153793	+	downstream	85278	1947	NearestLocation	Sh3bp4
chr1	92907238	92907412	175	*	9.57558	diff_BDNF_IP_cFOS_vs_Uninduced_IP_cFOS_cond1_60	67446	92906989	92908620	+	inside	249	249	NearestLocation	Dusp28
chr1	127205221	127205347	127	*	9.57558	diff_BDNF_IP_cFOS_vs_Uninduced_IP_cFOS_cond1_66	107895	127204986	127482972	+	inside	235	235	NearestLocation	Mgat5
chr1	136345964	136346091	128	*	9.57558	diff_BDNF_IP_cFOS_vs_Uninduced_IP_cFOS_cond1_76	67886	136268123	136346104	-	inside	140	13	NearestLocation	Camsap2
chr1	180726422	180726550	129	*	9.57558	diff_BDNF_IP_cFOS_vs_Uninduced_IP_cFOS_cond1_114	170760	180726043	180754204	+	inside	379	379	NearestLocation	Acbd3
chr1	185368137	185368263	127	*	9.57558	diff_BDNF_IP_cFOS_vs_Uninduced_IP_cFOS_cond1_118	107508	185363095	185428355	+	inside	5042	5042	NearestLocation	Eprs
chr10	7667514	7667642	129	*	9.57558	diff_BDNF_IP_cFOS_vs_Uninduced_IP_cFOS_cond1_126	69912	7667504	7678886	+	inside	10	10	NearestLocation	Nup43
chr10	14348364	14348519	156	*	9.57558	diff_BDNF_IP_cFOS_vs_Uninduced_IP_cFOS_cond1_132	215798	14402585	14545036	-	downstream	196672	54066	NearestLocation	Adgrg6
chr10	40295440	40295606	167	*	9.57558	diff_BDNF_IP_cFOS_vs_Uninduced_IP_cFOS_cond1_151	11702	40287458	40302188	-	inside	6748	6582	NearestLocation	Amd1
chr10	40300778	40300941	164	*	9.57558	diff_BDNF_IP_cFOS_vs_Uninduced_IP_cFOS_cond1_152	11702	40287458	40302188	-	inside	1410	1247	NearestLocation	Amd1
chr10	41490529	41490662	134	*	9.57558	diff_BDNF_IP_cFOS_vs_Uninduced_IP_cFOS_cond1_153	73075	41490439	41514288	+	inside	90	90	NearestLocation	Ppil6
chr10	42277767	42277923	157	*	9.57558	diff_BDNF_IP_cFOS_vs_Uninduced_IP_cFOS_cond1_154	56484	42185786	42276742	-	upstream	-1025	1025	NearestLocation	Foxo3
chr10	42614273	42614413	141	*	9.57558	diff_BDNF_IP_cFOS_vs_Uninduced_IP_cFOS_cond1_156	21907	42561971	42583588	-	upstream	-30685	30685	NearestLocation	Nr2e1
chr10	67548276	67548403	128	*	9.57558	diff_BDNF_IP_cFOS_vs_Uninduced_IP_cFOS_cond1_177	211488	67544511	67548955	-	inside	679	552	NearestLocation	Ado
chr10	74967107	74967293	187	*	9.57558	diff_BDNF_IP_cFOS_vs_Uninduced_IP_cFOS_cond1_184	14687	74967231	75015877	+	overlapStart	-124	62	NearestLocation	Gnaz
chr10	77581698	77581897	200	*	9.57558	diff_BDNF_IP_cFOS_vs_Uninduced_IP_cFOS_cond1_188	108705	77581767	77598732	+	overlapStart	-69	69	NearestLocation	Pttg1ip
chr10	79766519	79766657	139	*	9.57558	diff_BDNF_IP_cFOS_vs_Uninduced_IP_cFOS_cond1_193	70294	79758515	79766952	-	inside	433	295	NearestLocation	Rnf126
chr10	80226658	80226821	164	*	9.57558	diff_BDNF_IP_cFOS_vs_Uninduced_IP_cFOS_cond1_199	68114	80226598	80245144	+	inside	60	60	NearestLocation	Mum1
chr10	80755032	80755172	141	*	9.57558	diff_BDNF_IP_cFOS_vs_Uninduced_IP_cFOS_cond1_202	208266	80755206	80794439	+	upstream	-174	34	NearestLocation	Dot1l
chr10	95941232	95941380	149	*	9.57558	diff_BDNF_IP_cFOS_vs_Uninduced_IP_cFOS_cond1_222	216238	95940663	96045518	+	inside	569	569	NearestLocation	Eea1
chr10	116474125	116474248	124	*	9.57558	diff_BDNF_IP_cFOS_vs_Uninduced_IP_cFOS_cond1_231	58802	116417868	116473523	-	upstream	-602	602	NearestLocation	Kcnmb4
chr11	22512456	22512644	189	*	9.57558	diff_BDNF_IP_cFOS_vs_Uninduced_IP_cFOS_cond1_275	103765	22512283	22519231	+	inside	173	173	NearestLocation	Tmem17
chr11	33163233	33163355	123	*	9.57558	diff_BDNF_IP_cFOS_vs_Uninduced_IP_cFOS_cond1_284	18148	33152498	33163206	-	upstream	-27	27	NearestLocation	Npm1
chr11	48800267	48800394	128	*	9.57558	diff_BDNF_IP_cFOS_vs_Uninduced_IP_cFOS_cond1_289	14694	48800360	48806241	+	overlapStart	-93	34	NearestLocation	Rack1
chr11	54522935	54523144	210	*	9.57558	diff_BDNF_IP_cFOS_vs_Uninduced_IP_cFOS_cond1_298	192786	54522845	54699286	+	inside	90	90	NearestLocation	Rapgef6
chr11	58938328	58938459	132	*	9.57558	diff_BDNF_IP_cFOS_vs_Uninduced_IP_cFOS_cond1_301	108660	58932288	58938906	-	inside	578	447	NearestLocation	Rnf187
chr11	59307020	59307164	145	*	9.57558	diff_BDNF_IP_cFOS_vs_Uninduced_IP_cFOS_cond1_305	216795	59306930	59333552	+	inside	90	90	NearestLocation	Wnt9a
chr11	60106258	60106378	121	*	9.57558	diff_BDNF_IP_cFOS_vs_Uninduced_IP_cFOS_cond1_308	19377	60105013	60199195	+	inside	1245	1245	NearestLocation	Rai1
chr11	61854372	61854491	120	*	9.57558	diff_BDNF_IP_cFOS_vs_Uninduced_IP_cFOS_cond1_312	29869	61775598	61855092	-	inside	720	601	NearestLocation	Ulk2
chr11	68533535	68533654	120	*	9.57558	diff_BDNF_IP_cFOS_vs_Uninduced_IP_cFOS_cond1_319	215723	68556186	68558245	+	upstream	-22651	22532	NearestLocation	Mfsd6l
chr11	70451998	70452117	120	*	9.57558	diff_BDNF_IP_cFOS_vs_Uninduced_IP_cFOS_cond1_331	66172	70451931	70453726	+	inside	67	67	NearestLocation	Med11
chr11	72607698	72607831	134	*	9.57558	diff_BDNF_IP_cFOS_vs_Uninduced_IP_cFOS_cond1_335	67128	72607261	72686481	+	inside	437	437	NearestLocation	Ube2g1
chr11	75225042	75225164	123	*	9.57558	diff_BDNF_IP_cFOS_vs_Uninduced_IP_cFOS_cond1_339	237847	75193993	75267762	+	inside	31049	31049	NearestLocation	Rtn4rl1
chr11	77489320	77489477	158	*	9.57558	diff_BDNF_IP_cFOS_vs_Uninduced_IP_cFOS_cond1_343	268445	77470487	77489678	-	inside	358	201	NearestLocation	Ankrd13b
chr11	85890154	85890290	137	*	9.57558	diff_BDNF_IP_cFOS_vs_Uninduced_IP_cFOS_cond1_367	21387	85890063	85916097	+	inside	91	91	NearestLocation	Tbx4
chr11	97125966	97126131	166	*	9.57558	diff_BDNF_IP_cFOS_vs_Uninduced_IP_cFOS_cond1_384	57765	97098007	97115331	-	upstream	-10635	10635	NearestLocation	Tbx21
chr11	101467856	101467978	123	*	9.57558	diff_BDNF_IP_cFOS_vs_Uninduced_IP_cFOS_cond1_401	26949	101456910	101466199	-	upstream	-1657	1657	NearestLocation	Vat1
chr11	107026058	107026182	125	*	9.57558	diff_BDNF_IP_cFOS_vs_Uninduced_IP_cFOS_cond1_416	69066	107028223	107030442	+	upstream	-2165	2041	NearestLocation	1810010H24Rik
chr11	107470493	107470661	169	*	9.57558	diff_BDNF_IP_cFOS_vs_Uninduced_IP_cFOS_cond1_417	71795	107207892	107470720	-	inside	227	59	NearestLocation	Pitpnc1
chr11	117145451	117145613	163	*	9.57558	diff_BDNF_IP_cFOS_vs_Uninduced_IP_cFOS_cond1_431	74136	117115172	117159268	+	inside	30279	13655	NearestLocation	Sec14l1
chr11	117482651	117482822	172	*	9.57558	diff_BDNF_IP_cFOS_vs_Uninduced_IP_cFOS_cond1_432	432615	117484368	117489014	+	upstream	-1717	1546	NearestLocation	Gm11733
chr11	119090362	119090483	122	*	9.57558	diff_BDNF_IP_cFOS_vs_Uninduced_IP_cFOS_cond1_436	12418	119077571	119086237	-	upstream	-4125	4125	NearestLocation	Cbx4
chr11	119991248	119991414	167	*	9.57558	diff_BDNF_IP_cFOS_vs_Uninduced_IP_cFOS_cond1_439	100526518	120014767	120014853	+	upstream	-23519	23353	NearestLocation	Mir3065
chr11	120009926	120010046	121	*	9.57558	diff_BDNF_IP_cFOS_vs_Uninduced_IP_cFOS_cond1_440	100526518	120014767	120014853	+	upstream	-4841	4721	NearestLocation	Mir3065
chr11	121259649	121259839	191	*	9.57558	diff_BDNF_IP_cFOS_vs_Uninduced_IP_cFOS_cond1_448	68837	121259683	121309896	+	overlapStart	-34	34	NearestLocation	Foxk2
chr12	8365954	8366081	128	*	9.57558	diff_BDNF_IP_cFOS_vs_Uninduced_IP_cFOS_cond1_457	58240	8313433	8343824	+	downstream	52521	22130	NearestLocation	Hs1bp3
chr12	17000079	17000201	123	*	9.57558	diff_BDNF_IP_cFOS_vs_Uninduced_IP_cFOS_cond1_461	217430	16988648	17000118	-	overlapStart	39	39	NearestLocation	Pqlc3
chr12	20921052	20921219	168	*	9.57558	diff_BDNF_IP_cFOS_vs_Uninduced_IP_cFOS_cond1_463	69513	20804392	20815779	-	upstream	-105273	105273	NearestLocation	1700030C10Rik
chr12	21417284	21417430	147	*	9.57558	diff_BDNF_IP_cFOS_vs_Uninduced_IP_cFOS_cond1_464	22630	21390329	21417581	-	inside	297	151	NearestLocation	Ywhaq
chr12	28751586	28751736	151	*	9.57558	diff_BDNF_IP_cFOS_vs_Uninduced_IP_cFOS_cond1_466	380752	28751828	28867491	+	upstream	-242	92	NearestLocation	Tssc1
chr12	32060690	32060820	131	*	9.57558	diff_BDNF_IP_cFOS_vs_Uninduced_IP_cFOS_cond1_467	19088	31958476	32061279	-	inside	589	459	NearestLocation	Prkar2b
chr12	40446073	40446232	160	*	9.57558	diff_BDNF_IP_cFOS_vs_Uninduced_IP_cFOS_cond1_474	238130	40446053	40846488	+	inside	20	20	NearestLocation	Dock4
chr12	43985846	43985974	129	*	9.57558	diff_BDNF_IP_cFOS_vs_Uninduced_IP_cFOS_cond1_475	27362	44205897	44210068	-	downstream	224222	219923	NearestLocation	Dnajb9
chr12	55080027	55080156	130	*	9.57558	diff_BDNF_IP_cFOS_vs_Uninduced_IP_cFOS_cond1_479	72658	55045661	55080110	-	overlapStart	83	46	NearestLocation	2700097O09Rik
chr12	74284072	74284230	159	*	9.57558	diff_BDNF_IP_cFOS_vs_Uninduced_IP_cFOS_cond1_493	74284	74284276	74295950	+	upstream	-204	46	NearestLocation	1700086L19Rik
chr12	108555207	108555329	123	*	9.57558	diff_BDNF_IP_cFOS_vs_Uninduced_IP_cFOS_cond1_508	100504467	108536402	108555618	-	inside	411	289	NearestLocation	Gm16596
chr13	21180236	21180391	156	*	9.57558	diff_BDNF_IP_cFOS_vs_Uninduced_IP_cFOS_cond1_527	19720	21179931	21194723	+	inside	305	305	NearestLocation	Trim27
chr13	51792914	51793039	126	*	9.57558	diff_BDNF_IP_cFOS_vs_Uninduced_IP_cFOS_cond1_560	20354	51701248	51793747	-	inside	833	708	NearestLocation	Sema4d
chr13	55471639	55471959	321	*	9.57558	diff_BDNF_IP_cFOS_vs_Uninduced_IP_cFOS_cond1_565	102465569	55477681	55477776	-	downstream	6137	5722	NearestLocation	Mir6944
chr13	56135630	56135773	144	*	9.57558	diff_BDNF_IP_cFOS_vs_Uninduced_IP_cFOS_cond1_568	26914	56073622	56135550	-	upstream	-80	80	NearestLocation	H2afy
chr13	63431434	63431672	239	*	9.57558	diff_BDNF_IP_cFOS_vs_Uninduced_IP_cFOS_cond1_574	14088	63304709	63431745	-	inside	311	73	NearestLocation	Fancc
chr13	64275439	64275579	141	*	9.57558	diff_BDNF_IP_cFOS_vs_Uninduced_IP_cFOS_cond1_576	218294	64189272	64274988	-	upstream	-451	451	NearestLocation	Cdc14b
chr13	78203151	78203284	134	*	9.57558	diff_BDNF_IP_cFOS_vs_Uninduced_IP_cFOS_cond1_581	13865	78188973	78198982	-	upstream	-4169	4169	NearestLocation	Nr2f1
chr13	80419442	80419566	125	*	9.57558	diff_BDNF_IP_cFOS_vs_Uninduced_IP_cFOS_cond1_582	105171	80883422	80896043	+	upstream	-463980	463856	NearestLocation	Arrdc3
chr13	81783220	81783371	152	*	9.57558	diff_BDNF_IP_cFOS_vs_Uninduced_IP_cFOS_cond1_583	12626	81783292	81797157	+	overlapStart	-72	72	NearestLocation	Cetn3
chr13	106871806	106871931	126	*	9.57558	diff_BDNF_IP_cFOS_vs_Uninduced_IP_cFOS_cond1_602	76582	106794439	106936915	-	inside	65109	64984	NearestLocation	Ipo11
chr14	20707372	20707500	129	*	9.57558	diff_BDNF_IP_cFOS_vs_Uninduced_IP_cFOS_cond1_623	268721	20707552	20723619	+	upstream	-180	52	NearestLocation	Zswim8
chr14	20907262	20907381	120	*	9.57558	diff_BDNF_IP_cFOS_vs_Uninduced_IP_cFOS_cond1_625	22330	20929433	21033673	+	upstream	-22171	22052	NearestLocation	Vcl
chr14	25604228	25604347	120	*	9.57558	diff_BDNF_IP_cFOS_vs_Uninduced_IP_cFOS_cond1_631	77592	25586804	25590661	+	downstream	17424	13567	NearestLocation	4931406H21Rik
chr14	30479436	30479557	122	*	9.57558	diff_BDNF_IP_cFOS_vs_Uninduced_IP_cFOS_cond1_635	75901	30479565	30527056	+	upstream	-129	8	NearestLocation	Dcp1a
chr14	45388658	45388851	194	*	9.57558	diff_BDNF_IP_cFOS_vs_Uninduced_IP_cFOS_cond1_646	54342	45376421	45388796	-	overlapStart	138	55	NearestLocation	Gnpnat1
chr14	47649646	47649780	135	*	9.57558	diff_BDNF_IP_cFOS_vs_Uninduced_IP_cFOS_cond1_651	16709	47649311	47736564	+	inside	335	335	NearestLocation	Ktn1
chr14	54553904	54554090	187	*	9.57558	diff_BDNF_IP_cFOS_vs_Uninduced_IP_cFOS_cond1_653	219072	54541785	54554361	-	inside	457	271	NearestLocation	Haus4
chr14	55591353	55591603	251	*	9.57558	diff_BDNF_IP_cFOS_vs_Uninduced_IP_cFOS_cond1_660	268749	55591790	55603671	+	upstream	-437	187	NearestLocation	Rnf31
chr14	59360792	59360912	121	*	9.57558	diff_BDNF_IP_cFOS_vs_Uninduced_IP_cFOS_cond1_664	219132	59347407	59365490	-	inside	4698	4578	NearestLocation	Phf11d
chr14	61173025	61173149	125	*	9.57558	diff_BDNF_IP_cFOS_vs_Uninduced_IP_cFOS_cond1_665	50720	61138457	61240693	+	inside	34568	34568	NearestLocation	Sacs
chr14	61599498	61599635	138	*	9.57558	diff_BDNF_IP_cFOS_vs_Uninduced_IP_cFOS_cond1_666	66597	61598226	61605945	+	inside	1272	1272	NearestLocation	Trim13
chr14	65837532	65837664	133	*	9.57558	diff_BDNF_IP_cFOS_vs_Uninduced_IP_cFOS_cond1_674	67179	65837302	65866604	+	inside	230	230	NearestLocation	Ccdc25
chr15	59082125	59082310	186	*	9.57558	diff_BDNF_IP_cFOS_vs_Uninduced_IP_cFOS_cond1_720	211401	58941234	59082026	-	upstream	-99	99	NearestLocation	Mtss1
chr15	66891422	66891612	191	*	9.57558	diff_BDNF_IP_cFOS_vs_Uninduced_IP_cFOS_cond1_724	22402	66891393	66923199	+	inside	29	29	NearestLocation	Wisp1
chr15	76090985	76091104	120	*	9.57558	diff_BDNF_IP_cFOS_vs_Uninduced_IP_cFOS_cond1_733	223649	76085594	76091626	-	inside	641	522	NearestLocation	Nrbp2
chr15	76200427	76200553	127	*	9.57558	diff_BDNF_IP_cFOS_vs_Uninduced_IP_cFOS_cond1_734	100316774	76215611	76215673	-	downstream	15246	15058	NearestLocation	Mir1942
chr15	76722379	76722518	140	*	9.57558	diff_BDNF_IP_cFOS_vs_Uninduced_IP_cFOS_cond1_739	378937	76715276	76722173	-	upstream	-206	206	NearestLocation	Lrrc24
chr15	78877715	78877855	141	*	9.57558	diff_BDNF_IP_cFOS_vs_Uninduced_IP_cFOS_cond1_743	106039	78877190	78894585	+	inside	525	525	NearestLocation	Gga1
chr15	81729625	81729804	180	*	9.57558	diff_BDNF_IP_cFOS_vs_Uninduced_IP_cFOS_cond1_752	19387	81704248	81729919	-	inside	294	115	NearestLocation	Rangap1
chr15	83122478	83122639	162	*	9.57558	diff_BDNF_IP_cFOS_vs_Uninduced_IP_cFOS_cond1_756	74778	83115846	83122801	-	inside	323	162	NearestLocation	Rrp7a
chr15	83724641	83724788	148	*	9.57558	diff_BDNF_IP_cFOS_vs_Uninduced_IP_cFOS_cond1_758	64706	83602583	83725039	-	inside	398	251	NearestLocation	Scube1
chr15	85852131	85852268	138	*	9.57558	diff_BDNF_IP_cFOS_vs_Uninduced_IP_cFOS_cond1_760	29870	85859707	85876573	+	upstream	-7576	7439	NearestLocation	Gtse1
chr15	96604415	96604543	129	*	9.57558	diff_BDNF_IP_cFOS_vs_Uninduced_IP_cFOS_cond1_773	105727	96571418	96642913	-	inside	38498	32997	NearestLocation	Slc38a1
chr15	98804214	98804376	163	*	9.57558	diff_BDNF_IP_cFOS_vs_Uninduced_IP_cFOS_cond1_777	13199	98803782	98807925	-	inside	3711	432	NearestLocation	Ddn
chr15	99972764	99972897	134	*	9.57558	diff_BDNF_IP_cFOS_vs_Uninduced_IP_cFOS_cond1_782	70281	99972167	99973287	-	inside	523	390	NearestLocation	2310068J16Rik
chr15	100895755	100895928	174	*	9.57558	diff_BDNF_IP_cFOS_vs_Uninduced_IP_cFOS_cond1_787	20273	100869858	101045938	+	inside	25897	25897	NearestLocation	Scn8a
chr15	101046444	101046567	124	*	9.57558	diff_BDNF_IP_cFOS_vs_Uninduced_IP_cFOS_cond1_788	668225	101050192	101054399	-	downstream	7955	3625	NearestLocation	Fignl2
chr15	101224655	101224779	125	*	9.57558	diff_BDNF_IP_cFOS_vs_Uninduced_IP_cFOS_cond1_789	380977	101221191	101225186	-	inside	531	407	NearestLocation	A330009N23Rik
chr15	102510736	102510890	155	*	9.57558	diff_BDNF_IP_cFOS_vs_Uninduced_IP_cFOS_cond1_794	26404	102497647	102517004	-	inside	6268	6114	NearestLocation	Map3k12
chr16	10835181	10835300	120	*	9.57558	diff_BDNF_IP_cFOS_vs_Uninduced_IP_cFOS_cond1_807	223970	10835059	10892966	+	inside	122	122	NearestLocation	Rmi2
chr16	31429548	31429689	142	*	9.57558	diff_BDNF_IP_cFOS_vs_Uninduced_IP_cFOS_cond1_824	71911	31422297	31458901	+	inside	7251	7251	NearestLocation	Bdh1
chr16	37384929	37385072	144	*	9.57558	diff_BDNF_IP_cFOS_vs_Uninduced_IP_cFOS_cond1_830	207227	37107310	37384958	-	overlapStart	29	29	NearestLocation	Stxbp5l
chr16	45724155	45724293	139	*	9.57558	diff_BDNF_IP_cFOS_vs_Uninduced_IP_cFOS_cond1_833	56370	45711230	45724531	-	inside	376	238	NearestLocation	Tagln3
chr16	46929756	46929906	151	*	9.57558	diff_BDNF_IP_cFOS_vs_Uninduced_IP_cFOS_cond1_835	58998	46394858	46496967	-	upstream	-432789	432789	NearestLocation	Pvrl3
chr16	52031171	52031325	155	*	9.57558	diff_BDNF_IP_cFOS_vs_Uninduced_IP_cFOS_cond1_837	208650	52031549	52208046	+	upstream	-378	224	NearestLocation	Cblb
chr16	52031956	52032090	135	*	9.57558	diff_BDNF_IP_cFOS_vs_Uninduced_IP_cFOS_cond1_838	208650	52031549	52208046	+	inside	407	407	NearestLocation	Cblb
chr16	91043996	91044123	128	*	9.57558	diff_BDNF_IP_cFOS_vs_Uninduced_IP_cFOS_cond1_852	67367	91014037	91044379	-	inside	383	256	NearestLocation	Paxbp1
chr16	96082772	96082917	146	*	9.57558	diff_BDNF_IP_cFOS_vs_Uninduced_IP_cFOS_cond1_862	93871	95992092	96082428	-	upstream	-344	344	NearestLocation	Brwd1
chr17	22739717	22739863	147	*	9.57558	diff_BDNF_IP_cFOS_vs_Uninduced_IP_cFOS_cond1_878	100042679	22776230	22817747	-	downstream	78030	36367	NearestLocation	Gm16386
chr17	28522829	28522960	132	*	9.57558	diff_BDNF_IP_cFOS_vs_Uninduced_IP_cFOS_cond1_900	14229	28398753	28517524	-	upstream	-5305	5305	NearestLocation	Fkbp5
chr17	28905355	28905479	125	*	9.57558	diff_BDNF_IP_cFOS_vs_Uninduced_IP_cFOS_cond1_902	74179	28905265	28906771	+	inside	90	90	NearestLocation	1700030A11Rik
chr17	28952225	28952387	163	*	9.57558	diff_BDNF_IP_cFOS_vs_Uninduced_IP_cFOS_cond1_903	66989	28952466	28967937	+	upstream	-241	79	NearestLocation	Kctd20
chr17	34187345	34187466	122	*	9.57558	diff_BDNF_IP_cFOS_vs_Uninduced_IP_cFOS_cond1_916	16912	34182099	34187330	-	upstream	-15	15	NearestLocation	Psmb9
chr17	35715367	35715494	128	*	9.57558	diff_BDNF_IP_cFOS_vs_Uninduced_IP_cFOS_cond1_924	12305	35681567	35704599	-	upstream	-10768	10768	NearestLocation	Ddr1
chr17	36032349	36032471	123	*	9.57558	diff_BDNF_IP_cFOS_vs_Uninduced_IP_cFOS_cond1_928	15039	36038409	36042702	-	downstream	10353	5938	NearestLocation	H2-T22
chr17	42876448	42876572	125	*	9.57558	diff_BDNF_IP_cFOS_vs_Uninduced_IP_cFOS_cond1_933	12488	42792951	42876424	-	upstream	-24	24	NearestLocation	Cd2ap
chr17	45595517	45595650	134	*	9.57558	diff_BDNF_IP_cFOS_vs_Uninduced_IP_cFOS_cond1_935	63959	45585200	45599603	-	inside	4086	3953	NearestLocation	Slc29a1
chr17	46556029	46556194	166	*	9.57558	diff_BDNF_IP_cFOS_vs_Uninduced_IP_cFOS_cond1_938	20807	46546839	46556162	-	overlapStart	133	32	NearestLocation	Srf
chr17	53689253	53689403	151	*	9.57558	diff_BDNF_IP_cFOS_vs_Uninduced_IP_cFOS_cond1_946	72415	53674787	53689315	-	overlapStart	62	62	NearestLocation	Sgol1
chr17	55445616	55445803	188	*	9.57558	diff_BDNF_IP_cFOS_vs_Uninduced_IP_cFOS_cond1_947	240119	55445717	55499226	+	overlapStart	-101	86	NearestLocation	St6gal2
chr17	56461808	56461964	157	*	9.57558	diff_BDNF_IP_cFOS_vs_Uninduced_IP_cFOS_cond1_948	19280	56412426	56476480	-	inside	14672	14516	NearestLocation	Ptprs
chr17	64600708	64600837	130	*	9.57558	diff_BDNF_IP_cFOS_vs_Uninduced_IP_cFOS_cond1_955	17158	64601649	64755110	+	upstream	-941	812	NearestLocation	Man2a1
chr17	78835237	78835404	168	*	9.57558	diff_BDNF_IP_cFOS_vs_Uninduced_IP_cFOS_cond1_966	320473	78752906	78835381	-	overlapStart	144	23	NearestLocation	Heatr5b
chr17	80482929	80483124	196	*	9.57558	diff_BDNF_IP_cFOS_vs_Uninduced_IP_cFOS_cond1_970	20662	80393752	80480453	-	upstream	-2476	2476	NearestLocation	Sos1
chr18	3337570	3337746	177	*	9.57558	diff_BDNF_IP_cFOS_vs_Uninduced_IP_cFOS_cond1_977	12916	3266354	3337589	-	overlapStart	19	19	NearestLocation	Crem
chr18	6135549	6135711	163	*	9.57558	diff_BDNF_IP_cFOS_vs_Uninduced_IP_cFOS_cond1_979	75415	6024450	6136098	-	inside	549	387	NearestLocation	Arhgap12
chr18	32067789	32067953	165	*	9.57558	diff_BDNF_IP_cFOS_vs_Uninduced_IP_cFOS_cond1_991	73473	32067734	32104331	+	inside	55	55	NearestLocation	Iws1
chr18	34005895	34006014	120	*	9.57558	diff_BDNF_IP_cFOS_vs_Uninduced_IP_cFOS_cond1_994	13824	33796327	34007206	-	inside	1311	1192	NearestLocation	Epb41l4a
chr18	35676389	35676530	142	*	9.57558	diff_BDNF_IP_cFOS_vs_Uninduced_IP_cFOS_cond1_999	71242	35656689	35662186	-	upstream	-14203	14203	NearestLocation	Spata24
chr18	36197103	36197249	147	*	9.57558	diff_BDNF_IP_cFOS_vs_Uninduced_IP_cFOS_cond1_1001	100042150	36017658	36197160	-	overlapStart	57	57	NearestLocation	Nrg2
chr18	44401416	44401542	127	*	9.57558	diff_BDNF_IP_cFOS_vs_Uninduced_IP_cFOS_cond1_1005	70640	44380500	44424969	+	inside	20916	20916	NearestLocation	Dcp2
chr18	46742268	46742456	189	*	9.57558	diff_BDNF_IP_cFOS_vs_Uninduced_IP_cFOS_cond1_1007	11777	46741876	46790826	+	inside	392	392	NearestLocation	Ap3s1
chr18	57878198	57878373	176	*	9.57558	diff_BDNF_IP_cFOS_vs_Uninduced_IP_cFOS_cond1_1012	20496	57878678	57946821	+	upstream	-480	305	NearestLocation	Slc12a2
chr18	59175251	59175416	166	*	9.57558	diff_BDNF_IP_cFOS_vs_Uninduced_IP_cFOS_cond1_1014	78923	59175340	59411336	+	overlapStart	-89	76	NearestLocation	Chsy3
chr18	60815975	60816123	149	*	9.57558	diff_BDNF_IP_cFOS_vs_Uninduced_IP_cFOS_cond1_1015	100628611	60812076	60812163	+	downstream	3899	3812	NearestLocation	Mir5107
chr18	62180013	62180139	127	*	9.57558	diff_BDNF_IP_cFOS_vs_Uninduced_IP_cFOS_cond1_1018	11555	62177713	62179981	-	upstream	-32	32	NearestLocation	Adrb2
chr18	64413907	64414026	120	*	9.57558	diff_BDNF_IP_cFOS_vs_Uninduced_IP_cFOS_cond1_1020	225631	64340364	64398488	+	downstream	73543	15419	NearestLocation	Onecut2
chr18	82812901	82813063	163	*	9.57558	diff_BDNF_IP_cFOS_vs_Uninduced_IP_cFOS_cond1_1037	73985	82855897	82859162	+	upstream	-42996	42834	NearestLocation	4930445N18Rik
chr19	4439114	4439243	130	*	9.57558	diff_BDNF_IP_cFOS_vs_Uninduced_IP_cFOS_cond1_1044	319314	4439323	4448325	+	upstream	-209	80	NearestLocation	A930001C03Rik
chr19	6077028	6077181	154	*	9.57558	diff_BDNF_IP_cFOS_vs_Uninduced_IP_cFOS_cond1_1056	68505	6067842	6077187	-	inside	159	6	NearestLocation	Vps51
chr19	7277545	7277711	167	*	9.57558	diff_BDNF_IP_cFOS_vs_Uninduced_IP_cFOS_cond1_1061	104383	7267404	7275225	+	downstream	10141	2320	NearestLocation	Rcor2
chr19	8920366	8920488	123	*	9.57558	diff_BDNF_IP_cFOS_vs_Uninduced_IP_cFOS_cond1_1063	72727	8920393	8927236	+	overlapStart	-27	27	NearestLocation	B3gat3
chr19	10240663	10240809	147	*	9.57558	diff_BDNF_IP_cFOS_vs_Uninduced_IP_cFOS_cond1_1065	225908	10208271	10240748	-	overlapStart	85	61	NearestLocation	Myrf
chr19	11045140	11045273	134	*	9.57558	diff_BDNF_IP_cFOS_vs_Uninduced_IP_cFOS_cond1_1071	107350	11047612	11050566	-	downstream	5426	2339	NearestLocation	AW112010
chr19	20430475	20430602	128	*	9.57558	diff_BDNF_IP_cFOS_vs_Uninduced_IP_cFOS_cond1_1077	68994	20405288	20422785	+	downstream	25187	7690	NearestLocation	1500015L24Rik
chr19	21778397	21778554	158	*	9.57558	diff_BDNF_IP_cFOS_vs_Uninduced_IP_cFOS_cond1_1079	83921	21778340	21858360	+	inside	57	57	NearestLocation	Tmem2
chr19	24224819	24224986	168	*	9.57558	diff_BDNF_IP_cFOS_vs_Uninduced_IP_cFOS_cond1_1081	21873	24094502	24225026	-	inside	207	40	NearestLocation	Tjp2
chr19	37085994	37086133	140	*	9.57558	diff_BDNF_IP_cFOS_vs_Uninduced_IP_cFOS_cond1_1093	319931	37173843	37196541	+	upstream	-87849	87710	NearestLocation	A330032B11Rik
chr19	53325565	53325698	134	*	9.57558	diff_BDNF_IP_cFOS_vs_Uninduced_IP_cFOS_cond1_1120	17859	53310506	53375810	+	inside	15059	15059	NearestLocation	Mxi1
chr2	25168149	25168268	120	*	9.57558	diff_BDNF_IP_cFOS_vs_Uninduced_IP_cFOS_cond1_1137	67122	25180758	25183332	+	upstream	-12609	12490	NearestLocation	Nrarp
chr2	26122612	26122764	153	*	9.57558	diff_BDNF_IP_cFOS_vs_Uninduced_IP_cFOS_cond1_1141	67991	26055536	26122811	-	inside	199	47	NearestLocation	Nacc2
chr2	28036789	28036916	128	*	9.57558	diff_BDNF_IP_cFOS_vs_Uninduced_IP_cFOS_cond1_1146	14134	28076479	28084878	-	downstream	48089	39563	NearestLocation	Fcnb
chr2	30392324	30392449	126	*	9.57558	diff_BDNF_IP_cFOS_vs_Uninduced_IP_cFOS_cond1_1150	57170	30392254	30400529	+	inside	70	70	NearestLocation	Dolpp1
chr2	30392643	30392765	123	*	9.57558	diff_BDNF_IP_cFOS_vs_Uninduced_IP_cFOS_cond1_1151	57170	30392254	30400529	+	inside	389	389	NearestLocation	Dolpp1
[truncated: 270 more rows]

## Sheet: c-Fos_Vehicle
seqnames	start	end	width	strand	score	peak	feature	start_position	end_position	feature_strand	insideFeature	distancetoFeature	shortestDistance	fromOverlappingOrNearest	symbol
chr4	10586629	10586829	201	*	12.872	diff_BDNF_IP_cFOS_vs_Uninduced_IP_cFOS_cond2_189	73624	10508031	10797802	-	inside	211173	78598	NearestLocation	1700123O12Rik
chr3	56483833	56484030	198	*	11.4738	diff_BDNF_IP_cFOS_vs_Uninduced_IP_cFOS_cond2_176	26422	55625198	56183701	-	upstream	-300132	300132	NearestLocation	Nbea
chr3	18831883	18832078	196	*	10.8751	diff_BDNF_IP_cFOS_vs_Uninduced_IP_cFOS_cond2_173	74252	19132144	19163065	-	downstream	331182	300066	NearestLocation	Armc1
chr2	79617756	79617954	199	*	10.792	diff_BDNF_IP_cFOS_vs_Uninduced_IP_cFOS_cond2_155	70599	79635425	79672964	+	upstream	-17669	17471	NearestLocation	Ssfa2
chr5	47568072	47568213	142	*	10.5748	diff_BDNF_IP_cFOS_vs_Uninduced_IP_cFOS_cond2_208	20563	47983155	48306282	+	upstream	-415083	414942	NearestLocation	Slit2
chr19	35265024	35265217	194	*	10.1111	diff_BDNF_IP_cFOS_vs_Uninduced_IP_cFOS_cond2_143	240641	34922358	34975731	+	downstream	342666	289293	NearestLocation	Kif20b
chr12	70516639	70516832	194	*	9.25736	diff_BDNF_IP_cFOS_vs_Uninduced_IP_cFOS_cond2_60	72736	70453154	70467624	+	downstream	63485	49015	NearestLocation	Tmx1
chr14	18819740	18819868	129	*	9.18098	diff_BDNF_IP_cFOS_vs_Uninduced_IP_cFOS_cond2_80	218793	18573577	18893627	-	inside	73887	73759	NearestLocation	Ube2e2
chr9	33118629	33118825	197	*	8.94945	diff_BDNF_IP_cFOS_vs_Uninduced_IP_cFOS_cond2_263	330917	32904069	32928966	-	upstream	-189663	189663	NearestLocation	Gm27162
chr1	135491339	135491483	145	*	8.94944	diff_BDNF_IP_cFOS_vs_Uninduced_IP_cFOS_cond2_21	100885827	135454603	135454683	-	upstream	-36656	36656	NearestLocation	Mir1231
chr10	29937433	29937561	129	*	8.94944	diff_BDNF_IP_cFOS_vs_Uninduced_IP_cFOS_cond2_30	66311	30194580	30200540	-	downstream	263107	257019	NearestLocation	Cenpw
chr11	23070168	23070310	143	*	8.94944	diff_BDNF_IP_cFOS_vs_Uninduced_IP_cFOS_cond2_41	73873	23008347	23030788	+	downstream	61821	39380	NearestLocation	Fam161a
chr12	78660608	78660796	189	*	8.94944	diff_BDNF_IP_cFOS_vs_Uninduced_IP_cFOS_cond2_63	70897	78691535	78734519	+	upstream	-30927	30739	NearestLocation	Fam71d
chr2	86773341	86773517	177	*	8.94944	diff_BDNF_IP_cFOS_vs_Uninduced_IP_cFOS_cond2_157	258363	86785732	86786700	+	upstream	-12391	12215	NearestLocation	Olfr1093
chr2	127349028	127349174	147	*	8.94944	diff_BDNF_IP_cFOS_vs_Uninduced_IP_cFOS_cond2_164	215095	127338639	127357656	+	inside	10389	8482	NearestLocation	Astl
chr6	82304879	82305015	137	*	8.94944	diff_BDNF_IP_cFOS_vs_Uninduced_IP_cFOS_cond2_227	21336	82402475	82560104	+	upstream	-97596	97460	NearestLocation	Tacr1
chr7	31479895	31480062	168	*	8.94944	diff_BDNF_IP_cFOS_vs_Uninduced_IP_cFOS_cond2_235	384585	31375592	31376916	+	downstream	104303	102979	NearestLocation	Scgb1b3
chr9	12867063	12867223	161	*	8.94944	diff_BDNF_IP_cFOS_vs_Uninduced_IP_cFOS_cond2_261	78219	13091267	13105855	-	downstream	238792	224044	NearestLocation	4930568E12Rik
chr5	6021385	6021581	197	*	8.92299	diff_BDNF_IP_cFOS_vs_Uninduced_IP_cFOS_cond2_200	70358	5736322	5749317	-	upstream	-272068	272068	NearestLocation	Steap1
chr2	125663110	125663290	181	*	8.92065	diff_BDNF_IP_cFOS_vs_Uninduced_IP_cFOS_cond2_163	58521	125673100	125675642	+	upstream	-9990	9810	NearestLocation	Eid1
chr6	135466902	135467077	176	*	8.91983	diff_BDNF_IP_cFOS_vs_Uninduced_IP_cFOS_cond2_233	13730	135362931	135383173	+	downstream	103971	83729	NearestLocation	Emp1
chr7	100512647	100512844	198	*	8.90996	diff_BDNF_IP_cFOS_vs_Uninduced_IP_cFOS_cond2_245	69387	100503020	100514815	-	inside	2168	1971	NearestLocation	Dnajb13
chr14	62232748	62232896	149	*	8.89698	diff_BDNF_IP_cFOS_vs_Uninduced_IP_cFOS_cond2_85	239133	62276229	62292979	-	downstream	60231	43333	NearestLocation	Dleu7
chr15	92440291	92440474	184	*	8.8928	diff_BDNF_IP_cFOS_vs_Uninduced_IP_cFOS_cond2_105	239618	92396810	92771819	+	inside	43481	43481	NearestLocation	Pdzrn4
chr14	39169553	39169682	130	*	8.86926	diff_BDNF_IP_cFOS_vs_Uninduced_IP_cFOS_cond2_83	75170	38898302	38958794	+	downstream	271251	210759	NearestLocation	Nrg3os
chr18	39590683	39590811	129	*	8.82824	diff_BDNF_IP_cFOS_vs_Uninduced_IP_cFOS_cond2_131	14815	39410545	39489776	-	upstream	-100907	100907	NearestLocation	Nr3c1
chr3	98444373	98444570	198	*	8.60727	diff_BDNF_IP_cFOS_vs_Uninduced_IP_cFOS_cond2_181	242109	98382481	98753812	+	inside	61892	61892	NearestLocation	Zfp697
chr19	25491162	25491352	191	*	8.58943	diff_BDNF_IP_cFOS_vs_Uninduced_IP_cFOS_cond2_142	50796	25505706	25604328	+	upstream	-14544	14354	NearestLocation	Dmrt1
chr12	67077391	67077534	144	*	8.47895	diff_BDNF_IP_cFOS_vs_Uninduced_IP_cFOS_cond2_59	320772	66466059	67222549	-	inside	145158	145015	NearestLocation	Mdga2
chr7	116673810	116673999	190	*	8.46942	diff_BDNF_IP_cFOS_vs_Uninduced_IP_cFOS_cond2_248	53322	116504369	116540588	+	downstream	169441	133222	NearestLocation	Nucb2
chr7	95158204	95158331	128	*	8.42014	diff_BDNF_IP_cFOS_vs_Uninduced_IP_cFOS_cond2_243	23966	96210637	96908554	+	upstream	-1052433	1052306	NearestLocation	Tenm4
chr14	80575197	80575380	184	*	8.21302	diff_BDNF_IP_cFOS_vs_Uninduced_IP_cFOS_cond2_87	380924	80000302	80021930	+	downstream	574895	553267	NearestLocation	Olfm4
chrX	133836581	133836777	197	*	8.12934	diff_BDNF_IP_cFOS_vs_Uninduced_IP_cFOS_cond2_277	64103	133851008	133865578	+	upstream	-14427	14231	NearestLocation	Tnmd
chr3	157614309	157614466	158	*	8.09183	diff_BDNF_IP_cFOS_vs_Uninduced_IP_cFOS_cond2_187	19218	157566892	157644758	+	inside	47417	30292	NearestLocation	Ptger3
chr3	61852390	61852547	158	*	8.04235	diff_BDNF_IP_cFOS_vs_Uninduced_IP_cFOS_cond2_177	622434	62338777	62462221	+	upstream	-486387	486230	NearestLocation	Arhgef26
chr12	41940054	41940251	198	*	8.04136	diff_BDNF_IP_cFOS_vs_Uninduced_IP_cFOS_cond2_55	16981	41451668	41486057	-	upstream	-453997	453997	NearestLocation	Lrrn3
chr12	52371823	52371989	167	*	8.01322	diff_BDNF_IP_cFOS_vs_Uninduced_IP_cFOS_cond2_58	11855	52503972	52567851	+	upstream	-132149	131983	NearestLocation	Arhgap5
chr14	121616828	121616960	133	*	8.009	diff_BDNF_IP_cFOS_vs_Uninduced_IP_cFOS_cond2_93	56643	121459621	121505254	-	upstream	-111574	111574	NearestLocation	Slc15a1
chr13	79460750	79460943	194	*	7.9689	diff_BDNF_IP_cFOS_vs_Uninduced_IP_cFOS_cond2_76	13865	78188973	78198982	-	upstream	-1261768	1261768	NearestLocation	Nr2f1
chr2	18403024	18403189	166	*	7.92909	diff_BDNF_IP_cFOS_vs_Uninduced_IP_cFOS_cond2_148	13418	18206333	18392830	-	upstream	-10194	10194	NearestLocation	Dnajc1
chr10	68000866	68001021	156	*	7.88039	diff_BDNF_IP_cFOS_vs_Uninduced_IP_cFOS_cond2_33	170799	67979598	68059740	+	inside	21268	21268	NearestLocation	Rtkn2
chr1	14686298	14686493	196	*	7.81937	diff_BDNF_IP_cFOS_vs_Uninduced_IP_cFOS_cond2_3	17681	14753346	14755966	-	downstream	69668	66853	NearestLocation	Msc
chr2	70360646	70360815	170	*	7.78449	diff_BDNF_IP_cFOS_vs_Uninduced_IP_cFOS_cond2_154	64406	70474923	70477726	+	upstream	-114277	114108	NearestLocation	Sp5
chr1	143957135	143957279	145	*	7.65591	diff_BDNF_IP_cFOS_vs_Uninduced_IP_cFOS_cond2_22	19735	143999338	144004149	-	downstream	47014	42059	NearestLocation	Rgs2
chr17	51539440	51539563	124	*	7.52044	diff_BDNF_IP_cFOS_vs_Uninduced_IP_cFOS_cond2_121	328837	51425209	51448269	-	upstream	-91171	91171	NearestLocation	C330011F03Rik
chr7	38358013	38358174	162	*	7.48568	diff_BDNF_IP_cFOS_vs_Uninduced_IP_cFOS_cond2_236	66161	38262820	38271348	-	upstream	-86665	86665	NearestLocation	Pop4
chr1	111438763	111438961	199	*	7.41738	diff_BDNF_IP_cFOS_vs_Uninduced_IP_cFOS_cond2_17	319901	111858702	111864918	-	downstream	426155	419741	NearestLocation	Dsel
chr5	42184477	42184666	190	*	7.18023	diff_BDNF_IP_cFOS_vs_Uninduced_IP_cFOS_cond2_207	433882	42067960	42216784	+	inside	116517	32118	NearestLocation	Gm16223
chr2	174149499	174149682	184	*	7.15086	diff_BDNF_IP_cFOS_vs_Uninduced_IP_cFOS_cond2_170	100038374	174125038	174183918	-	inside	34419	24461	NearestLocation	Gm10714
chr13	44569721	44569911	191	*	7.00664	diff_BDNF_IP_cFOS_vs_Uninduced_IP_cFOS_cond2_70	69491	44439727	44457567	+	downstream	129994	112154	NearestLocation	1700029N11Rik
chr15	74785550	74785711	162	*	6.98703	diff_BDNF_IP_cFOS_vs_Uninduced_IP_cFOS_cond2_104	78725	74770908	74778859	-	upstream	-6691	6691	NearestLocation	D730001G18Rik
chr5	67504258	67504425	168	*	6.97957	diff_BDNF_IP_cFOS_vs_Uninduced_IP_cFOS_cond2_211	320479	67463898	67477899	+	downstream	40360	26359	NearestLocation	C330024D21Rik
chr16	76349626	76349752	127	*	6.93865	diff_BDNF_IP_cFOS_vs_Uninduced_IP_cFOS_cond2_115	268903	76290862	76373827	-	inside	24201	24075	NearestLocation	Nrip1
chr3	37347585	37347715	131	*	6.93427	diff_BDNF_IP_cFOS_vs_Uninduced_IP_cFOS_cond2_174	14173	37348653	37404830	+	upstream	-1068	938	NearestLocation	Fgf2
chr16	55147703	55147827	125	*	6.92733	diff_BDNF_IP_cFOS_vs_Uninduced_IP_cFOS_cond2_110	239852	55225175	55283283	-	downstream	135580	77348	NearestLocation	Zpld1
chr3	151021454	151021614	161	*	6.82918	diff_BDNF_IP_cFOS_vs_Uninduced_IP_cFOS_cond2_186	170757	151437882	151545081	+	upstream	-416428	416268	NearestLocation	Adgrl4
chr14	123213497	123213689	193	*	6.77568	diff_BDNF_IP_cFOS_vs_Uninduced_IP_cFOS_cond2_94	380934	123168503	123176176	+	downstream	44994	37321	NearestLocation	AA536875
chr3	158284073	158284212	140	*	6.77172	diff_BDNF_IP_cFOS_vs_Uninduced_IP_cFOS_cond2_188	67144	158036682	158067090	+	downstream	247391	216983	NearestLocation	Lrrc40
chr5	17360694	17360813	120	*	6.6042	diff_BDNF_IP_cFOS_vs_Uninduced_IP_cFOS_cond2_203	70935	17476122	17480936	+	upstream	-115428	115309	NearestLocation	Speer4f1
chr15	13837853	13838046	194	*	6.55853	diff_BDNF_IP_cFOS_vs_Uninduced_IP_cFOS_cond2_96	12563	13034200	13173639	-	upstream	-664214	664214	NearestLocation	Cdh6
chr8	101348683	101348878	196	*	6.55634	diff_BDNF_IP_cFOS_vs_Uninduced_IP_cFOS_cond2_256	12552	102632995	102785111	-	downstream	1436428	1284117	NearestLocation	Cdh11
chr5	142904549	142904708	160	*	6.55535	diff_BDNF_IP_cFOS_vs_Uninduced_IP_cFOS_cond2_216	11461	142903116	142906724	-	inside	2175	1433	NearestLocation	Actb
chr1	79557805	79558003	199	*	6.47457	diff_BDNF_IP_cFOS_vs_Uninduced_IP_cFOS_cond2_15	252903	79606876	79671972	-	downstream	114167	48873	NearestLocation	Ap1s3
chr11	58437181	58437333	153	*	6.37768	diff_BDNF_IP_cFOS_vs_Uninduced_IP_cFOS_cond2_44	624860	58432559	58441622	+	inside	4622	4289	NearestLocation	Gm12253
chr3	16109946	16110141	196	*	6.37021	diff_BDNF_IP_cFOS_vs_Uninduced_IP_cFOS_cond2_172	229096	16183183	16217037	+	upstream	-73237	73042	NearestLocation	Ythdf3
chr18	19116105	19116302	198	*	6.36994	diff_BDNF_IP_cFOS_vs_Uninduced_IP_cFOS_cond2_129	13507	19960930	20002097	-	downstream	885992	844628	NearestLocation	Dsc3
chr12	52065514	52065658	145	*	6.36159	diff_BDNF_IP_cFOS_vs_Uninduced_IP_cFOS_cond2_57	76826	52097746	52310959	+	upstream	-32232	32088	NearestLocation	Nubpl
chr1	3917725	3917902	178	*	6.34362	diff_BDNF_IP_cFOS_vs_Uninduced_IP_cFOS_cond2_1	497097	3214482	3671498	-	upstream	-246227	246227	NearestLocation	Xkr4
chr1	4612937	4613113	177	*	6.34362	diff_BDNF_IP_cFOS_vs_Uninduced_IP_cFOS_cond2_2	20671	4490928	4497354	-	upstream	-115583	115583	NearestLocation	Sox17
chr1	22318113	22318268	156	*	6.34362	diff_BDNF_IP_cFOS_vs_Uninduced_IP_cFOS_cond2_4	226922	21398403	21961942	-	upstream	-356171	356171	NearestLocation	Kcnq5
chr1	28523742	28523880	139	*	6.34362	diff_BDNF_IP_cFOS_vs_Uninduced_IP_cFOS_cond2_5	210962	28776122	28780252	-	downstream	256510	252242	NearestLocation	Gm597
chr1	35247009	35247173	165	*	6.34362	diff_BDNF_IP_cFOS_vs_Uninduced_IP_cFOS_cond2_6	226971	34849959	34879585	+	downstream	397050	367424	NearestLocation	Plekhb2
chr1	50251973	50252105	133	*	6.34362	diff_BDNF_IP_cFOS_vs_Uninduced_IP_cFOS_cond2_7	56363	50909962	51187270	+	upstream	-657989	657857	NearestLocation	Tmeff2
chr1	56590461	56590630	170	*	6.34362	diff_BDNF_IP_cFOS_vs_Uninduced_IP_cFOS_cond2_8	71066	56636051	56637451	-	downstream	46990	45421	NearestLocation	Hsfy2
chr1	56941518	56941643	126	*	6.34362	diff_BDNF_IP_cFOS_vs_Uninduced_IP_cFOS_cond2_9	212712	56793981	56971334	-	inside	29816	29691	NearestLocation	Satb2
chr1	65968416	65968540	125	*	6.34362	diff_BDNF_IP_cFOS_vs_Uninduced_IP_cFOS_cond2_10	12969	65926522	65928304	+	downstream	41894	40112	NearestLocation	Crygf
chr1	70317780	70317907	128	*	6.34362	diff_BDNF_IP_cFOS_vs_Uninduced_IP_cFOS_cond2_11	320460	70725715	70885397	+	upstream	-407935	407808	NearestLocation	Vwc2l
chr1	76285721	76285865	145	*	6.34362	diff_BDNF_IP_cFOS_vs_Uninduced_IP_cFOS_cond2_12	620079	76489133	76502028	+	upstream	-203412	203268	NearestLocation	Gm17751
chr1	77705396	77705518	123	*	6.34362	diff_BDNF_IP_cFOS_vs_Uninduced_IP_cFOS_cond2_13	13838	77367185	77515088	-	upstream	-190308	190308	NearestLocation	Epha4
chr1	78437134	78437253	120	*	6.34362	diff_BDNF_IP_cFOS_vs_Uninduced_IP_cFOS_cond2_14	23874	78417958	78488897	-	inside	51763	19176	NearestLocation	Farsb
chr1	89904469	89904626	158	*	6.34362	diff_BDNF_IP_cFOS_vs_Uninduced_IP_cFOS_cond2_16	14472	89927962	89931176	-	downstream	26707	23336	NearestLocation	Gbx2
chr1	123298039	123298234	196	*	6.34362	diff_BDNF_IP_cFOS_vs_Uninduced_IP_cFOS_cond2_18	269109	123332138	124045559	-	downstream	747520	33904	NearestLocation	Dpp10
chr1	133290414	133290576	163	*	6.34362	diff_BDNF_IP_cFOS_vs_Uninduced_IP_cFOS_cond2_19	280287	133309823	133329722	+	upstream	-19409	19247	NearestLocation	Kiss1
chr1	133290414	133290576	163	*	6.34362	diff_BDNF_IP_cFOS_vs_Uninduced_IP_cFOS_cond2_19	68338	133309823	133329722	+	upstream	-19409	19247	NearestLocation	Golt1a
chr1	133981129	133981261	133	*	6.34362	diff_BDNF_IP_cFOS_vs_Uninduced_IP_cFOS_cond2_20	14264	134037515	134048277	+	upstream	-56386	56254	NearestLocation	Fmod
chr1	149893573	149893703	131	*	6.34362	diff_BDNF_IP_cFOS_vs_Uninduced_IP_cFOS_cond2_23	18783	149829619	149961290	-	inside	67717	63954	NearestLocation	Pla2g4a
chr1	150450725	150450845	121	*	6.34362	diff_BDNF_IP_cFOS_vs_Uninduced_IP_cFOS_cond2_24	96875	150449412	150466165	-	inside	15440	1313	NearestLocation	Prg4
chr1	159909179	159909318	140	*	6.34362	diff_BDNF_IP_cFOS_vs_Uninduced_IP_cFOS_cond2_25	67647	160044380	160078586	+	upstream	-135201	135062	NearestLocation	4930523C07Rik
chr1	182395255	182395389	135	*	6.34362	diff_BDNF_IP_cFOS_vs_Uninduced_IP_cFOS_cond2_26	209456	182409167	182462436	+	upstream	-13912	13778	NearestLocation	Trp53bp2
chr1	193156412	193156571	160	*	6.34362	diff_BDNF_IP_cFOS_vs_Uninduced_IP_cFOS_cond2_27	54139	193153112	193172035	+	inside	3300	3300	NearestLocation	Irf6
chr10	5350421	5350612	192	*	6.34362	diff_BDNF_IP_cFOS_vs_Uninduced_IP_cFOS_cond2_28	64009	5020196	5551482	-	inside	201061	200870	NearestLocation	Syne1
chr10	9087054	9087209	156	*	6.34362	diff_BDNF_IP_cFOS_vs_Uninduced_IP_cFOS_cond2_29	70097	8722219	8886070	-	upstream	-200984	200984	NearestLocation	Sash1
chr10	43122684	43122807	124	*	6.34362	diff_BDNF_IP_cFOS_vs_Uninduced_IP_cFOS_cond2_31	109205	43002500	43174530	-	inside	51846	51723	NearestLocation	Sobp
chr10	49188094	49188272	179	*	6.34362	diff_BDNF_IP_cFOS_vs_Uninduced_IP_cFOS_cond2_32	100418235	49093681	49095843	-	upstream	-92251	92251	NearestLocation	C130030K03Rik
chr10	84130912	84131063	152	*	6.34362	diff_BDNF_IP_cFOS_vs_Uninduced_IP_cFOS_cond2_34	77976	84371319	84440471	-	downstream	309559	240256	NearestLocation	Nuak1
chr10	90410327	90410492	166	*	6.34362	diff_BDNF_IP_cFOS_vs_Uninduced_IP_cFOS_cond2_35	77531	89873509	90972984	+	inside	536818	536818	NearestLocation	Anks1b
chr10	101875965	101876108	144	*	6.34362	diff_BDNF_IP_cFOS_vs_Uninduced_IP_cFOS_cond2_36	100526516	101772692	101772772	+	downstream	103273	103193	NearestLocation	Mir3059
chr10	108826195	108826343	149	*	6.34362	diff_BDNF_IP_cFOS_vs_Uninduced_IP_cFOS_cond2_37	368203	108699044	108700160	-	upstream	-126035	126035	NearestLocation	Gm5136
chr10	118509132	118509262	131	*	6.34362	diff_BDNF_IP_cFOS_vs_Uninduced_IP_cFOS_cond2_38	103214	118502035	118556525	-	inside	47393	7097	NearestLocation	Tmevpg1
chr11	8722638	8722793	156	*	6.34362	diff_BDNF_IP_cFOS_vs_Uninduced_IP_cFOS_cond2_39	319939	8431652	8664535	-	upstream	-58103	58103	NearestLocation	Tns3
chr11	21478331	21478490	160	*	6.34362	diff_BDNF_IP_cFOS_vs_Uninduced_IP_cFOS_cond2_40	237694	21494730	21511180	-	downstream	32849	16240	NearestLocation	4932414J04Rik
chr11	35233699	35233823	125	*	6.34362	diff_BDNF_IP_cFOS_vs_Uninduced_IP_cFOS_cond2_42	20564	35121456	35708507	+	inside	112243	112243	NearestLocation	Slit3
chr11	43608422	43608551	130	*	6.34362	diff_BDNF_IP_cFOS_vs_Uninduced_IP_cFOS_cond2_43	16204	43596040	43601562	-	upstream	-6860	6860	NearestLocation	Fabp6
chr11	74547019	74547160	142	*	6.34362	diff_BDNF_IP_cFOS_vs_Uninduced_IP_cFOS_cond2_45	380711	74383483	74610915	-	inside	63896	63755	NearestLocation	Rap1gap2
chr11	84532892	84533077	186	*	6.34362	diff_BDNF_IP_cFOS_vs_Uninduced_IP_cFOS_cond2_46	78365	84525660	84535831	+	inside	7232	2754	NearestLocation	Lhx1os
chr11	90276052	90276229	178	*	6.34362	diff_BDNF_IP_cFOS_vs_Uninduced_IP_cFOS_cond2_47	67468	90187683	90278573	+	inside	88369	2344	NearestLocation	Mmd
chr11	110493141	110493284	144	*	6.34362	diff_BDNF_IP_cFOS_vs_Uninduced_IP_cFOS_cond2_48	26399	110399122	110513637	+	inside	94019	20353	NearestLocation	Map2k6
chr11	113041825	113041972	148	*	6.34362	diff_BDNF_IP_cFOS_vs_Uninduced_IP_cFOS_cond2_49	72386	113043906	113201838	-	downstream	160013	1934	NearestLocation	2610035D17Rik
chr11	113952826	113953021	196	*	6.34362	diff_BDNF_IP_cFOS_vs_Uninduced_IP_cFOS_cond2_50	237979	113780790	114065951	-	inside	113125	112930	NearestLocation	Sdk2
chr11	119092895	119093093	199	*	6.34362	diff_BDNF_IP_cFOS_vs_Uninduced_IP_cFOS_cond2_51	12418	119077571	119086237	-	upstream	-6658	6658	NearestLocation	Cbx4
chr11	120170780	120170928	149	*	6.34362	diff_BDNF_IP_cFOS_vs_Uninduced_IP_cFOS_cond2_52	100042332	120186650	120189856	-	downstream	19076	15722	NearestLocation	2810410L24Rik
chr12	30967311	30967440	130	*	6.34362	diff_BDNF_IP_cFOS_vs_Uninduced_IP_cFOS_cond2_53	24057	30911669	30960160	+	downstream	55642	7151	NearestLocation	Sh3yl1
chr12	40706079	40706263	185	*	6.34362	diff_BDNF_IP_cFOS_vs_Uninduced_IP_cFOS_cond2_54	238130	40446053	40846488	+	inside	260026	140225	NearestLocation	Dock4
chr12	44554701	44554822	122	*	6.34362	diff_BDNF_IP_cFOS_vs_Uninduced_IP_cFOS_cond2_56	319504	44328885	44601846	+	inside	225816	47024	NearestLocation	Nrcam
chr12	76881951	76882114	164	*	6.34362	diff_BDNF_IP_cFOS_vs_Uninduced_IP_cFOS_cond2_61	110606	76837467	76921412	+	inside	44484	39298	NearestLocation	Fntb
chr12	76992024	76992189	166	*	6.34362	diff_BDNF_IP_cFOS_vs_Uninduced_IP_cFOS_cond2_62	17187	76937269	76962248	-	upstream	-29776	29776	NearestLocation	Max
chr13	13637941	13638118	178	*	6.34362	diff_BDNF_IP_cFOS_vs_Uninduced_IP_cFOS_cond2_64	17101	13590409	13777440	+	inside	47532	47532	NearestLocation	Lyst
chr13	15948438	15948571	134	*	6.34362	diff_BDNF_IP_cFOS_vs_Uninduced_IP_cFOS_cond2_65	16323	16014451	16027211	+	upstream	-66013	65880	NearestLocation	Inhba
chr13	32336070	32336206	137	*	6.34362	diff_BDNF_IP_cFOS_vs_Uninduced_IP_cFOS_cond2_66	218138	31819586	32338544	-	inside	2474	2338	NearestLocation	Gmds
chr13	37292759	37292887	129	*	6.34362	diff_BDNF_IP_cFOS_vs_Uninduced_IP_cFOS_cond2_67	17084	37345345	37419036	+	upstream	-52586	52458	NearestLocation	Ly86
chr13	38327442	38327609	168	*	6.34362	diff_BDNF_IP_cFOS_vs_Uninduced_IP_cFOS_cond2_68	12161	38345716	38499728	+	upstream	-18274	18107	NearestLocation	Bmp6
chr13	39230954	39231085	132	*	6.34362	diff_BDNF_IP_cFOS_vs_Uninduced_IP_cFOS_cond2_69	108652	38932140	38960875	-	upstream	-270079	270079	NearestLocation	Slc35b3
chr13	45095772	45095963	192	*	6.34362	diff_BDNF_IP_cFOS_vs_Uninduced_IP_cFOS_cond2_71	94245	44922080	45002096	-	upstream	-93676	93676	NearestLocation	Dtnbp1
chr13	46369585	46369719	135	*	6.34362	diff_BDNF_IP_cFOS_vs_Uninduced_IP_cFOS_cond2_72	666794	46418300	46431099	+	upstream	-48715	48581	NearestLocation	Rbm24
chr13	52847352	52847513	162	*	6.34362	diff_BDNF_IP_cFOS_vs_Uninduced_IP_cFOS_cond2_73	11992	52835110	52929677	-	inside	82325	12242	NearestLocation	Auh
chr13	55855520	55855703	184	*	6.34362	diff_BDNF_IP_cFOS_vs_Uninduced_IP_cFOS_cond2_74	18740	55825054	55831425	-	upstream	-24095	24095	NearestLocation	Pitx1
chr13	71834054	71834221	168	*	6.34362	diff_BDNF_IP_cFOS_vs_Uninduced_IP_cFOS_cond2_75	16371	71958232	71963723	-	downstream	129669	124011	NearestLocation	Irx1
chr13	102647544	102647684	141	*	6.34362	diff_BDNF_IP_cFOS_vs_Uninduced_IP_cFOS_cond2_77	17079	102693558	102706631	+	upstream	-46014	45874	NearestLocation	Cd180
chr13	114414996	114415154	159	*	6.34362	diff_BDNF_IP_cFOS_vs_Uninduced_IP_cFOS_cond2_78	17993	114287795	114388094	-	upstream	-26902	26902	NearestLocation	Ndufs4
chr13	116337155	116337290	136	*	6.34362	diff_BDNF_IP_cFOS_vs_Uninduced_IP_cFOS_cond2_79	16392	116298270	116309688	-	upstream	-27467	27467	NearestLocation	Isl1
chr14	32698810	32699004	195	*	6.34362	diff_BDNF_IP_cFOS_vs_Uninduced_IP_cFOS_cond2_81	100504518	32659119	32685272	-	upstream	-13538	13538	NearestLocation	3425401B19Rik
chr14	36868168	36868314	147	*	6.34362	diff_BDNF_IP_cFOS_vs_Uninduced_IP_cFOS_cond2_82	72972	36874936	36968764	-	downstream	100596	6622	NearestLocation	Ccser2
chr14	54383198	54383329	132	*	6.34362	diff_BDNF_IP_cFOS_vs_Uninduced_IP_cFOS_cond2_84	69089	54360841	54369669	+	downstream	22357	13529	NearestLocation	Oxa1l
chr14	76890175	76890302	128	*	6.34362	diff_BDNF_IP_cFOS_vs_Uninduced_IP_cFOS_cond2_86	210808	77024201	77036617	-	downstream	146442	133899	NearestLocation	Lacc1
chr14	85543371	85543503	133	*	6.34362	diff_BDNF_IP_cFOS_vs_Uninduced_IP_cFOS_cond2_88	75155	86245970	86283688	+	upstream	-702599	702467	NearestLocation	4930529K09Rik
chr14	96087090	96087227	138	*	6.34362	diff_BDNF_IP_cFOS_vs_Uninduced_IP_cFOS_cond2_89	66732	95881266	95882775	+	downstream	205824	204315	NearestLocation	4921530L21Rik
chr14	100676444	100676581	138	*	6.34362	diff_BDNF_IP_cFOS_vs_Uninduced_IP_cFOS_cond2_90	76627	101197690	101200069	-	downstream	523625	521109	NearestLocation	Prr30
chr14	100946097	100946217	121	*	6.34362	diff_BDNF_IP_cFOS_vs_Uninduced_IP_cFOS_cond2_91	76627	101197690	101200069	-	downstream	253972	251473	NearestLocation	Prr30
chr14	108162584	108162738	155	*	6.34362	diff_BDNF_IP_cFOS_vs_Uninduced_IP_cFOS_cond2_92	76965	108909989	108914239	-	downstream	751655	747251	NearestLocation	Slitrk1
chr14	124099297	124099437	141	*	6.34362	diff_BDNF_IP_cFOS_vs_Uninduced_IP_cFOS_cond2_95	69393	123987635	124015684	+	downstream	111662	83613	NearestLocation	1700024B18Rik
chr15	14993559	14993679	121	*	6.34362	diff_BDNF_IP_cFOS_vs_Uninduced_IP_cFOS_cond2_97	12565	16778101	16856777	+	upstream	-1784542	1784422	NearestLocation	Cdh9
chr15	18627864	18628013	150	*	6.34362	diff_BDNF_IP_cFOS_vs_Uninduced_IP_cFOS_cond2_98	320873	18818947	19014234	+	upstream	-191083	190934	NearestLocation	Cdh10
chr15	35816308	35816450	143	*	6.34362	diff_BDNF_IP_cFOS_vs_Uninduced_IP_cFOS_cond2_99	12864	35931976	35938246	-	downstream	121938	115526	NearestLocation	Cox6c
chr15	40455699	40455831	133	*	6.34362	diff_BDNF_IP_cFOS_vs_Uninduced_IP_cFOS_cond2_100	432945	40511322	40527277	-	downstream	71578	55491	NearestLocation	Gm16294
chr15	45273563	45273707	145	*	6.34362	diff_BDNF_IP_cFOS_vs_Uninduced_IP_cFOS_cond2_101	67498	45106284	45114934	-	upstream	-158629	158629	NearestLocation	Kcnv1
chr15	58350578	58350707	130	*	6.34362	diff_BDNF_IP_cFOS_vs_Uninduced_IP_cFOS_cond2_102	268807	58314573	58324169	-	upstream	-26409	26409	NearestLocation	Klhl38
chr15	66210727	66210846	120	*	6.34362	diff_BDNF_IP_cFOS_vs_Uninduced_IP_cFOS_cond2_103	110862	65994915	66286224	-	inside	75497	75378	NearestLocation	Kcnq3
chr15	95257643	95257782	140	*	6.34362	diff_BDNF_IP_cFOS_vs_Uninduced_IP_cFOS_cond2_106	100043315	95097622	95162394	-	upstream	-95249	95249	NearestLocation	LOC100043315
chr16	6150672	6150793	122	*	6.34362	diff_BDNF_IP_cFOS_vs_Uninduced_IP_cFOS_cond2_107	68238	5975587	5998496	+	downstream	175085	152176	NearestLocation	1700123O21Rik
chr16	23406481	23406626	146	*	6.34362	diff_BDNF_IP_cFOS_vs_Uninduced_IP_cFOS_cond2_108	239766	23429133	23433960	+	upstream	-22652	22507	NearestLocation	Rtp1
chr16	50171131	50171299	169	*	6.34362	diff_BDNF_IP_cFOS_vs_Uninduced_IP_cFOS_cond2_109	224180	50019658	50072852	-	upstream	-98279	98279	NearestLocation	Gm4827
chr16	55639324	55639482	159	*	6.34362	diff_BDNF_IP_cFOS_vs_Uninduced_IP_cFOS_cond2_111	100628589	55494731	55494797	+	downstream	144593	144527	NearestLocation	Mir5118
chr16	67358170	67358346	177	*	6.34362	diff_BDNF_IP_cFOS_vs_Uninduced_IP_cFOS_cond2_112	239857	66655421	67620908	-	inside	262738	262562	NearestLocation	Cadm2
chr16	67403427	67403554	128	*	6.34362	diff_BDNF_IP_cFOS_vs_Uninduced_IP_cFOS_cond2_113	239857	66655421	67620908	-	inside	217481	217354	NearestLocation	Cadm2
chr16	68951483	68951649	167	*	6.34362	diff_BDNF_IP_cFOS_vs_Uninduced_IP_cFOS_cond2_114	78110	69796141	69800381	-	downstream	848898	844492	NearestLocation	4930428D20Rik
chr16	97154911	97155044	134	*	6.34362	diff_BDNF_IP_cFOS_vs_Uninduced_IP_cFOS_cond2_116	13508	96592079	97170735	-	inside	15824	15691	NearestLocation	Dscam
chr17	3493093	3493250	158	*	6.34362	diff_BDNF_IP_cFOS_vs_Uninduced_IP_cFOS_cond2_117	621628	3532554	3533213	+	upstream	-39461	39304	NearestLocation	Cldn20
chr17	10025745	10025899	155	*	6.34362	diff_BDNF_IP_cFOS_vs_Uninduced_IP_cFOS_cond2_118	71092	9750752	9775866	-	upstream	-249879	249879	NearestLocation	4930452A19Rik
chr17	14622688	14622811	124	*	6.34362	diff_BDNF_IP_cFOS_vs_Uninduced_IP_cFOS_cond2_119	21826	14665500	14694262	-	downstream	71574	42689	NearestLocation	Thbs2
chr17	21710123	21710254	132	*	6.34362	diff_BDNF_IP_cFOS_vs_Uninduced_IP_cFOS_cond2_120	240034	21707741	21725636	+	inside	2382	2382	NearestLocation	Zfp760
chr17	55783949	55784145	197	*	6.34362	diff_BDNF_IP_cFOS_vs_Uninduced_IP_cFOS_cond2_122	52614	55749984	55853662	+	inside	33965	33965	NearestLocation	Adgre4
chr17	56411900	56412042	143	*	6.34362	diff_BDNF_IP_cFOS_vs_Uninduced_IP_cFOS_cond2_123	102465590	56418846	56418909	-	downstream	7009	6804	NearestLocation	Mir6977
chr17	64540641	64540779	139	*	6.34362	diff_BDNF_IP_cFOS_vs_Uninduced_IP_cFOS_cond2_124	100043582	64514089	64555590	-	inside	14949	14811	NearestLocation	AU016765
chr17	78635121	78635249	129	*	6.34362	diff_BDNF_IP_cFOS_vs_Uninduced_IP_cFOS_cond2_125	268980	78653964	78736560	-	downstream	101439	18715	NearestLocation	Strn
chr17	89348374	89348549	176	*	6.34362	diff_BDNF_IP_cFOS_vs_Uninduced_IP_cFOS_cond2_126	71052	89320227	89327333	+	downstream	28147	21041	NearestLocation	4933400B14Rik
chr17	90125614	90125800	187	*	6.34362	diff_BDNF_IP_cFOS_vs_Uninduced_IP_cFOS_cond2_127	78800	90861169	90867102	+	upstream	-735555	735369	NearestLocation	4930480K15Rik
chr17	91662280	91662450	171	*	6.34362	diff_BDNF_IP_cFOS_vs_Uninduced_IP_cFOS_cond2_128	18189	90033644	91092952	-	upstream	-569328	569328	NearestLocation	Nrxn1
chr18	33452757	33452945	189	*	6.34362	diff_BDNF_IP_cFOS_vs_Uninduced_IP_cFOS_cond2_130	27528	33437019	33464029	-	inside	11272	11084	NearestLocation	Nrep
chr18	65393345	65393505	161	*	6.34362	diff_BDNF_IP_cFOS_vs_Uninduced_IP_cFOS_cond2_132	225638	65265531	65393888	-	inside	543	383	NearestLocation	Alpk2
chr18	66141025	66141176	152	*	6.34362	diff_BDNF_IP_cFOS_vs_Uninduced_IP_cFOS_cond2_133	751558	66219264	66219333	-	downstream	78308	78088	NearestLocation	Mir694
chr18	75781974	75782099	126	*	6.34362	diff_BDNF_IP_cFOS_vs_Uninduced_IP_cFOS_cond2_134	207259	75820178	76148564	+	upstream	-38204	38079	NearestLocation	Zbtb7c
chr18	84987150	84987279	130	*	6.34362	diff_BDNF_IP_cFOS_vs_Uninduced_IP_cFOS_cond2_135	67105	84947294	84951524	-	upstream	-35626	35626	NearestLocation	Timm21
chr18	89143726	89143854	129	*	6.34362	diff_BDNF_IP_cFOS_vs_Uninduced_IP_cFOS_cond2_136	225825	89176969	89270327	+	upstream	-33243	33115	NearestLocation	Cd226
chr19	11840369	11840495	127	*	6.34362	diff_BDNF_IP_cFOS_vs_Uninduced_IP_cFOS_cond2_137	258938	11828077	11829024	-	upstream	-11345	11345	NearestLocation	Olfr1417
chr19	14798390	14798540	151	*	6.34362	diff_BDNF_IP_cFOS_vs_Uninduced_IP_cFOS_cond2_138	21888	14448072	14598183	-	upstream	-200207	200207	NearestLocation	Tle4
chr19	17067352	17067487	136	*	6.34362	diff_BDNF_IP_cFOS_vs_Uninduced_IP_cFOS_cond2_139	353211	16956118	17223932	+	inside	111234	111234	NearestLocation	Prune2
chr19	22439318	22439468	151	*	6.34362	diff_BDNF_IP_cFOS_vs_Uninduced_IP_cFOS_cond2_140	226025	22139117	22989884	+	inside	300201	300201	NearestLocation	Trpm3
chr19	25082880	25083021	142	*	6.34362	diff_BDNF_IP_cFOS_vs_Uninduced_IP_cFOS_cond2_141	76088	24999529	25202432	+	inside	83351	83351	NearestLocation	Dock8
chr19	35782341	35782519	179	*	6.34362	diff_BDNF_IP_cFOS_vs_Uninduced_IP_cFOS_cond2_144	15566	35958729	36057360	-	downstream	275019	176210	NearestLocation	Htr7
chr19	47943394	47943570	177	*	6.34362	diff_BDNF_IP_cFOS_vs_Uninduced_IP_cFOS_cond2_145	381229	47937712	48035379	+	inside	5682	5682	NearestLocation	Cfap58
chr19	55009238	55009406	169	*	6.34362	diff_BDNF_IP_cFOS_vs_Uninduced_IP_cFOS_cond2_146	14732	55067268	55127216	-	downstream	117978	57862	NearestLocation	Gpam
chr19	55886704	55886880	177	*	6.34362	diff_BDNF_IP_cFOS_vs_Uninduced_IP_cFOS_cond2_147	21416	55741810	55933655	+	inside	144894	46775	NearestLocation	Tcf7l2
chr2	48065528	48065647	120	*	6.34362	diff_BDNF_IP_cFOS_vs_Uninduced_IP_cFOS_cond2_149	11480	48814109	48903264	+	upstream	-748581	748462	NearestLocation	Acvr2a
chr2	48493261	48493399	139	*	6.34362	diff_BDNF_IP_cFOS_vs_Uninduced_IP_cFOS_cond2_150	11480	48814109	48903264	+	upstream	-320848	320710	NearestLocation	Acvr2a
chr2	50947242	50947395	154	*	6.34362	diff_BDNF_IP_cFOS_vs_Uninduced_IP_cFOS_cond2_151	227885	50909684	50911846	+	downstream	37558	35396	NearestLocation	Gm13498
chr2	52658458	52658631	174	*	6.34362	diff_BDNF_IP_cFOS_vs_Uninduced_IP_cFOS_cond2_152	12298	52428320	52676609	-	inside	18151	17978	NearestLocation	Cacnb4
chr2	55616570	55616714	145	*	6.34362	diff_BDNF_IP_cFOS_vs_Uninduced_IP_cFOS_cond2_153	16519	55435970	55598145	+	downstream	180600	18425	NearestLocation	Kcnj3
chr2	85040275	85040447	173	*	6.34362	diff_BDNF_IP_cFOS_vs_Uninduced_IP_cFOS_cond2_156	20833	85037120	85047114	+	inside	3155	3155	NearestLocation	Ssrp1
chr2	95446976	95447104	129	*	6.34362	diff_BDNF_IP_cFOS_vs_Uninduced_IP_cFOS_cond2_158	241568	96318169	97631664	+	upstream	-871193	871065	NearestLocation	Lrrc4c
chr2	99130397	99130548	152	*	6.34362	diff_BDNF_IP_cFOS_vs_Uninduced_IP_cFOS_cond2_159	19374	101624748	101632528	+	upstream	-2494351	2494200	NearestLocation	Rag2
chr2	99955993	99956130	138	*	6.34362	diff_BDNF_IP_cFOS_vs_Uninduced_IP_cFOS_cond2_160	19374	101624748	101632528	+	upstream	-1668755	1668618	NearestLocation	Rag2
chr2	113429395	113429525	131	*	6.34362	diff_BDNF_IP_cFOS_vs_Uninduced_IP_cFOS_cond2_161	14260	113327736	113716767	+	inside	101659	101659	NearestLocation	Fmn1
chr2	113830205	113830340	136	*	6.34362	diff_BDNF_IP_cFOS_vs_Uninduced_IP_cFOS_cond2_162	20394	113776313	113829091	-	upstream	-1114	1114	NearestLocation	Scg5
chr2	136917452	136917580	129	*	6.34362	diff_BDNF_IP_cFOS_vs_Uninduced_IP_cFOS_cond2_165	59030	136873781	136891406	-	upstream	-26046	26046	NearestLocation	Mkks
chr2	140272762	140272927	166	*	6.34362	diff_BDNF_IP_cFOS_vs_Uninduced_IP_cFOS_cond2_166	69487	140170646	140205252	+	downstream	102116	67510	NearestLocation	Ndufaf5
chr2	146878784	146878926	143	*	6.34362	diff_BDNF_IP_cFOS_vs_Uninduced_IP_cFOS_cond2_167	228730	146855889	146970089	+	inside	22895	22895	NearestLocation	Kiz
chr2	147915394	147915530	137	*	6.34362	diff_BDNF_IP_cFOS_vs_Uninduced_IP_cFOS_cond2_168	15376	148042877	148046969	-	downstream	131575	127347	NearestLocation	Foxa2
chr2	147942981	147943144	164	*	6.34362	diff_BDNF_IP_cFOS_vs_Uninduced_IP_cFOS_cond2_169	15376	148042877	148046969	-	downstream	103988	99733	NearestLocation	Foxa2
chr2	181825126	181825250	125	*	6.34362	diff_BDNF_IP_cFOS_vs_Uninduced_IP_cFOS_cond2_171	245867	181837854	181857460	+	upstream	-12728	12604	NearestLocation	Pcmtd2
chr3	49630934	49631072	139	*	6.34362	diff_BDNF_IP_cFOS_vs_Uninduced_IP_cFOS_cond2_175	73173	49743296	49757316	-	downstream	126382	112224	NearestLocation	Pcdh18
chr3	62378387	62378556	170	*	6.34362	diff_BDNF_IP_cFOS_vs_Uninduced_IP_cFOS_cond2_178	622434	62338777	62462221	+	inside	39610	39610	NearestLocation	Arhgef26
chr3	74034848	74034968	121	*	6.34362	diff_BDNF_IP_cFOS_vs_Uninduced_IP_cFOS_cond2_179	100504692	74009219	74017277	-	upstream	-17571	17571	NearestLocation	Gm20356
chr3	77049705	77049836	132	*	6.34362	diff_BDNF_IP_cFOS_vs_Uninduced_IP_cFOS_cond2_180	213262	76074561	76710005	+	downstream	975144	339700	NearestLocation	Fstl5
chr3	117890719	117890907	189	*	6.34362	diff_BDNF_IP_cFOS_vs_Uninduced_IP_cFOS_cond2_182	76561	117781497	117868936	-	upstream	-21783	21783	NearestLocation	Snx7
chr3	136842284	136842454	171	*	6.34362	diff_BDNF_IP_cFOS_vs_Uninduced_IP_cFOS_cond2_183	19055	136670066	136937727	+	inside	172218	95273	NearestLocation	Ppp3ca
chr3	137970615	137970754	140	*	6.34362	diff_BDNF_IP_cFOS_vs_Uninduced_IP_cFOS_cond2_184	26377	137931006	137981549	-	inside	10934	10795	NearestLocation	Dapp1
chr3	144007287	144007412	126	*	6.34362	diff_BDNF_IP_cFOS_vs_Uninduced_IP_cFOS_cond2_185	16911	144188530	144205255	-	downstream	197968	181118	NearestLocation	Lmo4
chr4	11200485	11200605	121	*	6.34362	diff_BDNF_IP_cFOS_vs_Uninduced_IP_cFOS_cond2_190	12448	11191351	11204779	+	inside	9134	4174	NearestLocation	Ccne2
chr4	28930115	28930290	176	*	6.34362	diff_BDNF_IP_cFOS_vs_Uninduced_IP_cFOS_cond2_191	13841	28813131	28967503	+	inside	116984	37213	NearestLocation	Epha7
chr4	44723412	44723556	145	*	6.34362	diff_BDNF_IP_cFOS_vs_Uninduced_IP_cFOS_cond2_192	18507	44531506	44710440	-	upstream	-12972	12972	NearestLocation	Pax5
chr4	54126906	54127057	152	*	6.34362	diff_BDNF_IP_cFOS_vs_Uninduced_IP_cFOS_cond2_193	52076	53826045	53862018	+	downstream	300861	264888	NearestLocation	Tmem38b
chr4	55885599	55885724	126	*	6.34362	diff_BDNF_IP_cFOS_vs_Uninduced_IP_cFOS_cond2_194	16600	55527137	55532475	-	upstream	-353124	353124	NearestLocation	Klf4
chr4	64443000	64443157	158	*	6.34362	diff_BDNF_IP_cFOS_vs_Uninduced_IP_cFOS_cond2_195	21923	63959785	64047015	-	upstream	-395985	395985	NearestLocation	Tnc
chr4	77444119	77444273	155	*	6.34362	diff_BDNF_IP_cFOS_vs_Uninduced_IP_cFOS_cond2_196	19266	75941237	78211895	-	inside	767776	767622	NearestLocation	Ptprd
chr4	88743839	88743984	146	*	6.34362	diff_BDNF_IP_cFOS_vs_Uninduced_IP_cFOS_cond2_197	435791	88754868	88755416	+	upstream	-11029	10884	NearestLocation	Gm13271
chr4	108605397	108605544	148	*	6.34362	diff_BDNF_IP_cFOS_vs_Uninduced_IP_cFOS_cond2_198	319965	108619956	108634122	+	upstream	-14559	14412	NearestLocation	Cc2d1b
chr4	125427829	125427967	139	*	6.34362	diff_BDNF_IP_cFOS_vs_Uninduced_IP_cFOS_cond2_199	14807	125490831	125714173	+	upstream	-63002	62864	NearestLocation	Grik3
chr5	8594513	8594657	145	*	6.34362	diff_BDNF_IP_cFOS_vs_Uninduced_IP_cFOS_cond2_201	242819	8490336	8622952	-	inside	28439	28295	NearestLocation	Rundc3b
chr5	16380330	16380510	181	*	6.34362	diff_BDNF_IP_cFOS_vs_Uninduced_IP_cFOS_cond2_202	15234	16553495	16619439	+	upstream	-173165	172985	NearestLocation	Hgf
chr5	18395991	18396128	138	*	6.34362	diff_BDNF_IP_cFOS_vs_Uninduced_IP_cFOS_cond2_204	14677	18265135	18360413	-	upstream	-35578	35578	NearestLocation	Gnai1
chr5	29629037	29629192	156	*	6.34362	diff_BDNF_IP_cFOS_vs_Uninduced_IP_cFOS_cond2_205	100763	29569242	29676077	+	inside	59795	46885	NearestLocation	Ube3c
chr5	41826481	41826657	177	*	6.34362	diff_BDNF_IP_cFOS_vs_Uninduced_IP_cFOS_cond2_206	665775	41787540	41844315	-	inside	17834	17658	NearestLocation	Bod1l
chr5	47570533	47570692	160	*	6.34362	diff_BDNF_IP_cFOS_vs_Uninduced_IP_cFOS_cond2_209	20563	47983155	48306282	+	upstream	-412622	412463	NearestLocation	Slit2
chr5	66913559	66913681	123	*	6.34362	diff_BDNF_IP_cFOS_vs_Uninduced_IP_cFOS_cond2_210	77569	66745840	67057159	+	inside	167719	143478	NearestLocation	Limch1
chr5	76490990	76491136	147	*	6.34362	diff_BDNF_IP_cFOS_vs_Uninduced_IP_cFOS_cond2_212	639545	76484077	76516628	+	inside	6913	6913	NearestLocation	Gm7271
chr5	81086660	81086819	160	*	6.34362	diff_BDNF_IP_cFOS_vs_Uninduced_IP_cFOS_cond2_213	319387	81020571	81795730	+	inside	66089	66089	NearestLocation	Adgrl3
chr5	102534717	102534863	147	*	6.34362	diff_BDNF_IP_cFOS_vs_Uninduced_IP_cFOS_cond2_214	231532	102207198	102897937	+	inside	327519	327519	NearestLocation	Arhgap24
chr5	128420240	128420399	160	*	6.34362	diff_BDNF_IP_cFOS_vs_Uninduced_IP_cFOS_cond2_215	243274	127783491	128433077	-	inside	12837	12678	NearestLocation	Tmem132d
chr5	148041635	148041810	176	*	6.34362	diff_BDNF_IP_cFOS_vs_Uninduced_IP_cFOS_cond2_217	77521	147957320	148316065	+	inside	84315	84315	NearestLocation	Mtus2
chr5	151101633	151101802	170	*	6.34362	diff_BDNF_IP_cFOS_vs_Uninduced_IP_cFOS_cond2_218	243362	151037515	151190193	-	inside	88560	64118	NearestLocation	Stard13
chr6	3304501	3304645	145	*	6.34362	diff_BDNF_IP_cFOS_vs_Uninduced_IP_cFOS_cond2_219	667335	3288519	3317019	+	inside	15982	12374	NearestLocation	Gm8579
chr6	12829346	12829518	173	*	6.34362	diff_BDNF_IP_cFOS_vs_Uninduced_IP_cFOS_cond2_220	330267	12311608	12749253	-	upstream	-80093	80093	NearestLocation	Thsd7a
chr6	14912280	14912415	136	*	6.34362	diff_BDNF_IP_cFOS_vs_Uninduced_IP_cFOS_cond2_221	114142	14901349	15441977	+	inside	10931	10931	NearestLocation	Foxp2
chr6	17084618	17084754	137	*	6.34362	diff_BDNF_IP_cFOS_vs_Uninduced_IP_cFOS_cond2_222	21753	17065149	17105825	+	inside	19469	19469	NearestLocation	Tes
chr6	24408928	24409084	157	*	6.34362	diff_BDNF_IP_cFOS_vs_Uninduced_IP_cFOS_cond2_223	214704	24444865	24515067	-	downstream	106139	35781	NearestLocation	Iqub
chr6	26349573	26349711	139	*	6.34362	diff_BDNF_IP_cFOS_vs_Uninduced_IP_cFOS_cond2_224	626904	25931426	25977227	+	downstream	418147	372346	NearestLocation	Gm20756
chr6	27057448	27057643	196	*	6.34362	diff_BDNF_IP_cFOS_vs_Uninduced_IP_cFOS_cond2_225	735266	27936655	27936750	-	downstream	879302	879012	NearestLocation	Mir592
chr6	76412269	76412432	164	*	6.34362	diff_BDNF_IP_cFOS_vs_Uninduced_IP_cFOS_cond2_226	74342	77242717	77257791	+	upstream	-830448	830285	NearestLocation	Lrrtm1
chr6	102040784	102040941	158	*	6.34362	diff_BDNF_IP_cFOS_vs_Uninduced_IP_cFOS_cond2_228	75893	102266100	102336676	+	upstream	-225316	225159	NearestLocation	4930587E11Rik
chr6	106007463	106007650	188	*	6.34362	diff_BDNF_IP_cFOS_vs_Uninduced_IP_cFOS_cond2_229	269784	105677745	106699305	+	inside	329718	329718	NearestLocation	Cntn4
chr6	114973678	114973838	161	*	6.34362	diff_BDNF_IP_cFOS_vs_Uninduced_IP_cFOS_cond2_230	232334	114862092	114969203	-	upstream	-4475	4475	NearestLocation	Vgll4
chr6	119621179	119621348	170	*	6.34362	diff_BDNF_IP_cFOS_vs_Uninduced_IP_cFOS_cond2_231	22419	119432531	119544347	-	upstream	-76832	76832	NearestLocation	Wnt5b
chr6	130457046	130457195	150	*	6.34362	diff_BDNF_IP_cFOS_vs_Uninduced_IP_cFOS_cond2_232	16627	130363918	130386874	-	upstream	-70172	70172	NearestLocation	Klra1
chr7	7106831	7107007	177	*	6.34362	diff_BDNF_IP_cFOS_vs_Uninduced_IP_cFOS_cond2_234	232853	7114683	7121476	-	downstream	14645	7676	NearestLocation	Zfp954
chr7	40885420	40885547	128	*	6.34362	diff_BDNF_IP_cFOS_vs_Uninduced_IP_cFOS_cond2_237	320210	40849153	40898324	-	inside	12904	12777	NearestLocation	A230077H06Rik
chr7	41371255	41371374	120	*	6.34362	diff_BDNF_IP_cFOS_vs_Uninduced_IP_cFOS_cond2_238	233168	41372930	41393379	-	downstream	22124	1556	NearestLocation	AI987944
chr7	49334622	49334742	121	*	6.34362	diff_BDNF_IP_cFOS_vs_Uninduced_IP_cFOS_cond2_239	13172	49631499	49636835	-	downstream	302213	296757	NearestLocation	Dbx1
chr7	61311026	61311212	187	*	6.34362	diff_BDNF_IP_cFOS_vs_Uninduced_IP_cFOS_cond2_240	319752	61529410	61615327	-	downstream	304301	218198	NearestLocation	B230209E15Rik
chr7	74670769	74670904	136	*	6.34362	diff_BDNF_IP_cFOS_vs_Uninduced_IP_cFOS_cond2_241	108116	74275418	74554780	-	upstream	-115989	115989	NearestLocation	Slco3a1
chr7	91214164	91214346	183	*	6.34362	diff_BDNF_IP_cFOS_vs_Uninduced_IP_cFOS_cond2_242	23859	91090786	92449246	+	inside	123378	123378	NearestLocation	Dlg2
chr7	98684079	98684208	130	*	6.34362	diff_BDNF_IP_cFOS_vs_Uninduced_IP_cFOS_cond2_244	72981	98703363	98718061	+	upstream	-19284	19155	NearestLocation	Prkrir
chr7	103896716	103896870	155	*	6.34362	diff_BDNF_IP_cFOS_vs_Uninduced_IP_cFOS_cond2_246	18366	103892810	103894471	-	upstream	-2245	2245	NearestLocation	Olfr64
chr7	113167090	113167269	180	*	6.34362	diff_BDNF_IP_cFOS_vs_Uninduced_IP_cFOS_cond2_247	75239	113100236	113142023	-	upstream	-25067	25067	NearestLocation	4930543E12Rik
chr7	118182467	118182587	121	*	6.34362	diff_BDNF_IP_cFOS_vs_Uninduced_IP_cFOS_cond2_249	54208	118118890	118129625	-	upstream	-52842	52842	NearestLocation	Arl6ip1
chr7	127193366	127193505	140	*	6.34362	diff_BDNF_IP_cFOS_vs_Uninduced_IP_cFOS_cond2_250	70233	127191660	127196077	-	inside	2711	1706	NearestLocation	Cd2bp2
chr8	17684392	17684523	132	*	6.34362	diff_BDNF_IP_cFOS_vs_Uninduced_IP_cFOS_cond2_251	94109	15892545	17535385	-	upstream	-149007	149007	NearestLocation	Csmd1
chr8	23807086	23807206	121	*	6.34362	diff_BDNF_IP_cFOS_vs_Uninduced_IP_cFOS_cond2_252	320158	23669661	24063116	+	inside	137425	137425	NearestLocation	Zmat4
chr8	30626296	30626438	143	*	6.34362	diff_BDNF_IP_cFOS_vs_Uninduced_IP_cFOS_cond2_253	71314	30568395	30575573	+	downstream	57901	50723	NearestLocation	4933433F19Rik
chr8	54332148	54332303	156	*	6.34362	diff_BDNF_IP_cFOS_vs_Uninduced_IP_cFOS_cond2_254	76687	54520433	54529998	-	downstream	197850	188130	NearestLocation	Spcs3
chr8	73676422	73676559	138	*	6.34362	diff_BDNF_IP_cFOS_vs_Uninduced_IP_cFOS_cond2_255	16795	72814599	73352556	-	upstream	-323866	323866	NearestLocation	Large
chr8	101436632	101436779	148	*	6.34362	diff_BDNF_IP_cFOS_vs_Uninduced_IP_cFOS_cond2_257	12552	102632995	102785111	-	downstream	1348479	1196216	NearestLocation	Cdh11
chr8	108136510	108136651	142	*	6.34362	diff_BDNF_IP_cFOS_vs_Uninduced_IP_cFOS_cond2_258	109215	108553252	108584677	-	downstream	448167	416601	NearestLocation	Lncbate1
chr8	108332394	108332543	150	*	6.34362	diff_BDNF_IP_cFOS_vs_Uninduced_IP_cFOS_cond2_259	109215	108553252	108584677	-	downstream	252283	220709	NearestLocation	Lncbate1
chr9	9199450	9199577	128	*	6.34362	diff_BDNF_IP_cFOS_vs_Uninduced_IP_cFOS_cond2_260	100579151	9236288	9260885	+	upstream	-36838	36711	NearestLocation	Gm16833
chr9	20333744	20333884	141	*	6.34362	diff_BDNF_IP_cFOS_vs_Uninduced_IP_cFOS_cond2_262	18315	20313892	20336094	-	inside	2350	2210	NearestLocation	Olfr18
chr9	37621330	37621455	126	*	6.34362	diff_BDNF_IP_cFOS_vs_Uninduced_IP_cFOS_cond2_264	22619	37613847	37648318	+	inside	7483	7483	NearestLocation	Siae
chr9	83039061	83039204	144	*	6.34362	diff_BDNF_IP_cFOS_vs_Uninduced_IP_cFOS_cond2_265	83946	82866159	82975489	-	upstream	-63572	63572	NearestLocation	Phip
chr9	90716432	90716552	121	*	6.34362	diff_BDNF_IP_cFOS_vs_Uninduced_IP_cFOS_cond2_266	67016	90202049	90270769	-	upstream	-445663	445663	NearestLocation	Tbc1d2b
chr9	100896849	100896977	129	*	6.34362	diff_BDNF_IP_cFOS_vs_Uninduced_IP_cFOS_cond2_267	66904	100982038	101034875	-	downstream	138026	85061	NearestLocation	Pccb
chr9	111658899	111659036	138	*	6.34362	diff_BDNF_IP_cFOS_vs_Uninduced_IP_cFOS_cond2_268	20840	111561434	111690216	-	inside	31317	31180	NearestLocation	Stac
chr9	119462501	119462620	120	*	6.34362	diff_BDNF_IP_cFOS_vs_Uninduced_IP_cFOS_cond2_269	208194	119444923	119465518	+	inside	17578	2898	NearestLocation	Exog
chrX	15468502	15468640	139	*	6.34362	diff_BDNF_IP_cFOS_vs_Uninduced_IP_cFOS_cond2_270	67395	15110586	15111489	-	upstream	-357013	357013	NearestLocation	Ppp1r2-ps9
chrX	18952408	18952553	146	*	6.34362	diff_BDNF_IP_cFOS_vs_Uninduced_IP_cFOS_cond2_271	723827	19146294	19146388	-	downstream	193980	193741	NearestLocation	Mir221
chrX	60104023	60104173	151	*	6.34362	diff_BDNF_IP_cFOS_vs_Uninduced_IP_cFOS_cond2_272	109904	60055956	60179089	-	inside	75066	48067	NearestLocation	Mcf2
chrX	61951394	61951555	162	*	6.34362	diff_BDNF_IP_cFOS_vs_Uninduced_IP_cFOS_cond2_273	434784	61709616	61710950	+	downstream	241778	240444	NearestLocation	Ldoc1
chrX	77676635	77676803	169	*	6.34362	diff_BDNF_IP_cFOS_vs_Uninduced_IP_cFOS_cond2_274	628893	77674814	77675452	-	upstream	-1183	1183	NearestLocation	Cldn34-ps
chrX	78460010	78460159	150	*	6.34362	diff_BDNF_IP_cFOS_vs_Uninduced_IP_cFOS_cond2_275	74910	78369643	78371128	+	downstream	90367	88882	NearestLocation	4930480E11Rik
chrX	130278063	130278182	120	*	6.34362	diff_BDNF_IP_cFOS_vs_Uninduced_IP_cFOS_cond2_276	54004	129749742	130465833	+	inside	528321	187651	NearestLocation	Diaph2
chrX	156881819	156881943	125	*	6.34362	diff_BDNF_IP_cFOS_vs_Uninduced_IP_cFOS_cond2_278	74941	156539483	156540117	+	downstream	342336	341702	NearestLocation	4930503H13Rik

## Sheet: Common
seqnames	start	end	width	strand	score	peak	feature	start_position	end_position	feature_strand	insideFeature	distancetoFeature	shortestDistance	fromOverlappingOrNearest	symbol
chr14	19419240	19419491	252	*	2.50359	diff_BDNF_IP_cFOS_vs_Uninduced_IP_cFOS_common_12	432825	19594138	19602587	-	downstream	183347	174647	NearestLocation	Gm5458
chr9	3025321	3025446	126	*	2.33566	diff_BDNF_IP_cFOS_vs_Uninduced_IP_cFOS_common_51	100628572	3038669	3038743	-	downstream	13422	13223	NearestLocation	Mir101c
chr4	70378007	70378133	127	*	2.29186	diff_BDNF_IP_cFOS_vs_Uninduced_IP_cFOS_common_29	214444	70223024	70410367	-	inside	32360	32234	NearestLocation	Cdk5rap2
chr17	39843385	39843513	129	*	2.27974	diff_BDNF_IP_cFOS_vs_Uninduced_IP_cFOS_common_16	100126775	39950520	39955287	+	upstream	-107135	107007	NearestLocation	Esp38
chr2	98663679	98663876	198	*	2.18049	diff_BDNF_IP_cFOS_vs_Uninduced_IP_cFOS_common_23	241568	96318169	97631664	+	downstream	2345510	1032015	NearestLocation	Lrrc4c
chr17	39848558	39848813	256	*	2.13524	diff_BDNF_IP_cFOS_vs_Uninduced_IP_cFOS_common_17	100126775	39950520	39955287	+	upstream	-101962	101707	NearestLocation	Esp38
chr14	19416427	19416966	540	*	2.10235	diff_BDNF_IP_cFOS_vs_Uninduced_IP_cFOS_common_9	432825	19594138	19602587	-	downstream	186160	177172	NearestLocation	Gm5458
chr14	19418628	19418986	359	*	2.03965	diff_BDNF_IP_cFOS_vs_Uninduced_IP_cFOS_common_11	432825	19594138	19602587	-	downstream	183959	175152	NearestLocation	Gm5458
chr15	75086613	75086875	263	*	2.00374	diff_BDNF_IP_cFOS_vs_Uninduced_IP_cFOS_common_15	100041546	75108161	75111949	-	downstream	25336	21286	NearestLocation	Ly6c2
chr9	3000968	3001128	161	*	1.96116	diff_BDNF_IP_cFOS_vs_Uninduced_IP_cFOS_common_34	100628572	3038669	3038743	-	downstream	37775	37541	NearestLocation	Mir101c
chr14	19415594	19416038	445	*	1.84363	diff_BDNF_IP_cFOS_vs_Uninduced_IP_cFOS_common_8	432825	19594138	19602587	-	downstream	186993	178100	NearestLocation	Gm5458
chr17	71327424	71327550	127	*	1.71402	diff_BDNF_IP_cFOS_vs_Uninduced_IP_cFOS_common_18	100043644	71333201	71341804	-	downstream	14380	5651	NearestLocation	Gm4566
chr9	3037851	3037998	148	*	1.71385	diff_BDNF_IP_cFOS_vs_Uninduced_IP_cFOS_common_63	100628572	3038669	3038743	-	downstream	892	671	NearestLocation	Mir101c
chr11	74116164	74116366	203	*	1.60653	diff_BDNF_IP_cFOS_vs_Uninduced_IP_cFOS_common_3	258701	74121291	74122238	+	upstream	-5127	4925	NearestLocation	Olfr401
chr6	105120134	105120464	331	*	1.59185	diff_BDNF_IP_cFOS_vs_Uninduced_IP_cFOS_common_31	100503536	105481266	105492668	-	downstream	372534	360802	NearestLocation	Gm19757
chr9	3032453	3032863	411	*	1.57138	diff_BDNF_IP_cFOS_vs_Uninduced_IP_cFOS_common_58	100628572	3038669	3038743	-	downstream	6290	5806	NearestLocation	Mir101c
chr9	3016149	3016302	154	*	1.48366	diff_BDNF_IP_cFOS_vs_Uninduced_IP_cFOS_common_44	100628572	3038669	3038743	-	downstream	22594	22367	NearestLocation	Mir101c
chr9	3004683	3004831	149	*	1.45146	diff_BDNF_IP_cFOS_vs_Uninduced_IP_cFOS_common_40	100628572	3038669	3038743	-	downstream	34060	33838	NearestLocation	Mir101c
chr9	3018186	3018547	362	*	1.35789	diff_BDNF_IP_cFOS_vs_Uninduced_IP_cFOS_common_45	100628572	3038669	3038743	-	downstream	20557	20122	NearestLocation	Mir101c
chr9	3025511	3025828	318	*	1.32161	diff_BDNF_IP_cFOS_vs_Uninduced_IP_cFOS_common_52	100628572	3038669	3038743	-	downstream	13232	12841	NearestLocation	Mir101c
chr9	3005978	3006107	130	*	1.31133	diff_BDNF_IP_cFOS_vs_Uninduced_IP_cFOS_common_41	100628572	3038669	3038743	-	downstream	32765	32562	NearestLocation	Mir101c
chr9	3000257	3000696	440	*	1.28217	diff_BDNF_IP_cFOS_vs_Uninduced_IP_cFOS_common_33	100628572	3038669	3038743	-	downstream	38486	37973	NearestLocation	Mir101c
chr9	3020321	3020693	373	*	1.26314	diff_BDNF_IP_cFOS_vs_Uninduced_IP_cFOS_common_46	100628572	3038669	3038743	-	downstream	18422	17976	NearestLocation	Mir101c
chr9	3032012	3032276	265	*	1.2603	diff_BDNF_IP_cFOS_vs_Uninduced_IP_cFOS_common_57	100628572	3038669	3038743	-	downstream	6731	6393	NearestLocation	Mir101c
chr9	3035898	3036379	482	*	1.21349	diff_BDNF_IP_cFOS_vs_Uninduced_IP_cFOS_common_60	100628572	3038669	3038743	-	downstream	2845	2290	NearestLocation	Mir101c
chr14	19417324	19418005	682	*	1.19713	diff_BDNF_IP_cFOS_vs_Uninduced_IP_cFOS_common_10	432825	19594138	19602587	-	downstream	185263	176133	NearestLocation	Gm5458
chr9	3029737	3030379	643	*	1.18753	diff_BDNF_IP_cFOS_vs_Uninduced_IP_cFOS_common_56	100628572	3038669	3038743	-	downstream	9006	8290	NearestLocation	Mir101c
chr9	3024361	3024650	290	*	1.04649	diff_BDNF_IP_cFOS_vs_Uninduced_IP_cFOS_common_49	100628572	3038669	3038743	-	downstream	14382	14019	NearestLocation	Mir101c
chr9	3015767	3016027	261	*	1.00539	diff_BDNF_IP_cFOS_vs_Uninduced_IP_cFOS_common_43	100628572	3038669	3038743	-	downstream	22976	22642	NearestLocation	Mir101c
chr9	3026910	3027327	418	*	0.97433	diff_BDNF_IP_cFOS_vs_Uninduced_IP_cFOS_common_53	100628572	3038669	3038743	-	downstream	11833	11342	NearestLocation	Mir101c
chr9	3002819	3003163	345	*	0.91272	diff_BDNF_IP_cFOS_vs_Uninduced_IP_cFOS_common_38	100628572	3038669	3038743	-	downstream	35924	35506	NearestLocation	Mir101c
chr2	85834642	85834847	206	*	0.89997	diff_BDNF_IP_cFOS_vs_Uninduced_IP_cFOS_common_21	259017	85840857	85841789	-	downstream	7147	6010	NearestLocation	Olfr1019
chr9	3003977	3004181	205	*	0.86477	diff_BDNF_IP_cFOS_vs_Uninduced_IP_cFOS_common_39	100628572	3038669	3038743	-	downstream	34766	34488	NearestLocation	Mir101c
chr13	77438814	77439162	349	*	0.84226	diff_BDNF_IP_cFOS_vs_Uninduced_IP_cFOS_common_7	68675	77708690	78166240	+	upstream	-269876	269528	NearestLocation	Fam172a
chr9	2999897	3000122	226	*	0.83394	diff_BDNF_IP_cFOS_vs_Uninduced_IP_cFOS_common_32	100628572	3038669	3038743	-	downstream	38846	38547	NearestLocation	Mir101c
chr9	3001234	3001603	370	*	0.82616	diff_BDNF_IP_cFOS_vs_Uninduced_IP_cFOS_common_35	100628572	3038669	3038743	-	downstream	37509	37066	NearestLocation	Mir101c
chr11	12995402	12995594	193	*	0.81132	diff_BDNF_IP_cFOS_vs_Uninduced_IP_cFOS_common_2	12808	12236676	12464960	-	upstream	-530442	530442	NearestLocation	Cobl
chr14	19419572	19419701	130	*	0.80673	diff_BDNF_IP_cFOS_vs_Uninduced_IP_cFOS_common_13	432825	19594138	19602587	-	downstream	183015	174437	NearestLocation	Gm5458
chr9	3015307	3015563	257	*	0.76458	diff_BDNF_IP_cFOS_vs_Uninduced_IP_cFOS_common_42	100628572	3038669	3038743	-	downstream	23436	23106	NearestLocation	Mir101c
chr9	3027496	3027960	465	*	0.73704	diff_BDNF_IP_cFOS_vs_Uninduced_IP_cFOS_common_54	100628572	3038669	3038743	-	downstream	11247	10709	NearestLocation	Mir101c
chr9	3037227	3037544	318	*	0.71026	diff_BDNF_IP_cFOS_vs_Uninduced_IP_cFOS_common_62	100628572	3038669	3038743	-	downstream	1516	1125	NearestLocation	Mir101c
chr10	22316573	22316766	194	*	0.69907	diff_BDNF_IP_cFOS_vs_Uninduced_IP_cFOS_common_1	606736	22306720	22321765	+	inside	9853	4999	NearestLocation	C920009B18Rik
chr9	3002469	3002729	261	*	0.6922	diff_BDNF_IP_cFOS_vs_Uninduced_IP_cFOS_common_37	100628572	3038669	3038743	-	downstream	36274	35940	NearestLocation	Mir101c
chr12	3109802	3110222	421	*	0.69043	diff_BDNF_IP_cFOS_vs_Uninduced_IP_cFOS_common_4	74173	3235526	3250374	+	upstream	-125724	125304	NearestLocation	Rab10os
chr9	3021941	3022678	738	*	0.67741	diff_BDNF_IP_cFOS_vs_Uninduced_IP_cFOS_common_47	100628572	3038669	3038743	-	downstream	16802	15991	NearestLocation	Mir101c
chr9	3024924	3025255	332	*	0.62138	diff_BDNF_IP_cFOS_vs_Uninduced_IP_cFOS_common_50	100628572	3038669	3038743	-	downstream	13819	13414	NearestLocation	Mir101c
chr6	103649001	103649404	404	*	0.5252	diff_BDNF_IP_cFOS_vs_Uninduced_IP_cFOS_common_30	12661	103510876	103750202	+	inside	138125	100798	NearestLocation	Chl1
chr9	3028642	3028941	300	*	0.5161	diff_BDNF_IP_cFOS_vs_Uninduced_IP_cFOS_common_55	100628572	3038669	3038743	-	downstream	10101	9728	NearestLocation	Mir101c
chr2	98664920	98665334	415	*	0.50986	diff_BDNF_IP_cFOS_vs_Uninduced_IP_cFOS_common_24	241568	96318169	97631664	+	downstream	2346751	1033256	NearestLocation	Lrrc4c
chr13	76708754	76708951	198	*	0.39717	diff_BDNF_IP_cFOS_vs_Uninduced_IP_cFOS_common_6	78771	76384961	77031810	+	inside	323793	322859	NearestLocation	Mctp1
chr9	3001964	3002292	329	*	0.3959	diff_BDNF_IP_cFOS_vs_Uninduced_IP_cFOS_common_36	100628572	3038669	3038743	-	downstream	36779	36377	NearestLocation	Mir101c
chr9	3036727	3036869	143	*	0.37822	diff_BDNF_IP_cFOS_vs_Uninduced_IP_cFOS_common_61	100628572	3038669	3038743	-	downstream	2016	1800	NearestLocation	Mir101c
chr2	98662125	98663091	967	*	0.35272	diff_BDNF_IP_cFOS_vs_Uninduced_IP_cFOS_common_22	241568	96318169	97631664	+	downstream	2343956	1030461	NearestLocation	Lrrc4c
chr2	98666128	98667441	1314	*	0.35098	diff_BDNF_IP_cFOS_vs_Uninduced_IP_cFOS_common_25	241568	96318169	97631664	+	downstream	2347959	1034464	NearestLocation	Lrrc4c
chr9	3034881	3035244	364	*	0.28392	diff_BDNF_IP_cFOS_vs_Uninduced_IP_cFOS_common_59	100628572	3038669	3038743	-	downstream	3862	3425	NearestLocation	Mir101c
chr2	26021618	26021766	149	*	0.2834	diff_BDNF_IP_cFOS_vs_Uninduced_IP_cFOS_common_19	98766	25996958	26021760	-	overlapStart	142	6	NearestLocation	Ubac1
chr9	35305107	35305657	551	*	0.27953	diff_BDNF_IP_cFOS_vs_Uninduced_IP_cFOS_common_64	71133	35281105	35285423	+	downstream	24002	19684	NearestLocation	4933422A05Rik
chr2	172210364	172210560	197	*	0.27806	diff_BDNF_IP_cFOS_vs_Uninduced_IP_cFOS_common_27	17201	172248492	172251114	+	upstream	-38128	37932	NearestLocation	Mc3r
chr3	22075969	22076117	149	*	0.27245	diff_BDNF_IP_cFOS_vs_Uninduced_IP_cFOS_common_28	81004	22076652	22216594	+	upstream	-683	535	NearestLocation	Tbl1xr1
chr9	3023340	3023909	570	*	0.18577	diff_BDNF_IP_cFOS_vs_Uninduced_IP_cFOS_common_48	100628572	3038669	3038743	-	downstream	15403	14760	NearestLocation	Mir101c
chr14	103098770	103098899	130	*	0.1647	diff_BDNF_IP_cFOS_vs_Uninduced_IP_cFOS_common_14	50789	103080239	103099509	-	inside	739	610	NearestLocation	Fbxl3
chr2	107737299	107737604	306	*	0.15772	diff_BDNF_IP_cFOS_vs_Uninduced_IP_cFOS_common_26	16492	107290589	107298504	+	downstream	446710	438795	NearestLocation	Kcna4
chr2	75832151	75832274	124	*	0.12094	diff_BDNF_IP_cFOS_vs_Uninduced_IP_cFOS_common_20	228061	75832177	75931350	+	overlapStart	-26	26	NearestLocation	Agps
chrX	143482884	143483228	345	*	0.05013	diff_BDNF_IP_cFOS_vs_Uninduced_IP_cFOS_common_65	18481	143518591	143797796	+	upstream	-35707	35363	NearestLocation	Pak3
chr12	26415065	26415223	159	*	0.02212	diff_BDNF_IP_cFOS_vs_Uninduced_IP_cFOS_common_5	108089	26306794	26415262	-	inside	197	39	NearestLocation	Rnf144a
