# Supplementary material for: AP-1 controls the p11-dependent antidepressant response
Source: Mol Psychiatry. 2020 May 21;25(7):1364–81. doi: 10.1038/s41380-020-0767-8 (PMC7303013; doi:10.1038/s41380-020-0767-8)
Supplement: Supplementary file 7 — Table S2 [file 41380_2020_767_MOESM7_ESM.xlsx]

## Sheet: c-Jun_Flx
seqnames	start	end	width	strand	score	peak	feature	start_position	end_position	feature_strand	insideFeature	distancetoFeature	shortestDistance	fromOverlappingOrNearest	symbol
chr6	37732344	37732703	360	*	79.927	diff_BDNF_IP_cJUN_vs_Uninduced_IP_cJUN_cond1_28710	21848	37870811	37968445	+	upstream	-138467	138108	NearestLocation	Trim24
chrM	11025	11245	221	*	66.7885	diff_BDNF_IP_cJUN_vs_Uninduced_IP_cJUN_cond1_37058	NA	NA	NA	NA	NA	NA	NA	NA	NA
chr1	3333659	3333982	324	*	64.5506	diff_BDNF_IP_cJUN_vs_Uninduced_IP_cJUN_cond1_1	497097	3214482	3671498	-	inside	337839	119177	NearestLocation	Xkr4
chr4	33697012	33697273	262	*	58.665	diff_BDNF_IP_cJUN_vs_Uninduced_IP_cJUN_cond1_23809	12801	33924632	33948831	+	upstream	-227620	227359	NearestLocation	Cnr1
chr7	109968189	109968521	333	*	58.1812	diff_BDNF_IP_cJUN_vs_Uninduced_IP_cJUN_cond1_32004	19347	109893781	109960422	-	upstream	-7767	7767	NearestLocation	Dennd5a
chr1	180104558	180104932	375	*	57.4316	diff_BDNF_IP_cJUN_vs_Uninduced_IP_cJUN_cond1_2132	67426	180165238	180196020	-	downstream	91462	60306	NearestLocation	Adck3
chr5	25609948	25610256	309	*	57.2477	diff_BDNF_IP_cJUN_vs_Uninduced_IP_cJUN_cond1_26164	73571	25530018	25531466	+	downstream	79930	78482	NearestLocation	1700096K18Rik
chr17	9837292	9837661	370	*	54.6204	diff_BDNF_IP_cJUN_vs_Uninduced_IP_cJUN_cond1_14926	71092	9750752	9775866	-	upstream	-61426	61426	NearestLocation	4930452A19Rik
chr2	109182989	109183417	429	*	53.505	diff_BDNF_IP_cJUN_vs_Uninduced_IP_cJUN_cond1_20395	76894	109092300	109280726	-	inside	97737	90689	NearestLocation	Mettl15
chrM	14506	14726	221	*	51.6964	diff_BDNF_IP_cJUN_vs_Uninduced_IP_cJUN_cond1_37060	NA	NA	NA	NA	NA	NA	NA	NA	NA
chr6	37203968	37204275	308	*	51.5026	diff_BDNF_IP_cJUN_vs_Uninduced_IP_cJUN_cond1_28689	320127	36846022	37299976	-	inside	96008	95701	NearestLocation	Dgki
chr11	37364520	37364757	238	*	51.0955	diff_BDNF_IP_cJUN_vs_Uninduced_IP_cJUN_cond1_4795	100039148	37658989	37673166	+	upstream	-294469	294232	NearestLocation	Gm12128
chrM	12239	12577	339	*	50.9943	diff_BDNF_IP_cJUN_vs_Uninduced_IP_cJUN_cond1_37059	NA	NA	NA	NA	NA	NA	NA	NA	NA
chrX	102505169	102505500	332	*	50.0418	diff_BDNF_IP_cJUN_vs_Uninduced_IP_cJUN_cond1_37319	70315	102284640	102505148	-	upstream	-21	21	NearestLocation	Hdac8
chr6	31927142	31927577	436	*	49.7904	diff_BDNF_IP_cJUN_vs_Uninduced_IP_cJUN_cond1_28615	76382	32050288	32058915	+	upstream	-123146	122711	NearestLocation	1700012A03Rik
chr13	53945758	53946064	307	*	49.7198	diff_BDNF_IP_cJUN_vs_Uninduced_IP_cJUN_cond1_9553	13488	54051184	54055658	-	downstream	109900	105120	NearestLocation	Drd1
chr16	14044725	14044980	256	*	49.0027	diff_BDNF_IP_cJUN_vs_Uninduced_IP_cJUN_cond1_13792	74482	13981702	13986867	-	upstream	-57858	57858	NearestLocation	Ifitm7
chr6	106503950	106504330	381	*	48.8048	diff_BDNF_IP_cJUN_vs_Uninduced_IP_cJUN_cond1_29562	16192	106710379	106749037	-	downstream	245087	206049	NearestLocation	Il5ra
chr5	51982771	51983078	308	*	48.6154	diff_BDNF_IP_cJUN_vs_Uninduced_IP_cJUN_cond1_26573	102466648	52135902	52136017	-	downstream	153246	152824	NearestLocation	Mir6417
chr10	25479678	25480039	362	*	48.5899	diff_BDNF_IP_cJUN_vs_Uninduced_IP_cJUN_cond1_2703	100504474	25527943	25536272	-	downstream	56594	47904	NearestLocation	Smlr1
chr16	96901229	96901691	463	*	48.4907	diff_BDNF_IP_cJUN_vs_Uninduced_IP_cJUN_cond1_14759	13508	96592079	97170735	-	inside	269506	269044	NearestLocation	Dscam
chr14	18939998	18940421	424	*	48.4242	diff_BDNF_IP_cJUN_vs_Uninduced_IP_cJUN_cond1_10546	218793	18573577	18893627	-	upstream	-46371	46371	NearestLocation	Ube2e2
chr6	25260605	25260927	323	*	48.3704	diff_BDNF_IP_cJUN_vs_Uninduced_IP_cJUN_cond1_28501	319832	24951141	24956125	-	upstream	-304480	304480	NearestLocation	Tmem229a
chr10	64049185	64049469	285	*	48.2377	diff_BDNF_IP_cJUN_vs_Uninduced_IP_cJUN_cond1_3101	216028	63928497	64090255	-	inside	41070	40786	NearestLocation	Lrrtm3
chr9	33827518	33827776	259	*	48.0341	diff_BDNF_IP_cJUN_vs_Uninduced_IP_cJUN_cond1_35180	77119	34042371	34059019	+	upstream	-214853	214595	NearestLocation	7630403G23Rik
chr11	107102479	107102832	354	*	47.9077	diff_BDNF_IP_cJUN_vs_Uninduced_IP_cJUN_cond1_6595	207165	107033081	107131922	-	inside	29443	29090	NearestLocation	Bptf
chr1	15776904	15777221	318	*	47.5127	diff_BDNF_IP_cJUN_vs_Uninduced_IP_cJUN_cond1_70	21749	15805646	15844052	+	upstream	-28742	28425	NearestLocation	Terf1
chr11	54668244	54668525	282	*	47.4252	diff_BDNF_IP_cJUN_vs_Uninduced_IP_cJUN_cond1_5018	72729	54717415	54787703	-	downstream	119459	48890	NearestLocation	Cdc42se2
chr2	148752241	148752507	267	*	47.0747	diff_BDNF_IP_cJUN_vs_Uninduced_IP_cJUN_cond1_21036	228756	148750361	148755378	+	inside	1880	1880	NearestLocation	Cstl1
chr10	40108007	40108358	352	*	47.061	diff_BDNF_IP_cJUN_vs_Uninduced_IP_cJUN_cond1_2808	72472	40033535	40142254	-	inside	34247	33896	NearestLocation	Slc16a10
chr4	34971272	34971640	369	*	46.9391	diff_BDNF_IP_cJUN_vs_Uninduced_IP_cJUN_cond1_23825	73696	34909789	34911481	-	upstream	-59791	59791	NearestLocation	Platr9
chr3	57814002	57814214	213	*	46.4296	diff_BDNF_IP_cJUN_vs_Uninduced_IP_cJUN_cond1_22236	18645	57841895	57847757	-	downstream	33755	27681	NearestLocation	Pfn2
chr16	27155687	27156175	489	*	45.7604	diff_BDNF_IP_cJUN_vs_Uninduced_IP_cJUN_cond1_14011	239790	27307641	27351209	+	upstream	-151954	151466	NearestLocation	Ostn
chr11	101034619	101035120	502	*	45.4388	diff_BDNF_IP_cJUN_vs_Uninduced_IP_cJUN_cond1_6345	102466767	101030340	101030409	+	downstream	4279	4210	NearestLocation	Mir6928
chr17	70007714	70008002	289	*	45.2025	diff_BDNF_IP_cJUN_vs_Uninduced_IP_cJUN_cond1_16061	224997	69969368	70821413	+	inside	38346	38346	NearestLocation	Dlgap1
chr2	143683629	143683925	297	*	45.0839	diff_BDNF_IP_cJUN_vs_Uninduced_IP_cJUN_cond1_20956	378775	143747583	143789186	-	downstream	105557	63658	NearestLocation	Pcsk2os2
chr5	13477726	13477991	266	*	44.8452	diff_BDNF_IP_cJUN_vs_Uninduced_IP_cJUN_cond1_25994	71026	13791619	13796819	+	upstream	-313893	313628	NearestLocation	Speer3
chr15	43717620	43717964	345	*	44.7772	diff_BDNF_IP_cJUN_vs_Uninduced_IP_cJUN_cond1_12254	239408	43866695	43870029	-	downstream	152409	148731	NearestLocation	Tmem74
chr8	63877289	63877763	475	*	44.4693	diff_BDNF_IP_cJUN_vs_Uninduced_IP_cJUN_cond1_33500	244495	63924694	63952170	-	downstream	74881	46931	NearestLocation	Sgol2b
chr3	34639194	34639573	380	*	44.4389	diff_BDNF_IP_cJUN_vs_Uninduced_IP_cJUN_cond1_22026	100316679	34638464	34638542	+	downstream	730	652	NearestLocation	Mir1897
chr3	8051219	8051505	287	*	44.4282	diff_BDNF_IP_cJUN_vs_Uninduced_IP_cJUN_cond1_21759	75476	7925303	7954887	-	upstream	-96332	96332	NearestLocation	1700010I02Rik
chr17	46772343	46772581	239	*	44.2006	diff_BDNF_IP_cJUN_vs_Uninduced_IP_cJUN_cond1_15772	67101	46772635	46773407	+	upstream	-292	54	NearestLocation	2310039H08Rik
chr5	122925624	122925946	323	*	43.7987	diff_BDNF_IP_cJUN_vs_Uninduced_IP_cJUN_cond1_27545	30841	122870675	122989099	-	inside	63475	54949	NearestLocation	Kdm2b
chr6	111142627	111143128	502	*	43.6595	diff_BDNF_IP_cJUN_vs_Uninduced_IP_cJUN_cond1_29609	108073	110645598	111567230	+	inside	497029	424102	NearestLocation	Grm7
chr13	29565885	29566178	294	*	43.5129	diff_BDNF_IP_cJUN_vs_Uninduced_IP_cJUN_cond1_9089	68916	29325306	29855588	-	inside	289703	240579	NearestLocation	Cdkal1
chr8	22934389	22934909	521	*	43.1732	diff_BDNF_IP_cJUN_vs_Uninduced_IP_cJUN_cond1_33126	11733	22974836	23150497	+	upstream	-40447	39927	NearestLocation	Ank1
chr17	49977263	49977763	501	*	42.9431	diff_BDNF_IP_cJUN_vs_Uninduced_IP_cJUN_cond1_15841	76438	49993307	50190497	-	downstream	213234	15544	NearestLocation	Rftn1
chr14	102516767	102516977	211	*	42.8892	diff_BDNF_IP_cJUN_vs_Uninduced_IP_cJUN_cond1_11685	239217	102976581	102982637	-	downstream	465870	459604	NearestLocation	Kctd12
chr1	127103699	127104053	355	*	42.7845	diff_BDNF_IP_cJUN_vs_Uninduced_IP_cJUN_cond1_1256	107895	127204986	127482972	+	upstream	-101287	100933	NearestLocation	Mgat5
chrX	47970403	47970659	257	*	42.6255	diff_BDNF_IP_cJUN_vs_Uninduced_IP_cJUN_cond1_37186	320634	47912456	47965866	+	downstream	57947	4537	NearestLocation	Ocrl
chr10	86049583	86049835	253	*	42.5078	diff_BDNF_IP_cJUN_vs_Uninduced_IP_cJUN_cond1_3736	69754	86021929	86048328	+	downstream	27654	1255	NearestLocation	Fbxo7
chr2	90532282	90532549	268	*	42.3077	diff_BDNF_IP_cJUN_vs_Uninduced_IP_cJUN_cond1_20131	19271	90429756	90580647	-	inside	48365	48098	NearestLocation	Ptprj
chr12	111097085	111097478	394	*	42.2562	diff_BDNF_IP_cJUN_vs_Uninduced_IP_cJUN_cond1_8665	217864	111039798	111113386	+	inside	57287	15908	NearestLocation	Rcor1
chr10	40827795	40828018	224	*	42.1389	diff_BDNF_IP_cJUN_vs_Uninduced_IP_cJUN_cond1_2836	71713	40831622	40883143	-	downstream	55348	3604	NearestLocation	Cdc40
chr8	95209948	95210540	593	*	41.9467	diff_BDNF_IP_cJUN_vs_Uninduced_IP_cJUN_cond1_34133	16582	95099828	95142540	-	upstream	-67408	67408	NearestLocation	Kifc3
chr4	105225578	105225912	335	*	41.8652	diff_BDNF_IP_cJUN_vs_Uninduced_IP_cJUN_cond1_24594	67916	105157347	105232767	+	inside	68231	6855	NearestLocation	Plpp3
chr15	51977733	51977948	216	*	41.799	diff_BDNF_IP_cJUN_vs_Uninduced_IP_cJUN_cond1_12289	19357	51962604	51991760	-	inside	14027	13812	NearestLocation	Rad21
chr19	61265414	61265696	283	*	41.6579	diff_BDNF_IP_cJUN_vs_Uninduced_IP_cJUN_cond1_18779	12982	61224402	61228418	-	upstream	-36996	36996	NearestLocation	Csf2ra
chr1	149876563	149876804	242	*	41.6451	diff_BDNF_IP_cJUN_vs_Uninduced_IP_cJUN_cond1_1604	18783	149829619	149961290	-	inside	84727	46944	NearestLocation	Pla2g4a
chr11	66899455	66899659	205	*	41.5989	diff_BDNF_IP_cJUN_vs_Uninduced_IP_cJUN_cond1_5277	193003	66911991	66928700	+	upstream	-12536	12332	NearestLocation	Pirt
chr4	130754879	130755272	394	*	41.5526	diff_BDNF_IP_cJUN_vs_Uninduced_IP_cJUN_cond1_25193	100217460	130749638	130749702	+	downstream	5241	5177	NearestLocation	Snord85
chr11	60273458	60273835	378	*	41.4717	diff_BDNF_IP_cJUN_vs_Uninduced_IP_cJUN_cond1_5145	20787	60199089	60220604	-	upstream	-52854	52854	NearestLocation	Srebf1
chr5	51766181	51766427	247	*	41.4482	diff_BDNF_IP_cJUN_vs_Uninduced_IP_cJUN_cond1_26571	19017	51454249	51567704	-	upstream	-198477	198477	NearestLocation	Ppargc1a
chr17	42822808	42823083	276	*	40.9532	diff_BDNF_IP_cJUN_vs_Uninduced_IP_cJUN_cond1_15676	12488	42792951	42876424	-	inside	53616	29857	NearestLocation	Cd2ap
chr2	81431448	81431738	291	*	40.8511	diff_BDNF_IP_cJUN_vs_Uninduced_IP_cJUN_cond1_20091	241514	82053658	82259878	+	upstream	-622210	621920	NearestLocation	Zfp804a
chr4	102987027	102987176	150	*	40.8035	diff_BDNF_IP_cJUN_vs_Uninduced_IP_cJUN_cond1_24566	67344	102986379	103005594	+	inside	648	648	NearestLocation	Tctex1d1
chr18	68119994	68120188	195	*	40.7857	diff_BDNF_IP_cJUN_vs_Uninduced_IP_cJUN_cond1_17354	102465702	68260920	68260973	-	downstream	140979	140732	NearestLocation	Mir7219
chr6	17730211	17730435	225	*	40.7074	diff_BDNF_IP_cJUN_vs_Uninduced_IP_cJUN_cond1_28455	64213	17693406	17943023	+	inside	36805	36805	NearestLocation	St7
chr11	24758299	24758526	228	*	40.6787	diff_BDNF_IP_cJUN_vs_Uninduced_IP_cJUN_cond1_4642	100038617	24721006	24730722	-	upstream	-27577	27577	NearestLocation	Gm10466
chr4	32504324	32504700	377	*	40.6046	diff_BDNF_IP_cJUN_vs_Uninduced_IP_cJUN_cond1_23783	414068	32559680	32571662	-	downstream	67338	54980	NearestLocation	Bach2os
chrM	145	721	577	*	40.5976	diff_BDNF_IP_cJUN_vs_Uninduced_IP_cJUN_cond1_37054	NA	NA	NA	NA	NA	NA	NA	NA	NA
chr13	45623623	45624382	760	*	40.3157	diff_BDNF_IP_cJUN_vs_Uninduced_IP_cJUN_cond1_9356	66355	45507469	45546381	+	downstream	116154	77242	NearestLocation	Gmpr
chr1	164456788	164457016	229	*	40.3156	diff_BDNF_IP_cJUN_vs_Uninduced_IP_cJUN_cond1_1871	11931	164437099	164458355	-	inside	1567	1339	NearestLocation	Atp1b1
chr11	20697795	20698051	257	*	40.3091	diff_BDNF_IP_cJUN_vs_Uninduced_IP_cJUN_cond1_4584	216549	20685085	20741556	-	inside	43761	12710	NearestLocation	Aftph
chr8	100039009	100039269	261	*	40.2826	diff_BDNF_IP_cJUN_vs_Uninduced_IP_cJUN_cond1_34156	12564	99024471	99416471	-	upstream	-622538	622538	NearestLocation	Cdh8
chr18	12971973	12972317	345	*	40.1187	diff_BDNF_IP_cJUN_vs_Uninduced_IP_cJUN_cond1_16508	16210	12972252	12992948	+	overlapStart	-279	65	NearestLocation	Impact
chr5	66524281	66524499	219	*	39.9947	diff_BDNF_IP_cJUN_vs_Uninduced_IP_cJUN_cond1_26706	11787	66298725	66618817	-	inside	94536	94318	NearestLocation	Apbb2
chr13	101632713	101633166	454	*	39.9774	diff_BDNF_IP_cJUN_vs_Uninduced_IP_cJUN_cond1_10215	18708	101680761	101768217	-	downstream	135504	47595	NearestLocation	Pik3r1
chr16	38962749	38962980	232	*	39.9755	diff_BDNF_IP_cJUN_vs_Uninduced_IP_cJUN_cond1_14276	207683	38902345	39027157	+	inside	60404	60404	NearestLocation	Igsf11
chr17	85189658	85189860	203	*	39.9631	diff_BDNF_IP_cJUN_vs_Uninduced_IP_cJUN_cond1_16271	73582	85090700	85458580	+	inside	98958	98958	NearestLocation	Camkmt
chr4	102521496	102521737	242	*	39.7054	diff_BDNF_IP_cJUN_vs_Uninduced_IP_cJUN_cond1_24552	73094	102759222	102972682	+	upstream	-237726	237485	NearestLocation	Sgip1
chr15	54630245	54630462	218	*	39.6035	diff_BDNF_IP_cJUN_vs_Uninduced_IP_cJUN_cond1_12310	105853	54571366	54602846	+	downstream	58879	27399	NearestLocation	Mal2
chr10	12848550	12848902	353	*	39.4167	diff_BDNF_IP_cJUN_vs_Uninduced_IP_cJUN_cond1_2552	22288	12382188	12869365	-	inside	20815	20463	NearestLocation	Utrn
chr13	90141761	90141980	220	*	39.3687	diff_BDNF_IP_cJUN_vs_Uninduced_IP_cJUN_cond1_9970	66074	90089667	90114921	+	downstream	52094	26840	NearestLocation	Tmem167
chr1	96941511	96941698	188	*	39.3382	diff_BDNF_IP_cJUN_vs_Uninduced_IP_cJUN_cond1_1097	67854	96906176	96997560	-	inside	56049	35335	NearestLocation	Slco6b1
chr10	51271418	51271725	308	*	39.3138	diff_BDNF_IP_cJUN_vs_Uninduced_IP_cJUN_cond1_2916	14727	51480612	51486329	+	upstream	-209194	208887	NearestLocation	Lilr4b
chr13	9450245	9450558	314	*	39.2753	diff_BDNF_IP_cJUN_vs_Uninduced_IP_cJUN_cond1_8882	208440	9276525	9668926	+	inside	173720	173720	NearestLocation	Dip2c
chr6	100503550	100503760	211	*	39.259	diff_BDNF_IP_cJUN_vs_Uninduced_IP_cJUN_cond1_29519	73395	100527400	100533426	+	upstream	-23850	23640	NearestLocation	1700049E22Rik
chr19	27518374	27518574	201	*	39.1858	diff_BDNF_IP_cJUN_vs_Uninduced_IP_cJUN_cond1_18183	107372	27430037	27432631	+	downstream	88337	85743	NearestLocation	C030016D13Rik
chr10	45788469	45788671	203	*	39.1856	diff_BDNF_IP_cJUN_vs_Uninduced_IP_cJUN_cond1_2907	320363	45807704	45852018	+	upstream	-19235	19033	NearestLocation	D030045P18Rik
chr12	21502315	21502581	267	*	39.1852	diff_BDNF_IP_cJUN_vs_Uninduced_IP_cJUN_cond1_7396	22630	21390329	21417581	-	upstream	-84734	84734	NearestLocation	Ywhaq
chr10	4139579	4139909	331	*	39.168	diff_BDNF_IP_cJUN_vs_Uninduced_IP_cJUN_cond1_2459	83397	4266329	4359471	+	upstream	-126750	126420	NearestLocation	Akap12
chr4	43564298	43564539	242	*	39.0583	diff_BDNF_IP_cJUN_vs_Uninduced_IP_cJUN_cond1_23920	12913	43562634	43567060	+	inside	1664	1664	NearestLocation	Creb3
chr7	130476000	130476209	210	*	39.0551	diff_BDNF_IP_cJUN_vs_Uninduced_IP_cJUN_cond1_32509	11907	130391494	130520369	-	inside	44369	44160	NearestLocation	Ate1
chr11	101115417	101115959	543	*	38.9983	diff_BDNF_IP_cJUN_vs_Uninduced_IP_cJUN_cond1_6351	67998	101096322	101119843	-	inside	4426	3884	NearestLocation	Fam134c
chr4	89470013	89470227	215	*	38.9922	diff_BDNF_IP_cJUN_vs_Uninduced_IP_cJUN_cond1_24413	12579	89306289	89311032	-	upstream	-158981	158981	NearestLocation	Cdkn2b
chr11	79495522	79495653	132	*	38.9412	diff_BDNF_IP_cJUN_vs_Uninduced_IP_cJUN_cond1_5756	18377	79500982	79504082	-	downstream	8560	5329	NearestLocation	Omg
chr12	65022950	65023124	175	*	38.8699	diff_BDNF_IP_cJUN_vs_Uninduced_IP_cJUN_cond1_7761	328110	65036334	65063386	+	upstream	-13384	13210	NearestLocation	Prpf39
chr14	9529149	9529687	539	*	38.8461	diff_BDNF_IP_cJUN_vs_Uninduced_IP_cJUN_cond1_10456	100042415	9884095	9886868	+	upstream	-354946	354408	NearestLocation	Mnd1-ps
chr9	62452601	62452843	243	*	38.7529	diff_BDNF_IP_cJUN_vs_Uninduced_IP_cJUN_cond1_35914	235431	62419492	62537044	-	inside	84443	33109	NearestLocation	Coro2b
chr10	97851541	97851740	200	*	38.7109	diff_BDNF_IP_cJUN_vs_Uninduced_IP_cJUN_cond1_3946	100038699	97681414	97967090	-	inside	115549	115350	NearestLocation	Gm10754
chr13	42696539	42696977	439	*	38.6836	diff_BDNF_IP_cJUN_vs_Uninduced_IP_cJUN_cond1_9269	218194	42680799	43138512	+	inside	15740	15740	NearestLocation	Phactr1
chr2	7234538	7234817	280	*	38.5861	diff_BDNF_IP_cJUN_vs_Uninduced_IP_cJUN_cond1_18878	14007	6539699	7396198	-	inside	161660	161381	NearestLocation	Celf2
chr4	104275417	104275593	177	*	38.3858	diff_BDNF_IP_cJUN_vs_Uninduced_IP_cJUN_cond1_24578	110382	104766317	104804548	+	upstream	-490900	490724	NearestLocation	C8b
chr13	104114894	104115084	191	*	38.1662	diff_BDNF_IP_cJUN_vs_Uninduced_IP_cJUN_cond1_10264	218544	104109790	104141441	+	inside	5104	5104	NearestLocation	Sgtb
chr9	75196385	75196646	262	*	37.9427	diff_BDNF_IP_cJUN_vs_Uninduced_IP_cJUN_cond1_36198	208943	75232014	75305450	+	upstream	-35629	35368	NearestLocation	Myo5c
chr9	78503750	78504096	347	*	37.8511	diff_BDNF_IP_cJUN_vs_Uninduced_IP_cJUN_cond1_36260	13627	78478454	78481724	-	upstream	-22026	22026	NearestLocation	Eef1a1
chr6	147741491	147741730	240	*	37.8282	diff_BDNF_IP_cJUN_vs_Uninduced_IP_cJUN_cond1_30278	100039727	147690241	147702374	+	downstream	51250	39117	NearestLocation	1700049E15Rik
chr11	108221569	108221906	338	*	37.7448	diff_BDNF_IP_cJUN_vs_Uninduced_IP_cJUN_cond1_6631	18750	107933387	108343888	-	inside	122319	121982	NearestLocation	Prkca
chr17	26239621	26239921	301	*	37.708	diff_BDNF_IP_cJUN_vs_Uninduced_IP_cJUN_cond1_15261	106581	26212692	26244242	-	inside	4621	4321	NearestLocation	Fam234a
chr18	38791959	38792167	209	*	37.6354	diff_BDNF_IP_cJUN_vs_Uninduced_IP_cJUN_cond1_16876	545253	38892456	38971274	+	upstream	-100497	100289	NearestLocation	Gm5820
chr12	89710516	89710845	330	*	37.615	diff_BDNF_IP_cJUN_vs_Uninduced_IP_cJUN_cond1_8298	18191	88722876	90334933	+	inside	987640	624088	NearestLocation	Nrxn3
chr3	8162440	8162710	271	*	37.5796	diff_BDNF_IP_cJUN_vs_Uninduced_IP_cJUN_cond1_21760	75476	7925303	7954887	-	upstream	-207553	207553	NearestLocation	1700010I02Rik
chr3	68570357	68570595	239	*	37.5521	diff_BDNF_IP_cJUN_vs_Uninduced_IP_cJUN_cond1_22331	16159	68690644	68698550	+	upstream	-120287	120049	NearestLocation	Il12a
chr17	90892284	90892731	448	*	37.5286	diff_BDNF_IP_cJUN_vs_Uninduced_IP_cJUN_cond1_16384	78800	90861169	90867102	+	downstream	31115	25182	NearestLocation	4930480K15Rik
chr11	24363528	24363791	264	*	37.5125	diff_BDNF_IP_cJUN_vs_Uninduced_IP_cJUN_cond1_4638	71316	24481909	24569951	+	upstream	-118381	118118	NearestLocation	4933430M04Rik
chr16	10379528	10379895	368	*	37.4796	diff_BDNF_IP_cJUN_vs_Uninduced_IP_cJUN_cond1_13707	70426	10357952	10395465	-	inside	15937	15570	NearestLocation	Tekt5
chr18	84867196	84867470	275	*	37.4191	diff_BDNF_IP_cJUN_vs_Uninduced_IP_cJUN_cond1_17639	109672	84851414	84879863	+	inside	15782	12393	NearestLocation	Cyb5a
chr7	66442567	66442803	237	*	37.3659	diff_BDNF_IP_cJUN_vs_Uninduced_IP_cJUN_cond1_31345	56847	66390893	66427477	-	upstream	-15090	15090	NearestLocation	Aldh1a3
chr11	80577839	80578137	299	*	37.3639	diff_BDNF_IP_cJUN_vs_Uninduced_IP_cJUN_cond1_5808	77417	80507410	80509106	-	upstream	-68733	68733	NearestLocation	C030013C21Rik
chr12	78099861	78100170	310	*	37.328	diff_BDNF_IP_cJUN_vs_Uninduced_IP_cJUN_cond1_7982	268566	78226655	78684769	+	upstream	-126794	126485	NearestLocation	Gphn
chr14	78491553	78491796	244	*	37.3123	diff_BDNF_IP_cJUN_vs_Uninduced_IP_cJUN_cond1_11571	219181	78492246	78536860	-	downstream	45307	450	NearestLocation	Akap11
chr10	111178073	111178291	219	*	37.2884	diff_BDNF_IP_cJUN_vs_Uninduced_IP_cJUN_cond1_4046	237542	111164802	111297247	+	inside	13271	13271	NearestLocation	Osbpl8
chr7	26800234	26800442	209	*	37.2754	diff_BDNF_IP_cJUN_vs_Uninduced_IP_cJUN_cond1_30634	13108	26808927	26821197	+	upstream	-8693	8485	NearestLocation	Cyp2g1
chr3	146344121	146344379	259	*	37.2229	diff_BDNF_IP_cJUN_vs_Uninduced_IP_cJUN_cond1_23472	100038607	146367153	146378944	-	downstream	34823	22774	NearestLocation	Gm10636
chr12	110553471	110553664	194	*	37.1998	diff_BDNF_IP_cJUN_vs_Uninduced_IP_cJUN_cond1_8635	319786	110591374	110592679	+	upstream	-37903	37710	NearestLocation	B930059L03Rik
chr10	75704074	75704759	686	*	37.1942	diff_BDNF_IP_cJUN_vs_Uninduced_IP_cJUN_cond1_3309	104248	75646110	75764357	-	inside	60283	57964	NearestLocation	Cabin1
chrM	5675	5802	128	*	37.1043	diff_BDNF_IP_cJUN_vs_Uninduced_IP_cJUN_cond1_37056	NA	NA	NA	NA	NA	NA	NA	NA	NA
chr12	85911706	85911924	219	*	37.084	diff_BDNF_IP_cJUN_vs_Uninduced_IP_cJUN_cond1_8202	320244	85824673	86061893	+	inside	87033	87033	NearestLocation	Ttll5
chr14	12778026	12778245	220	*	36.9772	diff_BDNF_IP_cJUN_vs_Uninduced_IP_cJUN_cond1_10483	27062	12372563	12823079	-	inside	45053	44834	NearestLocation	Cadps
chr18	3495467	3495722	256	*	36.9626	diff_BDNF_IP_cJUN_vs_Uninduced_IP_cJUN_cond1_16396	68010	3507957	3516404	+	upstream	-12490	12235	NearestLocation	Bambi
chr1	57393991	57394403	413	*	36.7647	diff_BDNF_IP_cJUN_vs_Uninduced_IP_cJUN_cond1_479	68115	57406548	57415958	+	upstream	-12557	12145	NearestLocation	9430016H08Rik
chr9	64457315	64457642	328	*	36.7588	diff_BDNF_IP_cJUN_vs_Uninduced_IP_cJUN_cond1_35995	214058	64385626	64709205	+	inside	71689	71689	NearestLocation	Megf11
chr7	91109617	91109841	225	*	36.6311	diff_BDNF_IP_cJUN_vs_Uninduced_IP_cJUN_cond1_31689	23859	91090786	92449246	+	inside	18831	18831	NearestLocation	Dlg2
chr6	76897137	76897420	284	*	36.5941	diff_BDNF_IP_cJUN_vs_Uninduced_IP_cJUN_cond1_29070	74342	77242717	77257791	+	upstream	-345580	345297	NearestLocation	Lrrtm1
chr18	61173220	61173549	330	*	36.5699	diff_BDNF_IP_cJUN_vs_Uninduced_IP_cJUN_cond1_17188	106894	61131277	61177050	-	inside	3830	3501	NearestLocation	Hmgxb3
chr14	86159132	86159499	368	*	36.5634	diff_BDNF_IP_cJUN_vs_Uninduced_IP_cJUN_cond1_11615	75155	86245970	86283688	+	upstream	-86838	86471	NearestLocation	4930529K09Rik
chr2	139102732	139103090	359	*	36.5453	diff_BDNF_IP_cJUN_vs_Uninduced_IP_cJUN_cond1_20916	100316816	138819929	138820007	+	downstream	282803	282725	NearestLocation	Mir1952
chr9	96515822	96516065	244	*	36.3972	diff_BDNF_IP_cJUN_vs_Uninduced_IP_cJUN_cond1_36395	19823	96470957	96478595	-	upstream	-37227	37227	NearestLocation	Rnf7
chr6	88869584	88869821	238	*	36.3915	diff_BDNF_IP_cJUN_vs_Uninduced_IP_cJUN_cond1_29285	319655	88842558	88874989	-	inside	5405	5168	NearestLocation	Podxl2
chr11	80645173	80645534	362	*	36.3418	diff_BDNF_IP_cJUN_vs_Uninduced_IP_cJUN_cond1_5812	338367	80482127	80780025	-	inside	134852	134491	NearestLocation	Myo1d
chr18	16419099	16419372	274	*	36.3297	diff_BDNF_IP_cJUN_vs_Uninduced_IP_cJUN_cond1_16528	12558	16588877	16809049	-	downstream	389950	169505	NearestLocation	Cdh2
chr2	8498533	8498882	350	*	36.3098	diff_BDNF_IP_cJUN_vs_Uninduced_IP_cJUN_cond1_18896	73438	9189515	9197484	+	upstream	-690982	690633	NearestLocation	1700061F12Rik
chr9	44911433	44911656	224	*	36.3013	diff_BDNF_IP_cJUN_vs_Uninduced_IP_cJUN_cond1_35469	27425	44913248	44920742	-	downstream	9309	1592	NearestLocation	Atp5l
chr18	65512869	65513007	139	*	36.2873	diff_BDNF_IP_cJUN_vs_Uninduced_IP_cJUN_cond1_17298	328977	65580230	65689436	+	upstream	-67361	67223	NearestLocation	Zfp532
chr5	149454299	149454547	249	*	36.1812	diff_BDNF_IP_cJUN_vs_Uninduced_IP_cJUN_cond1_28323	75860	149439706	149470620	+	inside	14593	14593	NearestLocation	Tex26
chr4	63570303	63570606	304	*	36.1715	diff_BDNF_IP_cJUN_vs_Uninduced_IP_cJUN_cond1_24224	230279	63558788	63586353	+	inside	11515	11515	NearestLocation	6330416G13Rik
chr2	132613492	132614069	578	*	36.1564	diff_BDNF_IP_cJUN_vs_Uninduced_IP_cJUN_cond1_20831	767814	132598196	132653064	+	inside	15296	15296	NearestLocation	AU019990
chr1	194995228	194995538	311	*	36.0486	diff_BDNF_IP_cJUN_vs_Uninduced_IP_cJUN_cond1_2428	320400	194955759	194976959	-	upstream	-18269	18269	NearestLocation	Gm16897
chr8	22777873	22778227	355	*	36.0222	diff_BDNF_IP_cJUN_vs_Uninduced_IP_cJUN_cond1_33119	18791	22757744	22782848	+	inside	20129	4621	NearestLocation	Plat
chr1	114496535	114496763	229	*	36.0008	diff_BDNF_IP_cJUN_vs_Uninduced_IP_cJUN_cond1_1174	636808	115685137	116580674	+	upstream	-1188602	1188374	NearestLocation	Cntnap5a
chr3	38753941	38754128	188	*	35.9694	diff_BDNF_IP_cJUN_vs_Uninduced_IP_cJUN_cond1_22078	329628	38886940	39011983	+	upstream	-132999	132812	NearestLocation	Fat4
chr2	122683654	122683914	261	*	35.9562	diff_BDNF_IP_cJUN_vs_Uninduced_IP_cJUN_cond1_20603	22785	122681233	122702663	-	inside	19009	2421	NearestLocation	Slc30a4
chr3	73673408	73673677	270	*	35.95	diff_BDNF_IP_cJUN_vs_Uninduced_IP_cJUN_cond1_22384	12038	73635809	73708415	-	inside	35007	34738	NearestLocation	Bche
chr2	174599802	174599956	155	*	35.852	diff_BDNF_IP_cJUN_vs_Uninduced_IP_cJUN_cond1_21665	100043757	174643534	174710830	+	upstream	-43732	43578	NearestLocation	Zfp831
chr6	97459265	97459624	360	*	35.837	diff_BDNF_IP_cJUN_vs_Uninduced_IP_cJUN_cond1_29468	232288	97286867	97617657	-	inside	158392	158033	NearestLocation	Frmd4b
chr7	30756230	30756580	351	*	35.8171	diff_BDNF_IP_cJUN_vs_Uninduced_IP_cJUN_cond1_30828	282619	30751471	30756134	+	downstream	4759	96	NearestLocation	Sbsn
chr2	8562958	8563246	289	*	35.7863	diff_BDNF_IP_cJUN_vs_Uninduced_IP_cJUN_cond1_18897	73438	9189515	9197484	+	upstream	-626557	626269	NearestLocation	1700061F12Rik
chr1	153308970	153309197	228	*	35.7727	diff_BDNF_IP_cJUN_vs_Uninduced_IP_cJUN_cond1_1669	226519	153218922	153332786	-	inside	23816	23589	NearestLocation	Lamc1
chr19	43698926	43699181	256	*	35.6936	diff_BDNF_IP_cJUN_vs_Uninduced_IP_cJUN_cond1_18426	93685	43689689	43733853	+	inside	9237	9237	NearestLocation	Entpd7
chr4	9385441	9385671	231	*	35.685	diff_BDNF_IP_cJUN_vs_Uninduced_IP_cJUN_cond1_23655	74438	9269317	9451691	+	inside	116124	66020	NearestLocation	Clvs1
chr14	14098623	14098883	261	*	35.682	diff_BDNF_IP_cJUN_vs_Uninduced_IP_cJUN_cond1_10496	66413	14112185	14120904	-	downstream	22281	13302	NearestLocation	Psmd6
chr14	103155862	103156116	255	*	35.6601	diff_BDNF_IP_cJUN_vs_Uninduced_IP_cJUN_cond1_11695	50789	103080239	103099509	-	upstream	-56353	56353	NearestLocation	Fbxl3
chr19	21457526	21457836	311	*	35.6301	diff_BDNF_IP_cJUN_vs_Uninduced_IP_cJUN_cond1_18085	14544	21391307	21472661	-	inside	15135	14825	NearestLocation	Gda
chr18	40340846	40341128	283	*	35.5742	diff_BDNF_IP_cJUN_vs_Uninduced_IP_cJUN_cond1_16921	383348	40258361	40531184	+	inside	82485	82485	NearestLocation	Kctd16
chr18	54753711	54753978	268	*	35.5581	diff_BDNF_IP_cJUN_vs_Uninduced_IP_cJUN_cond1_17051	328957	54611744	54639870	+	downstream	141967	113841	NearestLocation	9330117O12Rik
chr7	56421907	56422327	421	*	35.5432	diff_BDNF_IP_cJUN_vs_Uninduced_IP_cJUN_cond1_31192	18431	56239771	56536517	+	inside	182136	114190	NearestLocation	Oca2
chr6	134647523	134647983	461	*	35.5028	diff_BDNF_IP_cJUN_vs_Uninduced_IP_cJUN_cond1_30088	67774	134639512	134711184	+	inside	8011	8011	NearestLocation	Borcs5
chr14	33531313	33531655	343	*	35.496	diff_BDNF_IP_cJUN_vs_Uninduced_IP_cJUN_cond1_10837	19256	33589270	33640754	+	upstream	-57957	57615	NearestLocation	Ptpn20
chr4	86620609	86620851	243	*	35.4594	diff_BDNF_IP_cJUN_vs_Uninduced_IP_cJUN_cond1_24362	230376	86581285	86612022	-	upstream	-8587	8587	NearestLocation	Haus6
chr5	39305801	39306040	240	*	35.4541	diff_BDNF_IP_cJUN_vs_Uninduced_IP_cJUN_cond1_26490	75095	39461749	39603574	-	downstream	297773	155709	NearestLocation	4930513D17Rik
chr18	20815833	20816096	264	*	35.4522	diff_BDNF_IP_cJUN_vs_Uninduced_IP_cJUN_cond1_16547	56386	20684599	20746404	-	upstream	-69429	69429	NearestLocation	B4galt6
chr12	74892977	74893209	233	*	35.3657	diff_BDNF_IP_cJUN_vs_Uninduced_IP_cJUN_cond1_7923	238271	74897217	75177332	-	downstream	284355	4008	NearestLocation	Kcnh5
chr16	34252686	34253020	335	*	35.2985	diff_BDNF_IP_cJUN_vs_Uninduced_IP_cJUN_cond1_14187	545156	33969073	34514027	-	inside	261341	261007	NearestLocation	Kalrn
chr4	41403933	41404184	252	*	35.2448	diff_BDNF_IP_cJUN_vs_Uninduced_IP_cJUN_cond1_23863	67123	41348996	41389766	+	downstream	54937	14167	NearestLocation	Ubap1
chr17	87172057	87172381	325	*	35.2242	diff_BDNF_IP_cJUN_vs_Uninduced_IP_cJUN_cond1_16325	399626	87192216	87194942	-	downstream	22885	19835	NearestLocation	C330024C12Rik
chr14	34447757	34448054	298	*	35.1998	diff_BDNF_IP_cJUN_vs_Uninduced_IP_cJUN_cond1_10848	12166	34411068	34502546	-	inside	54789	36689	NearestLocation	Bmpr1a
chr11	36221375	36221593	219	*	35.1403	diff_BDNF_IP_cJUN_vs_Uninduced_IP_cJUN_cond1_4786	211652	35839178	35980089	-	upstream	-241286	241286	NearestLocation	Wwc1
chr14	20298221	20298436	216	*	35.1321	diff_BDNF_IP_cJUN_vs_Uninduced_IP_cJUN_cond1_10555	67725	20294690	20317575	+	inside	3531	3531	NearestLocation	Nudt13
chr6	8935801	8936203	403	*	35.0834	diff_BDNF_IP_cJUN_vs_Uninduced_IP_cJUN_cond1_28426	18231	8948614	9248578	+	upstream	-12813	12411	NearestLocation	Nxph1
chr2	90866515	90866802	288	*	35.0633	diff_BDNF_IP_cJUN_vs_Uninduced_IP_cJUN_cond1_20144	67445	90885786	90890526	+	upstream	-19271	18984	NearestLocation	C1qtnf4
chr6	90871569	90871958	390	*	35.0239	diff_BDNF_IP_cJUN_vs_Uninduced_IP_cJUN_cond1_29338	232227	90659598	90810123	-	upstream	-61446	61446	NearestLocation	Iqsec1
chr10	75529237	75529396	160	*	35.0082	diff_BDNF_IP_cJUN_vs_Uninduced_IP_cJUN_cond1_3300	67332	75518042	75535440	+	inside	11195	6044	NearestLocation	Snrpd3
chr8	94148379	94148579	201	*	34.9763	diff_BDNF_IP_cJUN_vs_Uninduced_IP_cJUN_cond1_34068	17751	94152607	94154148	+	upstream	-4228	4028	NearestLocation	Mt3
chr16	76866034	76866230	197	*	34.9438	diff_BDNF_IP_cJUN_vs_Uninduced_IP_cJUN_cond1_14466	76601	77004228	77010881	-	downstream	144847	137998	NearestLocation	1700041M19Rik
chr15	26432785	26433117	333	*	34.8997	diff_BDNF_IP_cJUN_vs_Uninduced_IP_cJUN_cond1_12005	211147	26309072	26409573	+	downstream	123713	23212	NearestLocation	2018-03-11
chr8	104437553	104437990	438	*	34.8276	diff_BDNF_IP_cJUN_vs_Uninduced_IP_cJUN_cond1_34181	234663	104417674	104443047	-	inside	5494	5057	NearestLocation	Dync1li2
chr1	106231561	106232274	714	*	34.8207	diff_BDNF_IP_cJUN_vs_Uninduced_IP_cJUN_cond1_1149	98432	106171869	106394245	+	inside	59692	59692	NearestLocation	Phlpp1
chr3	153662010	153662249	240	*	34.8154	diff_BDNF_IP_cJUN_vs_Uninduced_IP_cJUN_cond1_23562	20447	153202509	153725133	-	inside	63123	62884	NearestLocation	St6galnac3
chr3	32749869	32750054	186	*	34.8021	diff_BDNF_IP_cJUN_vs_Uninduced_IP_cJUN_cond1_21978	66046	32737063	32751559	+	inside	12806	1505	NearestLocation	Ndufb5
chr13	22015652	22015940	289	*	34.7796	diff_BDNF_IP_cJUN_vs_Uninduced_IP_cJUN_cond1_9014	54373	22002176	22009741	-	upstream	-5911	5911	NearestLocation	Prss16
chr3	27153838	27154132	295	*	34.7689	diff_BDNF_IP_cJUN_vs_Uninduced_IP_cJUN_cond1_21887	13605	27097222	27153878	-	overlapStart	40	40	NearestLocation	Ect2
chr2	31814736	31815048	313	*	34.7568	diff_BDNF_IP_cJUN_vs_Uninduced_IP_cJUN_cond1_19407	227717	31806168	31810518	-	upstream	-4218	4218	NearestLocation	Qrfp
chr19	10701385	10701703	319	*	34.7417	diff_BDNF_IP_cJUN_vs_Uninduced_IP_cJUN_cond1_17992	107305	10688735	10714419	+	inside	12650	12650	NearestLocation	Vps37c
chr8	45021922	45022158	237	*	34.7346	diff_BDNF_IP_cJUN_vs_Uninduced_IP_cJUN_cond1_33360	434310	45060702	45065418	-	downstream	43496	38544	NearestLocation	AY512931
chr2	178585345	178585589	245	*	34.7296	diff_BDNF_IP_cJUN_vs_Uninduced_IP_cJUN_cond1_21688	381409	178430515	178487366	+	downstream	154830	97979	NearestLocation	Cdh26
chr18	5931944	5932403	460	*	34.699	diff_BDNF_IP_cJUN_vs_Uninduced_IP_cJUN_cond1_16435	75415	6024450	6136098	-	downstream	204154	92047	NearestLocation	Arhgap12
chr4	69015481	69015681	201	*	34.6844	diff_BDNF_IP_cJUN_vs_Uninduced_IP_cJUN_cond1_24250	56710	68761372	68954397	-	upstream	-61084	61084	NearestLocation	Brinp1
chrX	41254738	41255010	273	*	34.6707	diff_BDNF_IP_cJUN_vs_Uninduced_IP_cJUN_cond1_37182	53623	41400854	41678601	+	upstream	-146116	145844	NearestLocation	Gria3
chr12	110790489	110791075	587	*	34.6486	diff_BDNF_IP_cJUN_vs_Uninduced_IP_cJUN_cond1_8652	26448	110807798	110840939	-	downstream	50450	16723	NearestLocation	Mok
chr13	57641017	57641237	221	*	34.5922	diff_BDNF_IP_cJUN_vs_Uninduced_IP_cJUN_cond1_9666	20745	57421195	57908332	-	inside	267315	219822	NearestLocation	Spock1
chr6	53022125	53022355	231	*	34.5611	diff_BDNF_IP_cJUN_vs_Uninduced_IP_cJUN_cond1_28904	231986	52768068	53068624	-	inside	46499	46269	NearestLocation	Jazf1
chr1	159889415	159889786	372	*	34.557	diff_BDNF_IP_cJUN_vs_Uninduced_IP_cJUN_cond1_1809	67647	160044380	160078586	+	upstream	-154965	154594	NearestLocation	4930523C07Rik
chr4	65966168	65966526	359	*	34.5537	diff_BDNF_IP_cJUN_vs_Uninduced_IP_cJUN_cond1_24239	69807	65604986	65616240	+	downstream	361182	349928	NearestLocation	Trim32
chr5	149375878	149376137	260	*	34.5474	diff_BDNF_IP_cJUN_vs_Uninduced_IP_cJUN_cond1_28320	70717	149411806	149431703	+	upstream	-35928	35669	NearestLocation	Medag
chr4	69628959	69629285	327	*	34.5432	diff_BDNF_IP_cJUN_vs_Uninduced_IP_cJUN_cond1_24253	56710	68761372	68954397	-	upstream	-674562	674562	NearestLocation	Brinp1
chr17	85066845	85067113	269	*	34.5136	diff_BDNF_IP_cJUN_vs_Uninduced_IP_cJUN_cond1_16269	213760	85063477	85090274	-	inside	23429	3368	NearestLocation	Prepl
chr8	43168140	43168338	199	*	34.4661	diff_BDNF_IP_cJUN_vs_Uninduced_IP_cJUN_cond1_33354	622117	43180541	43193884	+	upstream	-12401	12203	NearestLocation	Triml2
chr14	11563079	11563267	189	*	34.445	diff_BDNF_IP_cJUN_vs_Uninduced_IP_cJUN_cond1_10470	19270	11553553	12242039	+	inside	9526	9526	NearestLocation	Ptprg
chr6	115292678	115292901	224	*	34.4171	diff_BDNF_IP_cJUN_vs_Uninduced_IP_cJUN_cond1_29732	110595	115245616	115251849	-	upstream	-40829	40829	NearestLocation	Timp4
chr13	93320210	93320414	205	*	34.3902	diff_BDNF_IP_cJUN_vs_Uninduced_IP_cJUN_cond1_10018	26556	93304495	93405129	+	inside	15715	15715	NearestLocation	Homer1
chr16	37636109	37636388	280	*	34.3395	diff_BDNF_IP_cJUN_vs_Uninduced_IP_cJUN_cond1_14236	68194	37647602	37654368	-	downstream	18259	11214	NearestLocation	Ndufb4
chr4	154425244	154425603	360	*	34.2133	diff_BDNF_IP_cJUN_vs_Uninduced_IP_cJUN_cond1_25843	230972	154278470	154301663	-	upstream	-123581	123581	NearestLocation	Arhgef16
chrM	1845	2767	923	*	34.2119	diff_BDNF_IP_cJUN_vs_Uninduced_IP_cJUN_cond1_37055	NA	NA	NA	NA	NA	NA	NA	NA	NA
chr2	171554635	171554858	224	*	34.2031	diff_BDNF_IP_cJUN_vs_Uninduced_IP_cJUN_cond1_21621	75655	171956879	171962824	-	downstream	408189	402021	NearestLocation	1700028P15Rik
chr11	52369308	52369572	265	*	34.1846	diff_BDNF_IP_cJUN_vs_Uninduced_IP_cJUN_cond1_4970	22333	52361115	52389396	+	inside	8193	8193	NearestLocation	Vdac1
chr6	93946687	93946929	243	*	34.1611	diff_BDNF_IP_cJUN_vs_Uninduced_IP_cJUN_cond1_29426	78178	94132923	94237442	-	downstream	290755	185994	NearestLocation	4930511A08Rik
chr11	42151415	42151745	331	*	34.149	diff_BDNF_IP_cJUN_vs_Uninduced_IP_cJUN_cond1_4814	14394	42130940	42182930	-	inside	31515	20475	NearestLocation	Gabra1
chr1	3368357	3368577	221	*	34.1456	diff_BDNF_IP_cJUN_vs_Uninduced_IP_cJUN_cond1_2	497097	3214482	3671498	-	inside	303141	153875	NearestLocation	Xkr4
chr1	35429519	35429753	235	*	34.1451	diff_BDNF_IP_cJUN_vs_Uninduced_IP_cJUN_cond1_183	226971	34849959	34879585	+	downstream	579560	549934	NearestLocation	Plekhb2
chr11	3832610	3832869	260	*	34.1231	diff_BDNF_IP_cJUN_vs_Uninduced_IP_cJUN_cond1_4388	74309	3703731	3863903	-	inside	31293	31034	NearestLocation	Osbp2
chr6	42341301	42341570	270	*	34.0963	diff_BDNF_IP_cJUN_vs_Uninduced_IP_cJUN_cond1_28802	22793	42349828	42360213	+	upstream	-8527	8258	NearestLocation	Zyx
chr14	47513682	47513917	236	*	34.089	diff_BDNF_IP_cJUN_vs_Uninduced_IP_cJUN_cond1_10930	78938	47472561	47531962	+	inside	41121	18045	NearestLocation	Fbxo34
chr6	49656577	49656825	249	*	34.065	diff_BDNF_IP_cJUN_vs_Uninduced_IP_cJUN_cond1_28858	109648	49822729	49829505	+	upstream	-166152	165904	NearestLocation	Npy
chr12	97047708	97048054	347	*	34.0645	diff_BDNF_IP_cJUN_vs_Uninduced_IP_cJUN_cond1_8332	69423	96046621	96047222	-	upstream	-1000486	1000486	NearestLocation	1700019M22Rik
chr4	5770510	5770941	432	*	34.0614	diff_BDNF_IP_cJUN_vs_Uninduced_IP_cJUN_cond1_23618	242297	5644179	6108222	+	inside	126331	126331	NearestLocation	Fam110b
chr1	52388222	52388446	225	*	34.0546	diff_BDNF_IP_cJUN_vs_Uninduced_IP_cJUN_cond1_399	17936	52455849	52500448	-	downstream	112226	67403	NearestLocation	Nab1
chr19	60300928	60301194	267	*	34.0411	diff_BDNF_IP_cJUN_vs_Uninduced_IP_cJUN_cond1_18765	76539	60198586	60226701	-	upstream	-74227	74227	NearestLocation	Fam204a
chr18	16124802	16125099	298	*	34.0141	diff_BDNF_IP_cJUN_vs_Uninduced_IP_cJUN_cond1_16525	71367	15452175	15760157	-	upstream	-364645	364645	NearestLocation	Chst9
chr6	24976342	24976500	159	*	33.9903	diff_BDNF_IP_cJUN_vs_Uninduced_IP_cJUN_cond1_28498	319832	24951141	24956125	-	upstream	-20217	20217	NearestLocation	Tmem229a
chr2	59258987	59259262	276	*	33.9537	diff_BDNF_IP_cJUN_vs_Uninduced_IP_cJUN_cond1_19803	227937	59160850	59355205	+	inside	98137	95943	NearestLocation	Pkp4
chr4	139051849	139052085	237	*	33.9496	diff_BDNF_IP_cJUN_vs_Uninduced_IP_cJUN_cond1_25489	15565	139061409	139074789	-	downstream	22940	9324	NearestLocation	Htr6
chr2	77268365	77268898	534	*	33.9457	diff_BDNF_IP_cJUN_vs_Uninduced_IP_cJUN_cond1_20045	228071	77180340	77280592	-	inside	12227	11694	NearestLocation	Sestd1
chr12	108650952	108651154	203	*	33.9328	diff_BDNF_IP_cJUN_vs_Uninduced_IP_cJUN_cond1_8598	723909	108658620	108658718	+	upstream	-7668	7466	NearestLocation	Mir342
chr13	114075960	114076349	390	*	33.9083	diff_BDNF_IP_cJUN_vs_Uninduced_IP_cJUN_cond1_10394	319803	114124348	114151592	-	downstream	75632	47999	NearestLocation	A430090L17Rik
chr11	96018155	96018358	204	*	33.8516	diff_BDNF_IP_cJUN_vs_Uninduced_IP_cJUN_cond1_6120	14607	96024545	96030828	+	upstream	-6390	6187	NearestLocation	Gip
chr10	50657478	50657668	191	*	33.8421	diff_BDNF_IP_cJUN_vs_Uninduced_IP_cJUN_cond1_2915	77987	50592669	50851202	+	inside	64809	64809	NearestLocation	Ascc3
chr14	77141641	77141876	236	*	33.8221	diff_BDNF_IP_cJUN_vs_Uninduced_IP_cJUN_cond1_11545	239188	77156763	77721763	+	upstream	-15122	14887	NearestLocation	Enox1
chr4	153397643	153397876	234	*	33.8017	diff_BDNF_IP_cJUN_vs_Uninduced_IP_cJUN_cond1_25818	230959	153373221	153482830	-	inside	85187	24422	NearestLocation	Ajap1
chr3	84909526	84909753	228	*	33.7846	diff_BDNF_IP_cJUN_vs_Uninduced_IP_cJUN_cond1_22495	654362	84965056	84965580	-	downstream	56054	55303	NearestLocation	Dear1
chr1	72244423	72244635	213	*	33.7571	diff_BDNF_IP_cJUN_vs_Uninduced_IP_cJUN_cond1_639	381269	72159233	72212307	-	upstream	-32116	32116	NearestLocation	Mreg
chr15	25376864	25377130	267	*	33.739	diff_BDNF_IP_cJUN_vs_Uninduced_IP_cJUN_cond1_11991	70350	25363277	25413764	-	inside	36900	13587	NearestLocation	Basp1
chr13	24135470	24135752	283	*	33.7175	diff_BDNF_IP_cJUN_vs_Uninduced_IP_cJUN_cond1_9059	214189	23953457	23991214	-	upstream	-144256	144256	NearestLocation	Scgn
chr8	58655716	58655947	232	*	33.7162	diff_BDNF_IP_cJUN_vs_Uninduced_IP_cJUN_cond1_33471	100271928	58698849	58700796	-	downstream	45080	42902	NearestLocation	Gm15881
chr18	35803527	35803749	223	*	33.6923	diff_BDNF_IP_cJUN_vs_Uninduced_IP_cJUN_cond1_16750	67393	35829818	35861688	+	upstream	-26291	26069	NearestLocation	Cxxc5
chr15	39019413	39019680	268	*	33.6563	diff_BDNF_IP_cJUN_vs_Uninduced_IP_cJUN_cond1_12211	14368	39006280	39038190	+	inside	13133	13133	NearestLocation	Fzd6
chr1	92712427	92712753	327	*	33.6377	diff_BDNF_IP_cJUN_vs_Uninduced_IP_cJUN_cond1_1042	260301	92644218	92648841	-	upstream	-63586	63586	NearestLocation	Otos
chr2	4226998	4227207	210	*	33.6098	diff_BDNF_IP_cJUN_vs_Uninduced_IP_cJUN_cond1_18805	209630	4152863	4614043	+	inside	74135	74135	NearestLocation	Frmd4a
chr5	63607480	63607753	274	*	33.5871	diff_BDNF_IP_cJUN_vs_Uninduced_IP_cJUN_cond1_26638	319807	63649103	63810543	+	upstream	-41623	41350	NearestLocation	Nwd2
chr9	106439953	106440187	235	*	33.5761	diff_BDNF_IP_cJUN_vs_Uninduced_IP_cJUN_cond1_36596	109652	106432981	106438236	-	upstream	-1717	1717	NearestLocation	Acy1
chr5	118123083	118123413	331	*	33.5697	diff_BDNF_IP_cJUN_vs_Uninduced_IP_cJUN_cond1_27386	231672	118064981	118155458	-	inside	32375	32045	NearestLocation	Fbxw8
chr17	42428019	42428326	308	*	33.5671	diff_BDNF_IP_cJUN_vs_Uninduced_IP_cJUN_cond1_15671	627626	42315947	42507741	+	inside	112072	79415	NearestLocation	Ptchd4
chr14	47719623	47719889	267	*	33.5657	diff_BDNF_IP_cJUN_vs_Uninduced_IP_cJUN_cond1_10935	16709	47649311	47736564	+	inside	70312	16675	NearestLocation	Ktn1
chr12	75789623	75789761	139	*	33.5174	diff_BDNF_IP_cJUN_vs_Uninduced_IP_cJUN_cond1_7937	319565	75818318	76110928	+	upstream	-28695	28557	NearestLocation	Syne2
chr1	84491707	84491936	230	*	33.5055	diff_BDNF_IP_cJUN_vs_Uninduced_IP_cJUN_cond1_818	98496	84036293	84341110	-	upstream	-150597	150597	NearestLocation	Pid1
chr13	52282548	52282788	241	*	33.4842	diff_BDNF_IP_cJUN_vs_Uninduced_IP_cJUN_cond1_9522	74050	52096741	52124160	+	downstream	185807	158388	NearestLocation	4921525O09Rik
chr13	10636920	10637181	262	*	33.4777	diff_BDNF_IP_cJUN_vs_Uninduced_IP_cJUN_cond1_8891	12671	9876613	10360803	-	upstream	-276117	276117	NearestLocation	Chrm3
chr15	22914546	22914813	268	*	33.4213	diff_BDNF_IP_cJUN_vs_Uninduced_IP_cJUN_cond1_11981	545091	22713820	22714984	-	upstream	-199562	199562	NearestLocation	Gm5803
chr18	34116628	34116926	299	*	33.4097	diff_BDNF_IP_cJUN_vs_Uninduced_IP_cJUN_cond1_16693	11789	34220984	34322190	+	upstream	-104356	104058	NearestLocation	Apc
chr6	70811950	70812200	251	*	33.4081	diff_BDNF_IP_cJUN_vs_Uninduced_IP_cJUN_cond1_29004	19895	70765720	70792175	-	upstream	-19775	19775	NearestLocation	Rpia
chr7	4556823	4557057	235	*	33.3897	diff_BDNF_IP_cJUN_vs_Uninduced_IP_cJUN_cond1_30330	53420	4539765	4546567	-	upstream	-10256	10256	NearestLocation	Syt5
chr7	117852945	117853145	201	*	33.374	diff_BDNF_IP_cJUN_vs_Uninduced_IP_cJUN_cond1_32153	267019	118104376	118116147	-	downstream	263202	251231	NearestLocation	Rps15a
chr1	170767007	170767299	293	*	33.3059	diff_BDNF_IP_cJUN_vs_Uninduced_IP_cJUN_cond1_1981	226641	170704457	170867771	-	inside	100764	62550	NearestLocation	Atf6
chr8	94803633	94803831	199	*	33.2252	diff_BDNF_IP_cJUN_vs_Uninduced_IP_cJUN_cond1_34112	20295	94810453	94812036	+	upstream	-6820	6622	NearestLocation	Ccl17
chr1	164353417	164353647	231	*	33.2085	diff_BDNF_IP_cJUN_vs_Uninduced_IP_cJUN_cond1_1868	66352	164289800	164307484	-	upstream	-45933	45933	NearestLocation	Blzf1
chr18	16475604	16475919	316	*	33.1653	diff_BDNF_IP_cJUN_vs_Uninduced_IP_cJUN_cond1_16530	12558	16588877	16809049	-	downstream	333445	112958	NearestLocation	Cdh2
chr4	53832395	53832626	232	*	33.1532	diff_BDNF_IP_cJUN_vs_Uninduced_IP_cJUN_cond1_24090	52076	53826045	53862018	+	inside	6350	6350	NearestLocation	Tmem38b
chr1	90060656	90060854	199	*	33.1033	diff_BDNF_IP_cJUN_vs_Uninduced_IP_cJUN_cond1_969	208372	89952678	90014577	-	upstream	-46079	46079	NearestLocation	Asb18
chr10	77093863	77094131	269	*	33.0888	diff_BDNF_IP_cJUN_vs_Uninduced_IP_cJUN_cond1_3350	20509	77032739	77050432	+	downstream	61124	43431	NearestLocation	Slc19a1
chr2	72025747	72025952	206	*	33.0861	diff_BDNF_IP_cJUN_vs_Uninduced_IP_cJUN_cond1_19947	56508	71981215	72257474	+	inside	44532	44532	NearestLocation	Rapgef4
chr4	94317388	94317587	200	*	33.0674	diff_BDNF_IP_cJUN_vs_Uninduced_IP_cJUN_cond1_24421	67770	94500079	94556796	-	downstream	239408	182492	NearestLocation	Caap1
chr17	56693803	56694415	613	*	33.059	diff_BDNF_IP_cJUN_vs_Uninduced_IP_cJUN_cond1_15944	71810	56673225	56711769	+	inside	20578	17354	NearestLocation	Ranbp3
chr4	124888690	124888888	199	*	33.0573	diff_BDNF_IP_cJUN_vs_Uninduced_IP_cJUN_cond1_24996	73628	124890888	124894782	-	downstream	6092	2000	NearestLocation	1700125G02Rik
chr10	66433590	66433765	176	*	33.0438	diff_BDNF_IP_cJUN_vs_Uninduced_IP_cJUN_cond1_3112	77198	66145296	66179514	+	downstream	288294	254076	NearestLocation	4930407I19Rik
chr3	21558160	21558395	236	*	33.0338	diff_BDNF_IP_cJUN_vs_Uninduced_IP_cJUN_cond1_21863	81004	22076652	22216594	+	upstream	-518492	518257	NearestLocation	Tbl1xr1
chr9	120210878	120211116	239	*	33.0323	diff_BDNF_IP_cJUN_vs_Uninduced_IP_cJUN_cond1_36929	17433	120149742	120181484	+	downstream	61136	29394	NearestLocation	Mobp
chr19	27558297	27558534	238	*	33.0133	diff_BDNF_IP_cJUN_vs_Uninduced_IP_cJUN_cond1_18184	107372	27430037	27432631	+	downstream	128260	125666	NearestLocation	C030016D13Rik
chr3	79161257	79162053	797	*	33.0127	diff_BDNF_IP_cJUN_vs_Uninduced_IP_cJUN_cond1_22404	76089	79062529	79173198	-	inside	11941	11145	NearestLocation	Rapgef2
chr13	41748851	41749252	402	*	33.0022	diff_BDNF_IP_cJUN_vs_Uninduced_IP_cJUN_cond1_9249	109254	41763148	41847616	-	downstream	98765	13896	NearestLocation	Adtrp
chr11	61231558	61231761	204	*	32.995	diff_BDNF_IP_cJUN_vs_Uninduced_IP_cJUN_cond1_5185	11670	61208742	61218416	+	downstream	22816	13142	NearestLocation	Aldh3a1
chr18	61643563	61644038	476	*	32.9571	diff_BDNF_IP_cJUN_vs_Uninduced_IP_cJUN_cond1_17209	387163	61647825	61647894	-	downstream	4331	3787	NearestLocation	Mir145a
chr2	58079958	58080146	189	*	32.9531	diff_BDNF_IP_cJUN_vs_Uninduced_IP_cJUN_cond1_19778	77767	58045115	58052752	-	upstream	-27206	27206	NearestLocation	Ermn
chr5	71026074	71026292	219	*	32.9328	diff_BDNF_IP_cJUN_vs_Uninduced_IP_cJUN_cond1_26746	14395	70961057	71095849	-	inside	69775	65017	NearestLocation	Gabra2
chr1	110483514	110483774	261	*	32.911	diff_BDNF_IP_cJUN_vs_Uninduced_IP_cJUN_cond1_1168	227485	110889195	110977372	-	downstream	493858	405421	NearestLocation	Cdh19
chr5	133171318	133171663	346	*	32.9047	diff_BDNF_IP_cJUN_vs_Uninduced_IP_cJUN_cond1_27831	319974	131437682	132542343	-	upstream	-628975	628975	NearestLocation	Auts2
chr2	58596972	58597226	255	*	32.9004	diff_BDNF_IP_cJUN_vs_Uninduced_IP_cJUN_cond1_19791	76654	58567334	58792971	+	inside	29638	29638	NearestLocation	Upp2
chr2	138085481	138085715	235	*	32.8829	diff_BDNF_IP_cJUN_vs_Uninduced_IP_cJUN_cond1_20903	228662	138256584	138287422	+	upstream	-171103	170869	NearestLocation	Btbd3
chr2	70834210	70834377	168	*	32.8767	diff_BDNF_IP_cJUN_vs_Uninduced_IP_cJUN_cond1_19922	228012	70712408	70825480	-	upstream	-8730	8730	NearestLocation	Tlk1
chr18	79195051	79195268	218	*	32.8256	diff_BDNF_IP_cJUN_vs_Uninduced_IP_cJUN_cond1_17554	240427	78750378	79109391	-	upstream	-85660	85660	NearestLocation	Setbp1
chr3	32910338	32910742	405	*	32.8126	diff_BDNF_IP_cJUN_vs_Uninduced_IP_cJUN_cond1_21979	72607	32817626	32935257	+	inside	92712	24515	NearestLocation	Usp13
chr11	33627292	33627661	370	*	32.7953	diff_BDNF_IP_cJUN_vs_Uninduced_IP_cJUN_cond1_4746	216643	33550781	33578957	-	upstream	-48335	48335	NearestLocation	Gabrp
chr1	153084221	153084432	212	*	32.7907	diff_BDNF_IP_cJUN_vs_Uninduced_IP_cJUN_cond1_1660	16782	153122756	153186447	-	downstream	102226	38324	NearestLocation	Lamc2
chr4	138131337	138131525	189	*	32.7894	diff_BDNF_IP_cJUN_vs_Uninduced_IP_cJUN_cond1_25451	73563	138137580	138138518	-	downstream	7181	6055	NearestLocation	1700095J12Rik
chr18	26895576	26895853	278	*	32.7695	diff_BDNF_IP_cJUN_vs_Uninduced_IP_cJUN_cond1_16635	108013	25477620	25753983	-	upstream	-1141593	1141593	NearestLocation	Celf4
chr9	70198090	70198257	168	*	32.7675	diff_BDNF_IP_cJUN_vs_Uninduced_IP_cJUN_cond1_36115	71602	70207350	70400067	+	upstream	-9260	9093	NearestLocation	Myo1e
chr1	69790337	69790681	345	*	32.7652	diff_BDNF_IP_cJUN_vs_Uninduced_IP_cJUN_cond1_624	66722	69826970	70725132	+	upstream	-36633	36289	NearestLocation	Spag16
chr1	59902822	59902944	123	*	32.7645	diff_BDNF_IP_cJUN_vs_Uninduced_IP_cJUN_cond1_521	72750	59913006	59985348	+	upstream	-10184	10062	NearestLocation	Fam117b
chr15	53062826	53063123	298	*	32.7621	diff_BDNF_IP_cJUN_vs_Uninduced_IP_cJUN_cond1_12293	14042	53068261	53346183	-	downstream	283357	5138	NearestLocation	Ext1
chr3	89437296	89437481	186	*	32.7597	diff_BDNF_IP_cJUN_vs_Uninduced_IP_cJUN_cond1_22652	229534	89436704	89450952	+	inside	592	592	NearestLocation	Pbxip1
chr1	128141680	128142127	448	*	32.7408	diff_BDNF_IP_cJUN_vs_Uninduced_IP_cJUN_cond1_1290	226412	128103306	128237735	+	inside	38374	38374	NearestLocation	R3hdm1
chr10	86513967	86514199	233	*	32.7285	diff_BDNF_IP_cJUN_vs_Uninduced_IP_cJUN_cond1_3758	27204	86048746	86498896	-	upstream	-15071	15071	NearestLocation	Syn3
chr6	113084685	113084874	190	*	32.7085	diff_BDNF_IP_cJUN_vs_Uninduced_IP_cJUN_cond1_29642	72895	113077639	113153424	+	inside	7046	7046	NearestLocation	Setd5
chr1	144406755	144406926	172	*	32.6997	diff_BDNF_IP_cJUN_vs_Uninduced_IP_cJUN_cond1_1597	50778	144244669	144249104	-	upstream	-157651	157651	NearestLocation	Rgs1
chr18	55695617	55696146	530	*	32.6928	diff_BDNF_IP_cJUN_vs_Uninduced_IP_cJUN_cond1_17082	269023	54888045	54992591	-	upstream	-703026	703026	NearestLocation	Zfp608
chr10	12821367	12821693	327	*	32.6858	diff_BDNF_IP_cJUN_vs_Uninduced_IP_cJUN_cond1_2550	22288	12382188	12869365	-	inside	47998	47672	NearestLocation	Utrn
chr13	113821934	113822246	313	*	32.6779	diff_BDNF_IP_cJUN_vs_Uninduced_IP_cJUN_cond1_10391	218639	113794508	114157461	+	inside	27426	27426	NearestLocation	Arl15
chr18	24464655	24464897	243	*	32.6712	diff_BDNF_IP_cJUN_vs_Uninduced_IP_cJUN_cond1_16590	68046	24470871	24477767	+	upstream	-6216	5974	NearestLocation	2700062C07Rik
chr2	34178731	34178944	214	*	32.6489	diff_BDNF_IP_cJUN_vs_Uninduced_IP_cJUN_cond1_19545	329387	34018289	34107735	-	upstream	-70996	70996	NearestLocation	C230014O12Rik
chr7	120712196	120712319	124	*	32.648	diff_BDNF_IP_cJUN_vs_Uninduced_IP_cJUN_cond1_32218	233813	120739557	120805540	+	upstream	-27361	27238	NearestLocation	Vwa3a
chr7	113398147	113398437	291	*	32.643	diff_BDNF_IP_cJUN_vs_Uninduced_IP_cJUN_cond1_32097	19226	113385576	113388573	-	upstream	-9574	9574	NearestLocation	Pth
chr13	31974774	31975079	306	*	32.6363	diff_BDNF_IP_cJUN_vs_Uninduced_IP_cJUN_cond1_9122	17300	31806646	31810635	+	downstream	168128	164139	NearestLocation	Foxc1
chr9	71387489	71387779	291	*	32.6296	diff_BDNF_IP_cJUN_vs_Uninduced_IP_cJUN_cond1_36141	28015	71478437	71485983	-	downstream	98494	90658	NearestLocation	Polr2m
chr1	84589382	84589589	208	*	32.6233	diff_BDNF_IP_cJUN_vs_Uninduced_IP_cJUN_cond1_819	100628595	84695839	84695915	+	upstream	-106457	106250	NearestLocation	Mir5126
chr14	93868273	93868570	298	*	32.5733	diff_BDNF_IP_cJUN_vs_Uninduced_IP_cJUN_cond1_11641	211712	93013700	93890669	-	inside	22396	22099	NearestLocation	Pcdh9
chrM	5890	6363	474	*	32.5473	diff_BDNF_IP_cJUN_vs_Uninduced_IP_cJUN_cond1_37057	NA	NA	NA	NA	NA	NA	NA	NA	NA
chr18	75909196	75909414	219	*	32.5447	diff_BDNF_IP_cJUN_vs_Uninduced_IP_cJUN_cond1_17505	207259	75820178	76148564	+	inside	89018	89018	NearestLocation	Zbtb7c
chr5	66654269	66654527	259	*	32.5243	diff_BDNF_IP_cJUN_vs_Uninduced_IP_cJUN_cond1_26713	22223	66676121	66687234	+	upstream	-21852	21594	NearestLocation	Uchl1
chr16	33700296	33700503	208	*	32.5222	diff_BDNF_IP_cJUN_vs_Uninduced_IP_cJUN_cond1_14174	77446	33684466	33768195	+	inside	15830	15830	NearestLocation	Heg1
chr15	41490184	41490352	169	*	32.4988	diff_BDNF_IP_cJUN_vs_Uninduced_IP_cJUN_cond1_12236	170719	41447482	41861047	+	inside	42702	42702	NearestLocation	Oxr1
chr4	68022825	68023107	283	*	32.4944	diff_BDNF_IP_cJUN_vs_Uninduced_IP_cJUN_cond1_24243	56710	68761372	68954397	-	downstream	931572	738265	NearestLocation	Brinp1
chr15	67161632	67161843	212	*	32.4901	diff_BDNF_IP_cJUN_vs_Uninduced_IP_cJUN_cond1_12510	20442	67102875	67176882	-	inside	15250	15039	NearestLocation	St3gal1
chr5	107200331	107200574	244	*	32.4674	diff_BDNF_IP_cJUN_vs_Uninduced_IP_cJUN_cond1_27090	21814	107106570	107289595	-	inside	89264	89021	NearestLocation	Tgfbr3
chr1	108370209	108370614	406	*	32.4656	diff_BDNF_IP_cJUN_vs_Uninduced_IP_cJUN_cond1_1166	319596	107917259	107950947	+	downstream	452950	419262	NearestLocation	D830032E09Rik
chr16	93913898	93914369	472	*	32.4588	diff_BDNF_IP_cJUN_vs_Uninduced_IP_cJUN_cond1_14694	110749	93883901	93906106	+	downstream	29997	7792	NearestLocation	Chaf1b
chr9	34041841	34042202	362	*	32.45	diff_BDNF_IP_cJUN_vs_Uninduced_IP_cJUN_cond1_35183	77119	34042371	34059019	+	upstream	-530	169	NearestLocation	7630403G23Rik
chr11	79584267	79584733	467	*	32.4491	diff_BDNF_IP_cJUN_vs_Uninduced_IP_cJUN_cond1_5764	268451	79591212	79694012	+	upstream	-6945	6479	NearestLocation	Rab11fip4
chr10	125109047	125109189	143	*	32.4374	diff_BDNF_IP_cJUN_vs_Uninduced_IP_cJUN_cond1_4229	20503	125227485	125328535	-	downstream	219488	118296	NearestLocation	Slc16a7
chr1	159828628	159828837	210	*	32.4247	diff_BDNF_IP_cJUN_vs_Uninduced_IP_cJUN_cond1_1806	67647	160044380	160078586	+	upstream	-215752	215543	NearestLocation	4930523C07Rik
chr11	118916851	118917077	227	*	32.4185	diff_BDNF_IP_cJUN_vs_Uninduced_IP_cJUN_cond1_7014	52897	118489760	118911597	-	upstream	-5254	5254	NearestLocation	Rbfox3
chr1	84321448	84321697	250	*	32.4157	diff_BDNF_IP_cJUN_vs_Uninduced_IP_cJUN_cond1_815	98496	84036293	84341110	-	inside	19662	19413	NearestLocation	Pid1
chr6	29015089	29015429	341	*	32.3904	diff_BDNF_IP_cJUN_vs_Uninduced_IP_cJUN_cond1_28540	387237	29022619	29022691	+	upstream	-7530	7190	NearestLocation	Mir129-1
chr10	40019521	40019743	223	*	32.3704	diff_BDNF_IP_cJUN_vs_Uninduced_IP_cJUN_cond1_2804	215929	40001573	40025268	-	inside	5747	5525	NearestLocation	Mfsd4b1
chr2	164749082	164749337	256	*	32.3309	diff_BDNF_IP_cJUN_vs_Uninduced_IP_cJUN_cond1_21407	76233	164746015	164768219	+	inside	3067	3067	NearestLocation	Dnttip1
chr17	30214485	30214730	246	*	32.3294	diff_BDNF_IP_cJUN_vs_Uninduced_IP_cJUN_cond1_15442	623169	30394825	30396180	-	downstream	181695	180095	NearestLocation	Gm6402
chr13	37225947	37226210	264	*	32.3224	diff_BDNF_IP_cJUN_vs_Uninduced_IP_cJUN_cond1_9202	17084	37345345	37419036	+	upstream	-119398	119135	NearestLocation	Ly86
chr8	67849779	67849978	200	*	32.3067	diff_BDNF_IP_cJUN_vs_Uninduced_IP_cJUN_cond1_33535	234353	67689082	68062286	-	inside	212507	160697	NearestLocation	Psd3
chr6	30724861	30725031	171	*	32.2864	diff_BDNF_IP_cJUN_vs_Uninduced_IP_cJUN_cond1_28587	17294	30733506	30748466	+	upstream	-8645	8475	NearestLocation	Mest
chr15	91495106	91495316	211	*	32.2702	diff_BDNF_IP_cJUN_vs_Uninduced_IP_cJUN_cond1_13226	239606	91267691	91573261	-	inside	78155	77945	NearestLocation	Slc2a13
chr12	70883245	70883510	266	*	32.2526	diff_BDNF_IP_cJUN_vs_Uninduced_IP_cJUN_cond1_7846	56444	70937857	70964717	+	upstream	-54612	54347	NearestLocation	Actr10
chr1	135513463	135513945	483	*	32.2323	diff_BDNF_IP_cJUN_vs_Uninduced_IP_cJUN_cond1_1482	100885827	135454603	135454683	-	upstream	-58780	58780	NearestLocation	Mir1231
chr8	45636447	45636678	232	*	32.2271	diff_BDNF_IP_cJUN_vs_Uninduced_IP_cJUN_cond1_33368	234214	45507788	45827906	+	inside	128659	128659	NearestLocation	Sorbs2
chr7	65357537	65357848	312	*	32.2101	diff_BDNF_IP_cJUN_vs_Uninduced_IP_cJUN_cond1_31308	21872	65296165	65371244	-	inside	13707	13396	NearestLocation	Tjp1
chr11	44323376	44323656	281	*	32.2072	diff_BDNF_IP_cJUN_vs_Uninduced_IP_cJUN_cond1_4833	16160	44400063	44414677	+	upstream	-76687	76407	NearestLocation	Il12b
chr2	174025560	174025806	247	*	32.2059	diff_BDNF_IP_cJUN_vs_Uninduced_IP_cJUN_cond1_21652	228960	174076321	174099771	+	upstream	-50761	50515	NearestLocation	Stx16
chr2	3420296	3420575	280	*	32.2049	diff_BDNF_IP_cJUN_vs_Uninduced_IP_cJUN_cond1_18794	104362	3409043	3422648	-	inside	2352	2073	NearestLocation	Meig1
chr11	6178613	6178904	292	*	32.1708	diff_BDNF_IP_cJUN_vs_Uninduced_IP_cJUN_cond1_4465	100042173	6172508	6173331	-	upstream	-5282	5282	NearestLocation	Rps15a-ps6
chr11	94133652	94133919	268	*	32.1683	diff_BDNF_IP_cJUN_vs_Uninduced_IP_cJUN_cond1_6060	22057	94211454	94215492	+	upstream	-77802	77535	NearestLocation	Tob1
chr6	16487398	16487595	198	*	32.1259	diff_BDNF_IP_cJUN_vs_Uninduced_IP_cJUN_cond1_28444	21426	16833381	16898441	-	downstream	411043	345786	NearestLocation	Tfec
chr9	98388616	98388940	325	*	32.1033	diff_BDNF_IP_cJUN_vs_Uninduced_IP_cJUN_cond1_36433	19659	98422961	98446550	+	upstream	-34345	34021	NearestLocation	Rbp1
chr12	16009266	16009515	250	*	32.0851	diff_BDNF_IP_cJUN_vs_Uninduced_IP_cJUN_cond1_7346	217410	15791727	15816785	-	upstream	-192481	192481	NearestLocation	Trib2
chr15	75894501	75894706	206	*	32.0812	diff_BDNF_IP_cJUN_vs_Uninduced_IP_cJUN_cond1_12662	223646	75890964	75894481	-	upstream	-20	20	NearestLocation	Naprt
chr9	72095625	72096037	413	*	32.0763	diff_BDNF_IP_cJUN_vs_Uninduced_IP_cJUN_cond1_36151	21406	71844252	72111819	-	inside	16194	15782	NearestLocation	Tcf12
chr5	48460321	48460520	200	*	32.0552	diff_BDNF_IP_cJUN_vs_Uninduced_IP_cJUN_cond1_26564	70592	48395573	48414294	+	downstream	64748	46027	NearestLocation	5730480H06Rik
chr7	27260577	27260779	203	*	32.0376	diff_BDNF_IP_cJUN_vs_Uninduced_IP_cJUN_cond1_30646	18223	27258761	27282150	+	inside	1816	1816	NearestLocation	Numbl
chr15	103182247	103182446	200	*	32.0318	diff_BDNF_IP_cJUN_vs_Uninduced_IP_cJUN_cond1_13567	71726	103153290	103167982	-	upstream	-14265	14265	NearestLocation	Smug1
chr7	72400169	72400343	175	*	32.0157	diff_BDNF_IP_cJUN_vs_Uninduced_IP_cJUN_cond1_31400	244049	72077830	72306595	-	upstream	-93574	93574	NearestLocation	Mctp2
chr1	35759647	35760073	427	*	32.0004	diff_BDNF_IP_cJUN_vs_Uninduced_IP_cJUN_cond1_185	50785	36068400	36106446	+	upstream	-308753	308327	NearestLocation	Hs6st1
chr2	90960108	90960285	178	*	31.9915	diff_BDNF_IP_cJUN_vs_Uninduced_IP_cJUN_cond1_20146	13046	90940397	91019497	+	inside	19711	19711	NearestLocation	Celf1
chr13	36203115	36203320	206	*	31.9895	diff_BDNF_IP_cJUN_vs_Uninduced_IP_cJUN_cond1_9183	69955	36117643	36537595	+	inside	85472	85472	NearestLocation	Fars2
chr18	45698228	45698417	190	*	31.9853	diff_BDNF_IP_cJUN_vs_Uninduced_IP_cJUN_cond1_16962	107003	45683487	46045260	-	inside	347032	14741	NearestLocation	A330093E20Rik
chr8	114541192	114541391	200	*	31.9842	diff_BDNF_IP_cJUN_vs_Uninduced_IP_cJUN_cond1_34379	80707	114439652	115352712	+	inside	101540	101540	NearestLocation	Wwox
chr1	152983341	152983717	377	*	31.984	diff_BDNF_IP_cJUN_vs_Uninduced_IP_cJUN_cond1_1654	226518	152955101	153119261	+	inside	28240	28240	NearestLocation	Nmnat2
chr11	105823342	105823573	232	*	31.982	diff_BDNF_IP_cJUN_vs_Uninduced_IP_cJUN_cond1_6541	13056	105933704	105944147	-	downstream	120805	110131	NearestLocation	Cyb561
chr2	112632610	112632786	177	*	31.9667	diff_BDNF_IP_cJUN_vs_Uninduced_IP_cJUN_cond1_20424	74268	112492964	112631253	+	downstream	139646	1357	NearestLocation	Aven
chr18	39292850	39293122	273	*	31.9559	diff_BDNF_IP_cJUN_vs_Uninduced_IP_cJUN_cond1_16891	14815	39410545	39489776	-	downstream	196926	117423	NearestLocation	Nr3c1
chr7	119733817	119734037	221	*	31.9531	diff_BDNF_IP_cJUN_vs_Uninduced_IP_cJUN_cond1_32210	233802	119715094	119720798	-	upstream	-13019	13019	NearestLocation	Thumpd1
chr2	93849497	93849821	325	*	31.9172	diff_BDNF_IP_cJUN_vs_Uninduced_IP_cJUN_cond1_20251	329470	93833467	93849943	-	inside	446	122	NearestLocation	Accs
chr19	10801062	10801305	244	*	31.9158	diff_BDNF_IP_cJUN_vs_Uninduced_IP_cJUN_cond1_17999	12511	10789339	10830058	-	inside	28996	11723	NearestLocation	Cd6
chr8	18619151	18619396	246	*	31.9109	diff_BDNF_IP_cJUN_vs_Uninduced_IP_cJUN_cond1_33086	244329	18595173	18803188	+	inside	23978	23978	NearestLocation	Mcph1
chr14	76673864	76674014	151	*	31.9044	diff_BDNF_IP_cJUN_vs_Uninduced_IP_cJUN_cond1_11528	73272	76677568	76687108	+	upstream	-3704	3554	NearestLocation	1700108F19Rik
chr15	43720999	43721204	206	*	31.8954	diff_BDNF_IP_cJUN_vs_Uninduced_IP_cJUN_cond1_12255	239408	43866695	43870029	-	downstream	149030	145491	NearestLocation	Tmem74
chr6	54191914	54192105	192	*	31.8935	diff_BDNF_IP_cJUN_vs_Uninduced_IP_cJUN_cond1_28912	78004	54327012	54330200	+	upstream	-135098	134907	NearestLocation	Prr15
chr12	52895695	52895917	223	*	31.8901	diff_BDNF_IP_cJUN_vs_Uninduced_IP_cJUN_cond1_7696	238161	52699383	53151015	+	inside	196312	196312	NearestLocation	Akap6
chr9	21843144	21843361	218	*	31.862	diff_BDNF_IP_cJUN_vs_Uninduced_IP_cJUN_cond1_34986	624219	21835510	21837347	+	downstream	7634	5797	NearestLocation	Angptl8
chr3	117087748	117087933	186	*	31.8548	diff_BDNF_IP_cJUN_vs_Uninduced_IP_cJUN_cond1_23134	433646	117060522	117077765	-	upstream	-9983	9983	NearestLocation	1700061I17Rik
chr18	37883419	37883897	479	*	31.8515	diff_BDNF_IP_cJUN_vs_Uninduced_IP_cJUN_cond1_16832	102465592	37854605	37854660	-	upstream	-28759	28759	NearestLocation	Mir6979
chr2	70897323	70897527	205	*	31.8511	diff_BDNF_IP_cJUN_vs_Uninduced_IP_cJUN_cond1_19924	228012	70712408	70825480	-	upstream	-71843	71843	NearestLocation	Tlk1
chr4	114359836	114360172	337	*	31.8428	diff_BDNF_IP_cJUN_vs_Uninduced_IP_cJUN_cond1_24715	666048	114406724	114615098	+	upstream	-46888	46552	NearestLocation	Trabd2b
chr11	89100603	89100789	187	*	31.8318	diff_BDNF_IP_cJUN_vs_Uninduced_IP_cJUN_cond1_6018	217071	89073841	89093064	+	downstream	26762	7539	NearestLocation	Gm525
chr5	62813862	62814405	544	*	31.83	diff_BDNF_IP_cJUN_vs_Uninduced_IP_cJUN_cond1_26632	100322896	62813823	62888318	+	inside	39	39	NearestLocation	Dthd1
chr18	45662220	45662553	334	*	31.8064	diff_BDNF_IP_cJUN_vs_Uninduced_IP_cJUN_cond1_16961	107003	45683487	46045260	-	downstream	383040	20934	NearestLocation	A330093E20Rik
chr2	52043504	52043862	359	*	31.7903	diff_BDNF_IP_cJUN_vs_Uninduced_IP_cJUN_cond1_19736	21930	52038113	52056681	+	inside	5391	5391	NearestLocation	Tnfaip6
chr10	75456572	75456754	183	*	31.7897	diff_BDNF_IP_cJUN_vs_Uninduced_IP_cJUN_cond1_3298	71125	75449510	75463104	+	inside	7062	6350	NearestLocation	4933407G14Rik
chr18	60764928	60765180	253	*	31.7783	diff_BDNF_IP_cJUN_vs_Uninduced_IP_cJUN_cond1_17171	20044	60774596	60778546	+	upstream	-9668	9416	NearestLocation	Rps14
chr1	55205860	55206047	188	*	31.7747	diff_BDNF_IP_cJUN_vs_Uninduced_IP_cJUN_cond1_448	74013	55170160	55226782	-	inside	20922	20735	NearestLocation	Rftn2
chr4	87215790	87216012	223	*	31.7745	diff_BDNF_IP_cJUN_vs_Uninduced_IP_cJUN_cond1_24384	76376	86983126	87230540	-	inside	14750	14528	NearestLocation	Slc24a2
chr6	32595666	32595863	198	*	31.7344	diff_BDNF_IP_cJUN_vs_Uninduced_IP_cJUN_cond1_28621	243743	32144557	32588192	-	upstream	-7474	7474	NearestLocation	Plxna4
chr1	166299908	166300193	286	*	31.7299	diff_BDNF_IP_cJUN_vs_Uninduced_IP_cJUN_cond1_1918	100039795	166254139	166316832	+	inside	45769	16639	NearestLocation	Ildr2
chr15	45018134	45018509	376	*	31.7256	diff_BDNF_IP_cJUN_vs_Uninduced_IP_cJUN_cond1_12270	67498	45106284	45114934	-	downstream	96800	87775	NearestLocation	Kcnv1
chr12	8344846	8345420	575	*	31.7238	diff_BDNF_IP_cJUN_vs_Uninduced_IP_cJUN_cond1_7254	58240	8313433	8343824	+	downstream	31413	1022	NearestLocation	Hs1bp3
chr12	70778774	70779054	281	*	31.7178	diff_BDNF_IP_cJUN_vs_Uninduced_IP_cJUN_cond1_7841	319710	70825514	70902234	+	upstream	-46740	46460	NearestLocation	Frmd6
chr8	41989332	41989547	216	*	31.6591	diff_BDNF_IP_cJUN_vs_Uninduced_IP_cJUN_cond1_33352	69966	41827267	42046202	+	inside	162065	56655	NearestLocation	2810404M03Rik
chr3	148916363	148916504	142	*	31.6244	diff_BDNF_IP_cJUN_vs_Uninduced_IP_cJUN_cond1_23510	99633	148815586	148989480	-	inside	73117	72976	NearestLocation	Adgrl2
chr5	4948184	4948431	248	*	31.6091	diff_BDNF_IP_cJUN_vs_Uninduced_IP_cJUN_cond1_25959	14362	4753839	4758216	-	upstream	-189968	189968	NearestLocation	Fzd1
chr3	75321120	75321312	193	*	31.598	diff_BDNF_IP_cJUN_vs_Uninduced_IP_cJUN_cond1_22386	67931	75242357	75270078	-	upstream	-51042	51042	NearestLocation	Serpini2
chr1	175069975	175070202	228	*	31.5835	diff_BDNF_IP_cJUN_vs_Uninduced_IP_cJUN_cond1_2058	23893	174833785	174921819	-	upstream	-148156	148156	NearestLocation	Grem2
chr2	107046008	107046297	290	*	31.5824	diff_BDNF_IP_cJUN_vs_Uninduced_IP_cJUN_cond1_20382	14308	107056141	107059651	-	downstream	13643	9844	NearestLocation	Fshb
chr2	46394165	46394361	197	*	31.5494	diff_BDNF_IP_cJUN_vs_Uninduced_IP_cJUN_cond1_19698	69405	45696605	45698447	+	downstream	697560	695718	NearestLocation	1700019E08Rik
chr15	68810460	68810915	456	*	31.5481	diff_BDNF_IP_cJUN_vs_Uninduced_IP_cJUN_cond1_12539	13992	68928420	69101211	+	upstream	-117960	117505	NearestLocation	Khdrbs3
chr4	102240824	102241000	177	*	31.5451	diff_BDNF_IP_cJUN_vs_Uninduced_IP_cJUN_cond1_24533	18578	102087741	102607262	+	inside	153083	153083	NearestLocation	Pde4b
chr19	5572500	5572723	224	*	31.542	diff_BDNF_IP_cJUN_vs_Uninduced_IP_cJUN_cond1_17764	381201	5568025	5571261	+	downstream	4475	1239	NearestLocation	Ap5b1
chr6	126769091	126769341	251	*	31.5019	diff_BDNF_IP_cJUN_vs_Uninduced_IP_cJUN_cond1_30017	16494	126708329	126740674	-	upstream	-28417	28417	NearestLocation	Kcna6
chr18	6508008	6508320	313	*	31.475	diff_BDNF_IP_cJUN_vs_Uninduced_IP_cJUN_cond1_16445	13831	6435951	6516108	-	inside	8100	7788	NearestLocation	Epc1
chr11	49232862	49233080	219	*	31.4478	diff_BDNF_IP_cJUN_vs_Uninduced_IP_cJUN_cond1_4887	17308	49244191	49263024	+	upstream	-11329	11111	NearestLocation	Mgat1
chr11	77781214	77781517	304	*	31.4374	diff_BDNF_IP_cJUN_vs_Uninduced_IP_cJUN_cond1_5689	360013	77777235	77865988	+	inside	3979	3979	NearestLocation	Myo18a
chr8	61569854	61570053	200	*	31.4017	diff_BDNF_IP_cJUN_vs_Uninduced_IP_cJUN_cond1_33494	234309	61487734	61503500	+	downstream	82120	66354	NearestLocation	Cbr4
chr4	110799941	110800138	198	*	31.3907	diff_BDNF_IP_cJUN_vs_Uninduced_IP_cJUN_cond1_24704	78933	110397698	111663024	+	inside	402243	402243	NearestLocation	Agbl4
chr8	25216062	25216203	142	*	31.3732	diff_BDNF_IP_cJUN_vs_Uninduced_IP_cJUN_cond1_33166	320165	25154552	25240901	-	inside	24839	24698	NearestLocation	Tacc1
chr19	8798507	8798710	204	*	31.3641	diff_BDNF_IP_cJUN_vs_Uninduced_IP_cJUN_cond1_17930	67710	8793129	8798557	-	overlapStart	50	50	NearestLocation	Polr2g
chr17	88511276	88511501	226	*	31.3512	diff_BDNF_IP_cJUN_vs_Uninduced_IP_cJUN_cond1_16368	73825	88530124	88588367	+	upstream	-18848	18623	NearestLocation	Ppp1r21
chr9	105461602	105461793	192	*	31.3397	diff_BDNF_IP_cJUN_vs_Uninduced_IP_cJUN_cond1_36554	235574	105411362	105527319	-	inside	65717	50240	NearestLocation	Atp2c1
chr9	32018078	32018207	130	*	31.3322	diff_BDNF_IP_cJUN_vs_Uninduced_IP_cJUN_cond1_35157	330914	32116136	32265511	+	upstream	-98058	97929	NearestLocation	Arhgap32
chr11	86670994	86671409	416	*	31.3063	diff_BDNF_IP_cJUN_vs_Uninduced_IP_cJUN_cond1_5915	75909	86583865	86683822	-	inside	12828	12413	NearestLocation	Vmp1
chr19	10723057	10723248	192	*	31.2537	diff_BDNF_IP_cJUN_vs_Uninduced_IP_cJUN_cond1_17994	12507	10718143	10738974	-	inside	15917	4914	NearestLocation	Cd5
chr7	65581969	65582165	197	*	31.2525	diff_BDNF_IP_cJUN_vs_Uninduced_IP_cJUN_cond1_31328	407810	65582031	65619347	+	overlapStart	-62	62	NearestLocation	BC046251
chr19	33252301	33252627	327	*	31.2502	diff_BDNF_IP_cJUN_vs_Uninduced_IP_cJUN_cond1_18267	67795	33137745	33392295	-	inside	139994	114556	NearestLocation	Rnls
chr3	157115109	157115322	214	*	31.2341	diff_BDNF_IP_cJUN_vs_Uninduced_IP_cJUN_cond1_23592	53861	157534397	157548339	+	upstream	-419288	419075	NearestLocation	Zranb2
chr16	9949291	9949521	231	*	31.198	diff_BDNF_IP_cJUN_vs_Uninduced_IP_cJUN_cond1_13701	14811	9577710	9992533	-	inside	43242	43012	NearestLocation	Grin2a
chr14	122010309	122010597	289	*	31.1972	diff_BDNF_IP_cJUN_vs_Uninduced_IP_cJUN_cond1_11866	223262	122034674	122038422	+	upstream	-24365	24077	NearestLocation	Timm8a2
chr5	64289440	64289586	147	*	31.1883	diff_BDNF_IP_cJUN_vs_Uninduced_IP_cJUN_cond1_26661	57915	64159451	64351486	+	inside	129989	61900	NearestLocation	Tbc1d1
chr13	101233151	101234196	1046	*	31.1872	diff_BDNF_IP_cJUN_vs_Uninduced_IP_cJUN_cond1_10204	328324	101232127	101247551	+	inside	1024	1024	NearestLocation	5930438M14Rik
chr19	3527591	3527741	151	*	31.186	diff_BDNF_IP_cJUN_vs_Uninduced_IP_cJUN_cond1_17659	52036	3454929	3575749	-	inside	48158	48008	NearestLocation	Ppp6r3
chr1	131658051	131658369	319	*	31.1767	diff_BDNF_IP_cJUN_vs_Uninduced_IP_cJUN_cond1_1324	13034	131638314	131675507	+	inside	19737	17138	NearestLocation	Ctse
chr7	73918047	73918375	329	*	31.1654	diff_BDNF_IP_cJUN_vs_Uninduced_IP_cJUN_cond1_31431	100861851	73825924	73836549	+	downstream	92123	81498	NearestLocation	Gm21269
chr2	136372375	136372784	410	*	31.1558	diff_BDNF_IP_cJUN_vs_Uninduced_IP_cJUN_cond1_20880	241656	136081088	136387967	-	inside	15592	15183	NearestLocation	Pak7
chr15	12414749	12414977	229	*	31.1546	diff_BDNF_IP_cJUN_vs_Uninduced_IP_cJUN_cond1_11950	66629	12321496	12351267	+	downstream	93253	63482	NearestLocation	Golph3
chr1	159519307	159519482	176	*	31.1489	diff_BDNF_IP_cJUN_vs_Uninduced_IP_cJUN_cond1_1800	21960	159523769	159924922	+	upstream	-4462	4287	NearestLocation	Tnr
chr1	193636398	193636652	255	*	31.1474	diff_BDNF_IP_cJUN_vs_Uninduced_IP_cJUN_cond1_2408	387201	193507463	193507530	-	upstream	-128868	128868	NearestLocation	Mir205
chr8	92706434	92706581	148	*	31.1379	diff_BDNF_IP_cJUN_vs_Uninduced_IP_cJUN_cond1_34034	64379	92674289	92680956	+	downstream	32145	25478	NearestLocation	Irx6
chr1	140531511	140531772	262	*	31.1212	diff_BDNF_IP_cJUN_vs_Uninduced_IP_cJUN_cond1_1583	75910	140570176	140656402	-	downstream	124891	38404	NearestLocation	4930590L20Rik
chr2	138099911	138100125	215	*	31.1173	diff_BDNF_IP_cJUN_vs_Uninduced_IP_cJUN_cond1_20904	228662	138256584	138287422	+	upstream	-156673	156459	NearestLocation	Btbd3
chr9	8443478	8443676	199	*	31.1124	diff_BDNF_IP_cJUN_vs_Uninduced_IP_cJUN_cond1_34859	22068	8544142	8680741	+	upstream	-100664	100466	NearestLocation	Trpc6
chr3	138768551	138768815	265	*	31.108	diff_BDNF_IP_cJUN_vs_Uninduced_IP_cJUN_cond1_23386	56224	138742208	138904433	+	inside	26343	26343	NearestLocation	Tspan5
chr7	44824930	44825119	190	*	31.0961	diff_BDNF_IP_cJUN_vs_Uninduced_IP_cJUN_cond1_31013	107503	44812256	44816658	-	upstream	-8272	8272	NearestLocation	Atf5
chr7	101414313	101414554	242	*	31.0816	diff_BDNF_IP_cJUN_vs_Uninduced_IP_cJUN_cond1_31908	207728	101421691	101512829	+	upstream	-7378	7137	NearestLocation	Pde2a
chr13	38818846	38819118	273	*	31.0806	diff_BDNF_IP_cJUN_vs_Uninduced_IP_cJUN_cond1_9220	75958	38960619	38966297	+	upstream	-141773	141501	NearestLocation	5033403F01Rik
chr13	48614627	48614794	168	*	31.0684	diff_BDNF_IP_cJUN_vs_Uninduced_IP_cJUN_cond1_9448	218232	48577869	48625672	-	inside	11045	10878	NearestLocation	Ptpdc1
chr13	97959392	97959639	248	*	31.0486	diff_BDNF_IP_cJUN_vs_Uninduced_IP_cJUN_cond1_10120	110596	97898595	98206439	-	inside	247047	60797	NearestLocation	Arhgef28
chr2	118466069	118466298	230	*	31.0455	diff_BDNF_IP_cJUN_vs_Uninduced_IP_cJUN_cond1_20471	20813	118475843	118479696	-	downstream	13627	9545	NearestLocation	Srp14
chr9	93992326	93992528	203	*	31.041	diff_BDNF_IP_cJUN_vs_Uninduced_IP_cJUN_cond1_36344	68861	94517864	94538081	-	downstream	545755	525336	NearestLocation	1190002N15Rik
chr5	34479533	34479774	242	*	31.0408	diff_BDNF_IP_cJUN_vs_Uninduced_IP_cJUN_cond1_26331	231130	34496096	34513979	-	downstream	34446	16322	NearestLocation	Tnip2
chr1	184065823	184066532	710	*	31.0118	diff_BDNF_IP_cJUN_vs_Uninduced_IP_cJUN_cond1_2247	63953	184034461	184075636	+	inside	31362	9104	NearestLocation	Dusp10
chr12	99932256	99932457	202	*	31.0051	diff_BDNF_IP_cJUN_vs_Uninduced_IP_cJUN_cond1_8383	217826	99964499	100062682	+	upstream	-32243	32042	NearestLocation	Kcnk13
chr14	79680739	79680938	200	*	31.0026	diff_BDNF_IP_cJUN_vs_Uninduced_IP_cJUN_cond1_11599	16840	79637690	79662170	-	upstream	-18569	18569	NearestLocation	Lect1
chr12	117107185	117107391	207	*	30.9911	diff_BDNF_IP_cJUN_vs_Uninduced_IP_cJUN_cond1_8798	100038689	117144523	117151269	-	downstream	44084	37132	NearestLocation	Gm10421
chr5	36563910	36564139	230	*	30.9908	diff_BDNF_IP_cJUN_vs_Uninduced_IP_cJUN_cond1_26429	100855	36490604	36586226	-	inside	22316	22087	NearestLocation	Tbc1d14
chr2	58484724	58484917	194	*	30.9681	diff_BDNF_IP_cJUN_vs_Uninduced_IP_cJUN_cond1_19786	11477	58446438	58566828	-	inside	82104	38286	NearestLocation	Acvr1
chr7	58746792	58747089	298	*	30.9493	diff_BDNF_IP_cJUN_vs_Uninduced_IP_cJUN_cond1_31204	11982	58658202	58829426	+	inside	88590	82337	NearestLocation	Atp10a
chr14	17433348	17433704	357	*	30.9391	diff_BDNF_IP_cJUN_vs_Uninduced_IP_cJUN_cond1_10531	21834	17660960	18038088	+	upstream	-227612	227256	NearestLocation	Thrb
chr11	60346544	60346916	373	*	30.9339	diff_BDNF_IP_cJUN_vs_Uninduced_IP_cJUN_cond1_5152	216810	60226714	60352905	-	inside	6361	5989	NearestLocation	Tom1l2
chr14	71230542	71230699	158	*	30.9228	diff_BDNF_IP_cJUN_vs_Uninduced_IP_cJUN_cond1_11444	100043132	71251273	71271059	+	upstream	-20731	20574	NearestLocation	Gm4251
chr1	151638430	151638588	159	*	30.9173	diff_BDNF_IP_cJUN_vs_Uninduced_IP_cJUN_cond1_1621	63913	151571373	151719347	+	inside	67057	67057	NearestLocation	Fam129a
chr7	75905255	75905484	230	*	30.9172	diff_BDNF_IP_cJUN_vs_Uninduced_IP_cJUN_cond1_31457	207952	75848338	75874130	+	downstream	56917	31125	NearestLocation	Klhl25
chr10	72613182	72613415	234	*	30.9098	diff_BDNF_IP_cJUN_vs_Uninduced_IP_cJUN_cond1_3266	52696	72654846	72674964	+	upstream	-41664	41431	NearestLocation	Zwint
chr6	100396819	100397122	304	*	30.906	diff_BDNF_IP_cJUN_vs_Uninduced_IP_cJUN_cond1_29516	56353	100228565	100287358	-	upstream	-109461	109461	NearestLocation	Rybp
chr17	11081186	11081425	240	*	30.8984	diff_BDNF_IP_cJUN_vs_Uninduced_IP_cJUN_cond1_14971	50873	10840384	12063360	+	inside	240802	240802	NearestLocation	Park2
chr2	91903544	91903783	240	*	30.8913	diff_BDNF_IP_cJUN_vs_Uninduced_IP_cJUN_cond1_20181	12672	91922189	91929829	+	upstream	-18645	18406	NearestLocation	Chrm4
chr12	21439491	21439714	224	*	30.884	diff_BDNF_IP_cJUN_vs_Uninduced_IP_cJUN_cond1_7395	22630	21390329	21417581	-	upstream	-21910	21910	NearestLocation	Ywhaq
chr7	91832286	91832595	310	*	30.8765	diff_BDNF_IP_cJUN_vs_Uninduced_IP_cJUN_cond1_31704	75845	92092206	92119511	-	downstream	287225	259611	NearestLocation	4930567K12Rik
chr4	149401574	149401876	303	*	30.8759	diff_BDNF_IP_cJUN_vs_Uninduced_IP_cJUN_cond1_25681	63958	149328416	149426631	-	inside	25057	24755	NearestLocation	Ube4b
chr14	55089123	55089587	465	*	30.8527	diff_BDNF_IP_cJUN_vs_Uninduced_IP_cJUN_cond1_11030	239102	55061659	55092048	-	inside	2925	2461	NearestLocation	Zfhx2
chr10	62702505	62702750	246	*	30.8428	diff_BDNF_IP_cJUN_vs_Uninduced_IP_cJUN_cond1_3074	102465987	62682508	62682558	+	downstream	19997	19947	NearestLocation	Mir7215
chr6	36857971	36858107	137	*	30.8355	diff_BDNF_IP_cJUN_vs_Uninduced_IP_cJUN_cond1_28682	19242	36715663	36811361	-	upstream	-46610	46610	NearestLocation	Ptn
chr18	49592584	49592783	200	*	30.8351	diff_BDNF_IP_cJUN_vs_Uninduced_IP_cJUN_cond1_17005	67321	49523289	49524441	+	downstream	69295	68143	NearestLocation	1700044K03Rik
chr4	90003885	90004189	305	*	30.8303	diff_BDNF_IP_cJUN_vs_Uninduced_IP_cJUN_cond1_24415	236537	90218820	90225687	+	upstream	-214935	214631	NearestLocation	Zfp352
chr10	105579376	105579686	311	*	30.8182	diff_BDNF_IP_cJUN_vs_Uninduced_IP_cJUN_cond1_3996	327812	105574551	105583870	+	inside	4825	4184	NearestLocation	Gm15663
chr8	64726234	64726440	207	*	30.8161	diff_BDNF_IP_cJUN_vs_Uninduced_IP_cJUN_cond1_33508	66234	64718145	64733578	-	inside	7344	7138	NearestLocation	Msmo1
chr2	30464489	30464688	200	*	30.7999	diff_BDNF_IP_cJUN_vs_Uninduced_IP_cJUN_cond1_19333	72500	30472641	30474199	-	downstream	9710	7953	NearestLocation	Ier5l
chr4	123018490	123018661	172	*	30.7939	diff_BDNF_IP_cJUN_vs_Uninduced_IP_cJUN_cond1_24930	66966	123016597	123054934	+	inside	1893	1893	NearestLocation	Trit1
chr3	127107477	127107696	220	*	30.7849	diff_BDNF_IP_cJUN_vs_Uninduced_IP_cJUN_cond1_23242	100862268	127161305	127168290	+	upstream	-53828	53609	NearestLocation	LOC100862268
chr18	46045066	46045354	289	*	30.7604	diff_BDNF_IP_cJUN_vs_Uninduced_IP_cJUN_cond1_16966	107003	45683487	46045260	-	overlapStart	194	94	NearestLocation	A330093E20Rik
chr14	19813073	19813313	241	*	30.7516	diff_BDNF_IP_cJUN_vs_Uninduced_IP_cJUN_cond1_10547	68045	19811402	19823823	-	inside	10750	1671	NearestLocation	2700060E02Rik
chr14	60403175	60403550	376	*	30.7457	diff_BDNF_IP_cJUN_vs_Uninduced_IP_cJUN_cond1_11120	72125	60378286	60381003	+	downstream	24889	22172	NearestLocation	Amer2
chr16	16217025	16217227	203	*	30.7405	diff_BDNF_IP_cJUN_vs_Uninduced_IP_cJUN_cond1_13806	67451	16213345	16272712	+	inside	3680	3680	NearestLocation	Pkp2
chr4	126228094	126228383	290	*	30.7113	diff_BDNF_IP_cJUN_vs_Uninduced_IP_cJUN_cond1_25036	230753	126164083	126202710	-	upstream	-25384	25384	NearestLocation	Thrap3
chr12	70679662	70679997	336	*	30.6846	diff_BDNF_IP_cJUN_vs_Uninduced_IP_cJUN_cond1_7832	319710	70825514	70902234	+	upstream	-145852	145517	NearestLocation	Frmd6
chr19	33340231	33340456	226	*	30.6726	diff_BDNF_IP_cJUN_vs_Uninduced_IP_cJUN_cond1_18268	67795	33137745	33392295	-	inside	52064	51839	NearestLocation	Rnls
chr3	19956893	19957070	178	*	30.6611	diff_BDNF_IP_cJUN_vs_Uninduced_IP_cJUN_cond1_21853	12870	19957054	20009750	+	overlapStart	-161	16	NearestLocation	Cp
chr9	41207343	41208021	679	*	30.6596	diff_BDNF_IP_cJUN_vs_Uninduced_IP_cJUN_cond1_35322	78500	41206155	41217627	+	inside	1188	1188	NearestLocation	1700063D05Rik
chr4	59864851	59865081	231	*	30.6595	diff_BDNF_IP_cJUN_vs_Uninduced_IP_cJUN_cond1_24190	30936	59905899	59915056	-	downstream	50205	40818	NearestLocation	Slc46a2
chr12	103518736	103518956	221	*	30.6252	diff_BDNF_IP_cJUN_vs_Uninduced_IP_cJUN_cond1_8516	74521	103532565	103613832	+	upstream	-13829	13609	NearestLocation	Ppp4r4
chr6	8644687	8644916	230	*	30.6175	diff_BDNF_IP_cJUN_vs_Uninduced_IP_cJUN_cond1_28421	15893	8630527	8778487	-	inside	133800	14160	NearestLocation	Ica1
chr13	42889470	42889760	291	*	30.6163	diff_BDNF_IP_cJUN_vs_Uninduced_IP_cJUN_cond1_9279	218194	42680799	43138512	+	inside	208671	208671	NearestLocation	Phactr1
chr17	84877734	84878352	619	*	30.6125	diff_BDNF_IP_cJUN_vs_Uninduced_IP_cJUN_cond1_16264	19043	84956741	85023992	+	upstream	-79007	78389	NearestLocation	Ppm1b
chr4	130738587	130738826	240	*	30.5885	diff_BDNF_IP_cJUN_vs_Uninduced_IP_cJUN_cond1_25191	100217460	130749638	130749702	+	upstream	-11051	10812	NearestLocation	Snord85
chr18	39896996	39897255	260	*	30.5857	diff_BDNF_IP_cJUN_vs_Uninduced_IP_cJUN_cond1_16912	18459	39773497	39776082	+	downstream	123499	120914	NearestLocation	Pabpc2
chr14	37572046	37572251	206	*	30.5852	diff_BDNF_IP_cJUN_vs_Uninduced_IP_cJUN_cond1_10869	66092	37120445	37135322	-	upstream	-436724	436724	NearestLocation	Ghitm
chr13	49322465	49322701	237	*	30.58	diff_BDNF_IP_cJUN_vs_Uninduced_IP_cJUN_cond1_9471	30938	49263110	49320311	-	upstream	-2154	2154	NearestLocation	Fgd3
chr10	86171344	86171560	217	*	30.5452	diff_BDNF_IP_cJUN_vs_Uninduced_IP_cJUN_cond1_3740	78170	86095854	86113585	+	downstream	75490	57759	NearestLocation	4930486F22Rik
chr5	23385245	23385430	186	*	30.5258	diff_BDNF_IP_cJUN_vs_Uninduced_IP_cJUN_cond1_26077	269630	23431808	23434353	-	downstream	49108	46378	NearestLocation	5031425E22Rik
chr5	57899178	57899371	194	*	30.5149	diff_BDNF_IP_cJUN_vs_Uninduced_IP_cJUN_cond1_26621	54216	57718021	58132240	+	inside	181157	181157	NearestLocation	Pcdh7
chr9	58202724	58202949	226	*	30.4955	diff_BDNF_IP_cJUN_vs_Uninduced_IP_cJUN_cond1_35804	665268	58202897	58208808	+	overlapStart	-173	52	NearestLocation	1600029O15Rik
chr2	29669795	29670032	238	*	30.4905	diff_BDNF_IP_cJUN_vs_Uninduced_IP_cJUN_cond1_19283	107746	29619720	29740363	+	inside	50075	50075	NearestLocation	Rapgef1
chr7	100718574	100718850	277	*	30.4853	diff_BDNF_IP_cJUN_vs_Uninduced_IP_cJUN_cond1_31884	319604	100706702	100841630	+	inside	11872	11872	NearestLocation	Fam168a
chr1	86691237	86691403	167	*	30.4746	diff_BDNF_IP_cJUN_vs_Uninduced_IP_cJUN_cond1_865	208718	86703804	87050097	+	upstream	-12567	12401	NearestLocation	Dis3l2
chr17	43265184	43265486	303	*	30.458	diff_BDNF_IP_cJUN_vs_Uninduced_IP_cJUN_cond1_15684	77596	43270347	43324406	+	upstream	-5163	4861	NearestLocation	Adgrf1
chr2	34546155	34546419	265	*	30.4534	diff_BDNF_IP_cJUN_vs_Uninduced_IP_cJUN_cond1_19551	227743	34406771	34624958	+	inside	139384	78539	NearestLocation	Mapkap1
chr2	3218148	3218664	517	*	30.4475	diff_BDNF_IP_cJUN_vs_Uninduced_IP_cJUN_cond1_18788	18108	3284212	3328877	+	upstream	-66064	65548	NearestLocation	Nmt2
chr18	13138944	13139146	203	*	30.4436	diff_BDNF_IP_cJUN_vs_Uninduced_IP_cJUN_cond1_16512	225192	13006990	13022882	+	downstream	131954	116062	NearestLocation	Hrh4
chr16	9825175	9825497	323	*	30.4345	diff_BDNF_IP_cJUN_vs_Uninduced_IP_cJUN_cond1_13697	14811	9577710	9992533	-	inside	167358	167036	NearestLocation	Grin2a
chr6	31513740	31514007	268	*	30.405	diff_BDNF_IP_cJUN_vs_Uninduced_IP_cJUN_cond1_28607	27205	31519493	31563937	-	downstream	50197	5486	NearestLocation	Podxl
chr17	14545764	14546139	376	*	30.3983	diff_BDNF_IP_cJUN_vs_Uninduced_IP_cJUN_cond1_15048	74917	14389107	14398942	-	upstream	-146822	146822	NearestLocation	4930474M22Rik
chr13	6351246	6351523	278	*	30.3834	diff_BDNF_IP_cJUN_vs_Uninduced_IP_cJUN_cond1_8853	69617	6548157	6580149	+	upstream	-196911	196634	NearestLocation	Pitrm1
chr8	123422146	123422545	400	*	30.3752	diff_BDNF_IP_cJUN_vs_Uninduced_IP_cJUN_cond1_34637	22152	123411564	123422010	+	downstream	10582	136	NearestLocation	Tubb3
chrX	118356982	118357162	181	*	30.3543	diff_BDNF_IP_cJUN_vs_Uninduced_IP_cJUN_cond1_37346	100039319	117014757	117015104	+	downstream	1342225	1341878	NearestLocation	Gm14920
chr11	110707451	110707650	200	*	30.343	diff_BDNF_IP_cJUN_vs_Uninduced_IP_cJUN_cond1_6696	16517	110968033	111027967	+	upstream	-260582	260383	NearestLocation	Kcnj16
chr3	31328578	31328763	186	*	30.3117	diff_BDNF_IP_cJUN_vs_Uninduced_IP_cJUN_cond1_21958	241919	31202856	31310319	-	upstream	-18259	18259	NearestLocation	Slc7a14
chr12	32728578	32728902	325	*	30.3106	diff_BDNF_IP_cJUN_vs_Uninduced_IP_cJUN_cond1_7534	59027	32820335	32853369	+	upstream	-91757	91433	NearestLocation	Nampt
chr2	64390421	64390647	227	*	30.296	diff_BDNF_IP_cJUN_vs_Uninduced_IP_cJUN_cond1_19850	60344	63971508	64098038	-	upstream	-292383	292383	NearestLocation	Fign
chr4	76385844	76386080	237	*	30.2861	diff_BDNF_IP_cJUN_vs_Uninduced_IP_cJUN_cond1_24282	66928	75277354	75278286	-	upstream	-1107558	1107558	NearestLocation	Tmem261
chr4	124210122	124210428	307	*	30.2789	diff_BDNF_IP_cJUN_vs_Uninduced_IP_cJUN_cond1_24966	78460	124449626	124485959	-	downstream	275837	239198	NearestLocation	1700057H15Rik
chr1	105093936	105094146	211	*	30.2767	diff_BDNF_IP_cJUN_vs_Uninduced_IP_cJUN_cond1_1128	320311	105276917	105356710	-	downstream	262774	182771	NearestLocation	Rnf152
chr16	25960434	25960630	197	*	30.2743	diff_BDNF_IP_cJUN_vs_Uninduced_IP_cJUN_cond1_14002	210530	25960323	26105784	-	inside	145350	111	NearestLocation	P3h2
chr15	64562848	64563008	161	*	30.2717	diff_BDNF_IP_cJUN_vs_Uninduced_IP_cJUN_cond1_12460	13196	64086840	64382919	-	upstream	-179929	179929	NearestLocation	Asap1
chr1	26276685	26276886	202	*	30.2657	diff_BDNF_IP_cJUN_vs_Uninduced_IP_cJUN_cond1_130	210940	26681801	26687460	-	downstream	410775	404915	NearestLocation	4931408C20Rik
chr2	148364644	148364896	253	*	30.2487	diff_BDNF_IP_cJUN_vs_Uninduced_IP_cJUN_cond1_21024	20608	148395377	148396764	+	upstream	-30733	30481	NearestLocation	Sstr4
chr15	100029972	100030310	339	*	30.2367	diff_BDNF_IP_cJUN_vs_Uninduced_IP_cJUN_cond1_13433	239667	100038664	100219473	+	upstream	-8692	8354	NearestLocation	Dip2b
chr19	47264478	47264679	202	*	30.217	diff_BDNF_IP_cJUN_vs_Uninduced_IP_cJUN_cond1_18559	102466782	47273519	47273589	-	downstream	9111	8840	NearestLocation	Mir6995
chr4	45473031	45473321	291	*	30.2136	diff_BDNF_IP_cJUN_vs_Uninduced_IP_cJUN_cond1_23960	230126	45423276	45530828	-	inside	57797	49755	NearestLocation	Shb
chr5	25031384	25031578	195	*	30.2064	diff_BDNF_IP_cJUN_vs_Uninduced_IP_cJUN_cond1_26148	108099	24862735	25100642	-	inside	69258	69064	NearestLocation	Prkag2
chr16	4640768	4641019	252	*	30.1871	diff_BDNF_IP_cJUN_vs_Uninduced_IP_cJUN_cond1_13606	246154	4639945	4651166	+	inside	823	823	NearestLocation	Vasn
chr5	127375741	127375979	239	*	30.1799	diff_BDNF_IP_cJUN_vs_Uninduced_IP_cJUN_cond1_27715	67351	127256860	127281623	-	upstream	-94118	94118	NearestLocation	Tmem132cos
chr5	146625796	146626123	328	*	30.167	diff_BDNF_IP_cJUN_vs_Uninduced_IP_cJUN_cond1_28252	14738	146582150	146585239	-	upstream	-40557	40557	NearestLocation	Gpr12
chr12	34614839	34615070	232	*	30.1311	diff_BDNF_IP_cJUN_vs_Uninduced_IP_cJUN_cond1_7560	79221	34047582	34917095	-	inside	302256	302025	NearestLocation	Hdac9
chr18	64466756	64466918	163	*	30.1006	diff_BDNF_IP_cJUN_vs_Uninduced_IP_cJUN_cond1_17260	14151	64456550	64489066	-	inside	22310	10206	NearestLocation	Fech
chr9	99836764	99837113	350	*	30.09	diff_BDNF_IP_cJUN_vs_Uninduced_IP_cJUN_cond1_36457	20669	99874106	99876170	-	downstream	39406	36993	NearestLocation	Sox14
chr12	70096267	70096445	179	*	30.0856	diff_BDNF_IP_cJUN_vs_Uninduced_IP_cJUN_cond1_7811	18080	70011435	70112035	-	inside	15768	15590	NearestLocation	Nin
chr6	31100918	31101122	205	*	30.0698	diff_BDNF_IP_cJUN_vs_Uninduced_IP_cJUN_cond1_28594	387223	31063023	31063093	-	upstream	-37825	37825	NearestLocation	Mir29b-1
chr3	157098521	157098720	200	*	30.0542	diff_BDNF_IP_cJUN_vs_Uninduced_IP_cJUN_cond1_23591	53861	157534397	157548339	+	upstream	-435876	435677	NearestLocation	Zranb2
chr1	119557739	119557925	187	*	30.0407	diff_BDNF_IP_cJUN_vs_Uninduced_IP_cJUN_cond1_1202	320069	119529480	119536165	-	upstream	-21574	21574	NearestLocation	3830432H09Rik
chr11	94036062	94036359	298	*	29.9905	diff_BDNF_IP_cJUN_vs_Uninduced_IP_cJUN_cond1_6057	70834	93996091	94126082	+	inside	39971	39971	NearestLocation	Spag9
chr10	32184108	32184321	214	*	29.9751	diff_BDNF_IP_cJUN_vs_Uninduced_IP_cJUN_cond1_2751	268291	31501887	31609725	-	upstream	-574383	574383	NearestLocation	Rnf217
chr19	16328138	16328337	200	*	29.9701	diff_BDNF_IP_cJUN_vs_Uninduced_IP_cJUN_cond1_18057	102465218	16314892	16315004	-	upstream	-13134	13134	NearestLocation	Mir496b
chr7	119985459	119985654	196	*	29.9675	diff_BDNF_IP_cJUN_vs_Uninduced_IP_cJUN_cond1_32215	73919	119895861	119956963	+	downstream	89598	28496	NearestLocation	Lyrm1
chr2	77662113	77662480	368	*	29.9615	diff_BDNF_IP_cJUN_vs_Uninduced_IP_cJUN_cond1_20049	241494	77410627	77816816	-	inside	154703	154336	NearestLocation	Zfp385b
chr6	91139997	91140230	234	*	29.9604	diff_BDNF_IP_cJUN_vs_Uninduced_IP_cJUN_cond1_29346	232232	91156815	91174683	+	upstream	-16818	16585	NearestLocation	Hdac11
chr2	80506259	80506458	200	*	29.9569	diff_BDNF_IP_cJUN_vs_Uninduced_IP_cJUN_cond1_20085	20378	80411970	80447396	-	upstream	-58863	58863	NearestLocation	Frzb
chr14	25736564	25737171	608	*	29.9558	diff_BDNF_IP_cJUN_vs_Uninduced_IP_cJUN_cond1_10697	71918	25711640	25768856	-	inside	32292	24924	NearestLocation	Zcchc24
chr6	84693254	84693486	233	*	29.9426	diff_BDNF_IP_cJUN_vs_Uninduced_IP_cJUN_cond1_29159	232174	84571414	84593908	-	upstream	-99346	99346	NearestLocation	Cyp26b1
chr2	33357136	33357519	384	*	29.9418	diff_BDNF_IP_cJUN_vs_Uninduced_IP_cJUN_cond1_19516	241308	33133419	33371494	-	inside	14358	13975	NearestLocation	Ralgps1
chr11	67468768	67469227	460	*	29.9369	diff_BDNF_IP_cJUN_vs_Uninduced_IP_cJUN_cond1_5285	14457	67532998	67688992	+	upstream	-64230	63771	NearestLocation	Gas7
chr16	58663213	58663374	162	*	29.9201	diff_BDNF_IP_cJUN_vs_Uninduced_IP_cJUN_cond1_14419	12892	58670208	58680389	+	upstream	-6995	6834	NearestLocation	Cpox
chr2	156356077	156356251	175	*	29.917	diff_BDNF_IP_cJUN_vs_Uninduced_IP_cJUN_cond1_21204	347740	156388063	156392979	-	downstream	36902	31812	NearestLocation	2900097C17Rik
chr6	32920186	32920363	178	*	29.9163	diff_BDNF_IP_cJUN_vs_Uninduced_IP_cJUN_cond1_28627	66075	32792227	33060152	-	inside	139966	127959	NearestLocation	Chchd3
chr5	64581555	64581735	181	*	29.9052	diff_BDNF_IP_cJUN_vs_Uninduced_IP_cJUN_cond1_26671	100042198	64593863	64610699	-	downstream	29144	12128	NearestLocation	Gm3716
chr17	84713596	84713828	233	*	29.9044	diff_BDNF_IP_cJUN_vs_Uninduced_IP_cJUN_cond1_16260	27409	84658234	84682923	-	upstream	-30673	30673	NearestLocation	Abcg5
chr17	66033308	66033520	213	*	29.9022	diff_BDNF_IP_cJUN_vs_Uninduced_IP_cJUN_cond1_16019	106585	65967501	66077046	-	inside	43738	43526	NearestLocation	Ankrd12
chr4	9693806	9693987	182	*	29.8818	diff_BDNF_IP_cJUN_vs_Uninduced_IP_cJUN_cond1_23659	65973	9449085	9669344	-	upstream	-24462	24462	NearestLocation	Asph
chr7	132551234	132551465	232	*	29.8768	diff_BDNF_IP_cJUN_vs_Uninduced_IP_cJUN_cond1_32564	18242	132557475	132576398	-	downstream	25164	6010	NearestLocation	Oat
chr11	116881559	116881729	171	*	29.8765	diff_BDNF_IP_cJUN_vs_Uninduced_IP_cJUN_cond1_6905	69900	116853295	116875637	+	downstream	28264	5922	NearestLocation	Mfsd11
chr3	9442211	9442410	200	*	29.8706	diff_BDNF_IP_cJUN_vs_Uninduced_IP_cJUN_cond1_21780	320088	9403078	9437233	+	downstream	39133	4978	NearestLocation	C030034L19Rik
chr6	36777029	36777378	350	*	29.8493	diff_BDNF_IP_cJUN_vs_Uninduced_IP_cJUN_cond1_28674	19242	36715663	36811361	-	inside	34332	33983	NearestLocation	Ptn
chr4	72233664	72234159	496	*	29.8407	diff_BDNF_IP_cJUN_vs_Uninduced_IP_cJUN_cond1_24273	68285	72201244	72203930	+	downstream	32420	29734	NearestLocation	C630043F03Rik
chr11	121231751	121232019	269	*	29.8179	diff_BDNF_IP_cJUN_vs_Uninduced_IP_cJUN_cond1_7139	217370	121222589	121229309	-	upstream	-2442	2442	NearestLocation	BC017643
chr5	75553045	75553286	242	*	29.8135	diff_BDNF_IP_cJUN_vs_Uninduced_IP_cJUN_cond1_26819	16590	75574987	75656721	+	upstream	-21942	21701	NearestLocation	Kit
chr16	42325645	42325874	230	*	29.8127	diff_BDNF_IP_cJUN_vs_Uninduced_IP_cJUN_cond1_14295	14432	42248561	42340651	-	inside	15006	14777	NearestLocation	Gap43
chr15	74566801	74567024	224	*	29.8121	diff_BDNF_IP_cJUN_vs_Uninduced_IP_cJUN_cond1_12623	107831	74516196	74589464	+	inside	50605	22440	NearestLocation	Adgrb1
chr1	136051512	136051720	209	*	29.8097	diff_BDNF_IP_cJUN_vs_Uninduced_IP_cJUN_cond1_1524	226439	136050804	136051370	+	downstream	708	142	NearestLocation	Ascl5
chr5	103167420	103167669	250	*	29.8096	diff_BDNF_IP_cJUN_vs_Uninduced_IP_cJUN_cond1_27014	26414	102907948	103211334	-	inside	43914	43665	NearestLocation	Mapk10
chr12	110510322	110510522	201	*	29.8011	diff_BDNF_IP_cJUN_vs_Uninduced_IP_cJUN_cond1_8631	26931	110447179	110583074	+	inside	63143	63143	NearestLocation	Ppp2r5c
chr7	139706820	139707057	238	*	29.7898	diff_BDNF_IP_cJUN_vs_Uninduced_IP_cJUN_cond1_32704	212124	139600915	139683815	-	upstream	-23005	23005	NearestLocation	Cfap46
chr4	47818427	47818609	183	*	29.779	diff_BDNF_IP_cJUN_vs_Uninduced_IP_cJUN_cond1_24032	18124	48045231	48083352	+	upstream	-226804	226622	NearestLocation	Nr4a3
chr1	158605707	158605886	180	*	29.7786	diff_BDNF_IP_cJUN_vs_Uninduced_IP_cJUN_cond1_1793	735253	158505625	158505733	+	downstream	100082	99974	NearestLocation	Mir488
chr18	72225841	72226228	388	*	29.7691	diff_BDNF_IP_cJUN_vs_Uninduced_IP_cJUN_cond1_17428	13176	71253632	72351069	-	inside	125228	124841	NearestLocation	Dcc
chr13	110540595	110540912	318	*	29.7664	diff_BDNF_IP_cJUN_vs_Uninduced_IP_cJUN_cond1_10335	20620	110395044	110400843	+	downstream	145551	139752	NearestLocation	Plk2
chr3	72571265	72571497	233	*	29.7607	diff_BDNF_IP_cJUN_vs_Uninduced_IP_cJUN_cond1_22380	69983	72888560	72967863	-	downstream	396598	317063	NearestLocation	Sis
chr2	121243962	121244121	160	*	29.7605	diff_BDNF_IP_cJUN_vs_Uninduced_IP_cJUN_cond1_20565	27223	121193263	121271407	-	inside	27445	27286	NearestLocation	Trp53bp1
chr7	16956811	16957212	402	*	29.7568	diff_BDNF_IP_cJUN_vs_Uninduced_IP_cJUN_cond1_30472	71691	16959795	16962320	+	upstream	-2984	2583	NearestLocation	Pnmal1
chr2	34551270	34551395	126	*	29.7538	diff_BDNF_IP_cJUN_vs_Uninduced_IP_cJUN_cond1_19552	227743	34406771	34624958	+	inside	144499	73563	NearestLocation	Mapkap1
chr1	56072337	56072579	243	*	29.7534	diff_BDNF_IP_cJUN_vs_Uninduced_IP_cJUN_cond1_467	69356	56018978	56020203	+	downstream	53359	52134	NearestLocation	1700003I22Rik
chr2	74388112	74388309	198	*	29.7316	diff_BDNF_IP_cJUN_vs_Uninduced_IP_cJUN_cond1_20012	73962	74298940	74307717	-	upstream	-80395	80395	NearestLocation	4930441J16Rik
chr10	12816577	12816878	302	*	29.729	diff_BDNF_IP_cJUN_vs_Uninduced_IP_cJUN_cond1_2549	22288	12382188	12869365	-	inside	52788	52487	NearestLocation	Utrn
chr13	111144823	111145021	199	*	29.7174	diff_BDNF_IP_cJUN_vs_Uninduced_IP_cJUN_cond1_10354	73129	111211469	111229431	-	downstream	84608	66448	NearestLocation	3110015C05Rik
chr17	73882220	73882437	218	*	29.708	diff_BDNF_IP_cJUN_vs_Uninduced_IP_cJUN_cond1_16131	22436	73883895	73950196	-	downstream	67976	1458	NearestLocation	Xdh
chr16	13875631	13875866	236	*	29.6831	diff_BDNF_IP_cJUN_vs_Uninduced_IP_cJUN_cond1_13786	94184	13833573	13903145	-	inside	27514	27279	NearestLocation	Pdxdc1
chr3	36250659	36250845	187	*	29.668	diff_BDNF_IP_cJUN_vs_Uninduced_IP_cJUN_cond1_22041	229214	36179426	36222275	-	upstream	-28384	28384	NearestLocation	Qrfpr
chr9	120715809	120716059	251	*	29.6642	diff_BDNF_IP_cJUN_vs_Uninduced_IP_cJUN_cond1_36948	76100	120577331	120578073	+	downstream	138478	137736	NearestLocation	5830454E08Rik
chr3	136833926	136834153	228	*	29.6597	diff_BDNF_IP_cJUN_vs_Uninduced_IP_cJUN_cond1_23348	19055	136670066	136937727	+	inside	163860	103574	NearestLocation	Ppp3ca
chr3	33070312	33071320	1009	*	29.6533	diff_BDNF_IP_cJUN_vs_Uninduced_IP_cJUN_cond1_21986	73874	33024777	33088607	+	inside	45535	17287	NearestLocation	4930419G24Rik
chr17	65173360	65173562	203	*	29.6529	diff_BDNF_IP_cJUN_vs_Uninduced_IP_cJUN_cond1_15997	381107	65256005	65540782	-	downstream	367422	82443	NearestLocation	Tmem232
chr16	76947048	76947299	252	*	29.6513	diff_BDNF_IP_cJUN_vs_Uninduced_IP_cJUN_cond1_14467	76601	77004228	77010881	-	downstream	63833	56929	NearestLocation	1700041M19Rik
chr1	38288647	38289020	374	*	29.6504	diff_BDNF_IP_cJUN_vs_Uninduced_IP_cJUN_cond1_259	56210	38052786	38129662	-	upstream	-158985	158985	NearestLocation	Rev1
chr14	70106628	70106826	199	*	29.6217	diff_BDNF_IP_cJUN_vs_Uninduced_IP_cJUN_cond1_11398	57784	70100145	70138206	+	inside	6483	6483	NearestLocation	Bin3
chr8	45439246	45439444	199	*	29.6135	diff_BDNF_IP_cJUN_vs_Uninduced_IP_cJUN_cond1_33362	142980	45395665	45410539	-	upstream	-28707	28707	NearestLocation	Tlr3
chr3	88242603	88242836	234	*	29.6027	diff_BDNF_IP_cJUN_vs_Uninduced_IP_cJUN_cond1_22574	387133	88215598	88215686	+	downstream	27005	26917	NearestLocation	Mir9-1
chr2	151543561	151543760	200	*	29.5923	diff_BDNF_IP_cJUN_vs_Uninduced_IP_cJUN_cond1_21063	14225	151542483	151561691	+	inside	1078	1078	NearestLocation	Fkbp1a
chr13	36546716	36546867	152	*	29.5797	diff_BDNF_IP_cJUN_vs_Uninduced_IP_cJUN_cond1_9188	68404	36725622	36734477	-	downstream	187761	178755	NearestLocation	Nrn1
chr14	56325138	56325320	183	*	29.5744	diff_BDNF_IP_cJUN_vs_Uninduced_IP_cJUN_cond1_11065	192113	56365068	56388551	+	upstream	-39930	39748	NearestLocation	Atp12a
chr12	72462034	72462209	176	*	29.5572	diff_BDNF_IP_cJUN_vs_Uninduced_IP_cJUN_cond1_7880	78257	72441866	72510565	+	inside	20168	20168	NearestLocation	Lrrc9
chr2	101598491	101598691	201	*	29.5279	diff_BDNF_IP_cJUN_vs_Uninduced_IP_cJUN_cond1_20281	19374	101624748	101632528	+	upstream	-26257	26057	NearestLocation	Rag2
chr1	136613338	136613789	452	*	29.522	diff_BDNF_IP_cJUN_vs_Uninduced_IP_cJUN_cond1_1543	226442	136624901	136630391	+	upstream	-11563	11112	NearestLocation	Zfp281
chr2	45092754	45092890	137	*	29.5124	diff_BDNF_IP_cJUN_vs_Uninduced_IP_cJUN_cond1_19685	433424	45111138	45114084	+	upstream	-18384	18248	NearestLocation	Zeb2os
chr5	115362923	115363170	248	*	29.5099	diff_BDNF_IP_cJUN_vs_Uninduced_IP_cJUN_cond1_27319	12861	115345654	115348955	-	upstream	-13968	13968	NearestLocation	Cox6a1
chr16	41746648	41746862	215	*	29.496	diff_BDNF_IP_cJUN_vs_Uninduced_IP_cJUN_cond1_14287	102466172	42303362	42303469	-	downstream	556821	556500	NearestLocation	Mir6540
chr5	42806091	42806245	155	*	29.4943	diff_BDNF_IP_cJUN_vs_Uninduced_IP_cJUN_cond1_26507	231207	43233463	43289724	+	upstream	-427372	427218	NearestLocation	Cpeb2
chr4	58171483	58171807	325	*	29.4927	diff_BDNF_IP_cJUN_vs_Uninduced_IP_cJUN_cond1_24156	64817	58042796	58206596	-	inside	35113	34789	NearestLocation	Svep1
chr17	50309849	50309989	141	*	29.4833	diff_BDNF_IP_cJUN_vs_Uninduced_IP_cJUN_cond1_15855	13164	50279393	50293620	-	upstream	-16229	16229	NearestLocation	Dazl
chr4	102393592	102393820	229	*	29.4757	diff_BDNF_IP_cJUN_vs_Uninduced_IP_cJUN_cond1_24542	18578	102087741	102607262	+	inside	305851	213442	NearestLocation	Pde4b
chr15	38406662	38406822	161	*	29.4714	diff_BDNF_IP_cJUN_vs_Uninduced_IP_cJUN_cond1_12192	102465574	38490473	38490547	-	downstream	83885	83651	NearestLocation	Mir6951
chr18	64962564	64962790	227	*	29.4711	diff_BDNF_IP_cJUN_vs_Uninduced_IP_cJUN_cond1_17278	83814	64887756	65217826	+	inside	74808	74808	NearestLocation	Nedd4l
chr7	78305890	78306187	298	*	29.4648	diff_BDNF_IP_cJUN_vs_Uninduced_IP_cJUN_cond1_31469	18213	78192114	78577838	-	inside	271948	113776	NearestLocation	Ntrk3
chr12	79974514	79974670	157	*	29.4594	diff_BDNF_IP_cJUN_vs_Uninduced_IP_cJUN_cond1_8022	77290	79917019	79936264	-	upstream	-38250	38250	NearestLocation	9430078K24Rik
chr19	53282511	53282844	334	*	29.4565	diff_BDNF_IP_cJUN_vs_Uninduced_IP_cJUN_cond1_18620	69319	53248736	53255205	-	upstream	-27306	27306	NearestLocation	1700001K23Rik
chr7	115474166	115474379	214	*	29.4563	diff_BDNF_IP_cJUN_vs_Uninduced_IP_cJUN_cond1_32123	101786	114948650	114983967	+	downstream	525516	490199	NearestLocation	A730082K24Rik
chr9	21175399	21175722	324	*	29.4527	diff_BDNF_IP_cJUN_vs_Uninduced_IP_cJUN_cond1_34957	18577	21165714	21213248	+	inside	9685	9685	NearestLocation	Pde4a
chr14	72983369	72983823	455	*	29.4445	diff_BDNF_IP_cJUN_vs_Uninduced_IP_cJUN_cond1_11463	668489	73025603	73026890	+	upstream	-42234	41780	NearestLocation	Gm9199
chr16	97751758	97752216	459	*	29.4356	diff_BDNF_IP_cJUN_vs_Uninduced_IP_cJUN_cond1_14781	72388	97741942	97763755	-	inside	11997	9816	NearestLocation	Ripk4
chr1	128360714	128360965	252	*	29.4116	diff_BDNF_IP_cJUN_vs_Uninduced_IP_cJUN_cond1_1293	17219	128331591	128359656	-	upstream	-1058	1058	NearestLocation	Mcm6
chr11	80711406	80711753	348	*	29.3953	diff_BDNF_IP_cJUN_vs_Uninduced_IP_cJUN_cond1_5815	338367	80482127	80780025	-	inside	68619	68272	NearestLocation	Myo1d
chr5	20539975	20540233	259	*	29.3942	diff_BDNF_IP_cJUN_vs_Uninduced_IP_cJUN_cond1_26035	68770	20758664	20882124	-	downstream	342149	218431	NearestLocation	Phtf2
chr7	82479459	82479679	221	*	29.3928	diff_BDNF_IP_cJUN_vs_Uninduced_IP_cJUN_cond1_31606	269959	82335694	82614448	+	inside	143765	134769	NearestLocation	Adamtsl3
chr14	49493867	49494066	200	*	29.3787	diff_BDNF_IP_cJUN_vs_Uninduced_IP_cJUN_cond1_10953	75288	49298520	49525837	-	inside	31970	31771	NearestLocation	Slc35f4
chr14	64220073	64220313	241	*	29.3749	diff_BDNF_IP_cJUN_vs_Uninduced_IP_cJUN_cond1_11218	73382	64104323	64113751	+	downstream	115750	106322	NearestLocation	Prss52
chr10	21520967	21521137	171	*	29.3654	diff_BDNF_IP_cJUN_vs_Uninduced_IP_cJUN_cond1_2665	67692	21593145	21622375	+	upstream	-72178	72008	NearestLocation	1700020N01Rik
chr5	36839099	36839298	200	*	29.3632	diff_BDNF_IP_cJUN_vs_Uninduced_IP_cJUN_cond1_26440	17160	36806813	36830649	-	upstream	-8450	8450	NearestLocation	Man2b2
chr1	34167389	34167778	390	*	29.3592	diff_BDNF_IP_cJUN_vs_Uninduced_IP_cJUN_cond1_160	102466987	34117359	34117431	+	downstream	50030	49958	NearestLocation	Mir6896
chr18	38768521	38768691	171	*	29.3539	diff_BDNF_IP_cJUN_vs_Uninduced_IP_cJUN_cond1_16875	545253	38892456	38971274	+	upstream	-123935	123765	NearestLocation	Gm5820
chr2	178549007	178549178	172	*	29.343	diff_BDNF_IP_cJUN_vs_Uninduced_IP_cJUN_cond1_21687	381409	178430515	178487366	+	downstream	118492	61641	NearestLocation	Cdh26
chr2	12187764	12187940	177	*	29.3396	diff_BDNF_IP_cJUN_vs_Uninduced_IP_cJUN_cond1_18941	338535	12301246	12312315	+	upstream	-113482	113306	NearestLocation	E030013I19Rik
chr14	86171172	86171402	231	*	29.3302	diff_BDNF_IP_cJUN_vs_Uninduced_IP_cJUN_cond1_11616	75155	86245970	86283688	+	upstream	-74798	74568	NearestLocation	4930529K09Rik
chr10	80245016	80245148	133	*	29.3292	diff_BDNF_IP_cJUN_vs_Uninduced_IP_cJUN_cond1_3489	75406	80249452	80256792	+	upstream	-4436	4304	NearestLocation	Ndufs7
chrX	157731923	157732114	192	*	29.3175	diff_BDNF_IP_cJUN_vs_Uninduced_IP_cJUN_cond1_37408	66106	157698973	157752591	+	inside	32950	20477	NearestLocation	Smpx
chr18	69613089	69613289	201	*	29.3102	diff_BDNF_IP_cJUN_vs_Uninduced_IP_cJUN_cond1_17403	21413	69344492	69687967	+	inside	268597	74678	NearestLocation	Tcf4
chr4	132040437	132040580	144	*	29.2944	diff_BDNF_IP_cJUN_vs_Uninduced_IP_cJUN_cond1_25210	269587	131923427	132075313	-	inside	34876	34733	NearestLocation	Epb41
chr7	80905019	80905370	352	*	29.2854	diff_BDNF_IP_cJUN_vs_Uninduced_IP_cJUN_cond1_31561	68039	80902227	80905062	-	overlapStart	43	43	NearestLocation	Nmb
chr10	98213030	98213241	212	*	29.2724	diff_BDNF_IP_cJUN_vs_Uninduced_IP_cJUN_cond1_3947	667438	98299927	98351867	-	downstream	138837	86686	NearestLocation	Gm8633
chr15	48654524	48654740	217	*	29.2693	diff_BDNF_IP_cJUN_vs_Uninduced_IP_cJUN_cond1_12277	239420	47580638	48791989	-	inside	137465	137249	NearestLocation	Csmd3
chr10	83858524	83858721	198	*	29.2546	diff_BDNF_IP_cJUN_vs_Uninduced_IP_cJUN_cond1_3680	69784	83722865	83762762	+	downstream	135659	95762	NearestLocation	1500009L16Rik
chr17	94226281	94226459	179	*	29.2312	diff_BDNF_IP_cJUN_vs_Uninduced_IP_cJUN_cond1_16388	76781	94727080	94750019	-	downstream	523738	500621	NearestLocation	Mettl4
chr19	6459653	6459934	282	*	29.2304	diff_BDNF_IP_cJUN_vs_Uninduced_IP_cJUN_cond1_17856	18190	6418738	6544169	+	inside	40915	40915	NearestLocation	Nrxn2
chr10	5381631	5381807	177	*	29.2108	diff_BDNF_IP_cJUN_vs_Uninduced_IP_cJUN_cond1_2475	64009	5020196	5551482	-	inside	169851	169675	NearestLocation	Syne1
chr7	142037782	142038079	298	*	29.1841	diff_BDNF_IP_cJUN_vs_Uninduced_IP_cJUN_cond1_32776	101513	142008550	142061034	-	inside	23252	22955	NearestLocation	Mob2
chr17	37538468	37538670	203	*	29.1711	diff_BDNF_IP_cJUN_vs_Uninduced_IP_cJUN_cond1_15664	545205	37529957	37530997	+	downstream	8511	7471	NearestLocation	Olfr111
chr18	80399407	80399615	209	*	29.1702	diff_BDNF_IP_cJUN_vs_Uninduced_IP_cJUN_cond1_17566	240444	80294544	80364254	-	upstream	-35153	35153	NearestLocation	Kcng2
chr2	52525390	52525580	191	*	29.1698	diff_BDNF_IP_cJUN_vs_Uninduced_IP_cJUN_cond1_19745	75423	52397951	52424874	-	upstream	-100516	100516	NearestLocation	Arl5a
chr2	68560892	68561129	238	*	29.1689	diff_BDNF_IP_cJUN_vs_Uninduced_IP_cJUN_cond1_19896	227998	68582413	68616463	+	upstream	-21521	21284	NearestLocation	4933409G03Rik
chr15	58050059	58050237	179	*	29.1488	diff_BDNF_IP_cJUN_vs_Uninduced_IP_cJUN_cond1_12347	22770	58047003	58076508	-	inside	26449	3056	NearestLocation	Zhx1
chr1	87879812	87879967	156	*	29.111	diff_BDNF_IP_cJUN_vs_Uninduced_IP_cJUN_cond1_899	227333	87853287	87944489	+	inside	26525	26525	NearestLocation	Dgkd
chr13	23519557	23519779	223	*	29.1093	diff_BDNF_IP_cJUN_vs_Uninduced_IP_cJUN_cond1_9032	69386	23531044	23531478	+	upstream	-11487	11265	NearestLocation	Hist1h4h
chr8	70752086	70752278	193	*	29.0952	diff_BDNF_IP_cJUN_vs_Uninduced_IP_cJUN_cond1_33640	19339	70754679	70758686	+	upstream	-2593	2401	NearestLocation	Rab3a
chr14	64997581	64997747	167	*	29.0875	diff_BDNF_IP_cJUN_vs_Uninduced_IP_cJUN_cond1_11259	210925	64950045	65039835	+	inside	47536	42088	NearestLocation	Ints9
chr3	33416455	33416621	167	*	29.0866	diff_BDNF_IP_cJUN_vs_Uninduced_IP_cJUN_cond1_21999	58869	32949634	33143191	-	upstream	-273264	273264	NearestLocation	Pex5l
chr5	63331287	63331479	193	*	29.0863	diff_BDNF_IP_cJUN_vs_Uninduced_IP_cJUN_cond1_26636	319807	63649103	63810543	+	upstream	-317816	317624	NearestLocation	Nwd2
chr9	29197141	29197340	200	*	29.0558	diff_BDNF_IP_cJUN_vs_Uninduced_IP_cJUN_cond1_35119	235106	28995964	29963129	-	inside	765988	201177	NearestLocation	Ntm
chr18	69630524	69631015	492	*	29.051	diff_BDNF_IP_cJUN_vs_Uninduced_IP_cJUN_cond1_17406	21413	69344492	69687967	+	inside	286032	56952	NearestLocation	Tcf4
chr14	20967067	20967258	192	*	29.0504	diff_BDNF_IP_cJUN_vs_Uninduced_IP_cJUN_cond1_10582	22330	20929433	21033673	+	inside	37634	37634	NearestLocation	Vcl
chr6	52463420	52463634	215	*	29.0487	diff_BDNF_IP_cJUN_vs_Uninduced_IP_cJUN_cond1_28895	74304	52492451	52500085	+	upstream	-29031	28817	NearestLocation	1700094M24Rik
chr3	9704800	9705388	589	*	29.046	diff_BDNF_IP_cJUN_vs_Uninduced_IP_cJUN_cond1_21793	170753	9427010	9610085	-	upstream	-94715	94715	NearestLocation	Zfp704
chr9	13299940	13300168	229	*	29.0419	diff_BDNF_IP_cJUN_vs_Uninduced_IP_cJUN_cond1_34869	66396	13246979	13292353	+	downstream	52961	7587	NearestLocation	Ccdc82
chr14	106506928	106507225	298	*	29.0206	diff_BDNF_IP_cJUN_vs_Uninduced_IP_cJUN_cond1_11734	73631	106417187	106486520	-	upstream	-20408	20408	NearestLocation	1700128A07Rik
chr14	66475182	66475361	180	*	28.9929	diff_BDNF_IP_cJUN_vs_Uninduced_IP_cJUN_cond1_11313	56471	66344375	66361680	+	downstream	130807	113502	NearestLocation	Stmn4
chr3	52510435	52510877	443	*	28.9912	diff_BDNF_IP_cJUN_vs_Uninduced_IP_cJUN_cond1_22159	329639	52739724	52776654	+	upstream	-229289	228847	NearestLocation	Gm2447
chr3	52766880	52767110	231	*	28.9773	diff_BDNF_IP_cJUN_vs_Uninduced_IP_cJUN_cond1_22170	329639	52739724	52776654	+	inside	27156	9544	NearestLocation	Gm2447
chr8	10526662	10526978	317	*	28.9719	diff_BDNF_IP_cJUN_vs_Uninduced_IP_cJUN_cond1_32922	320014	10870422	10882454	-	downstream	355792	343444	NearestLocation	B930025P03Rik
chr11	77625493	77625654	162	*	28.9694	diff_BDNF_IP_cJUN_vs_Uninduced_IP_cJUN_cond1_5687	216965	77529162	77607815	-	upstream	-17678	17678	NearestLocation	Taok1
chr17	88764749	88764948	200	*	28.9672	diff_BDNF_IP_cJUN_vs_Uninduced_IP_cJUN_cond1_16375	16867	88716483	88791976	-	inside	27227	27028	NearestLocation	Lhcgr
chr11	98284296	98284477	182	*	28.9603	diff_BDNF_IP_cJUN_vs_Uninduced_IP_cJUN_cond1_6235	100628613	98262606	98262662	+	downstream	21690	21634	NearestLocation	Mir5119
chr11	104099635	104099835	201	*	28.9573	diff_BDNF_IP_cJUN_vs_Uninduced_IP_cJUN_cond1_6497	12921	104132882	104175518	+	upstream	-33247	33047	NearestLocation	Crhr1
chr4	17636039	17636441	403	*	28.9553	diff_BDNF_IP_cJUN_vs_Uninduced_IP_cJUN_cond1_23720	17389	17852893	18118734	+	upstream	-216854	216452	NearestLocation	Mmp16
chr6	137357308	137357580	273	*	28.9507	diff_BDNF_IP_cJUN_vs_Uninduced_IP_cJUN_cond1_30159	19277	137252299	137464633	+	inside	105009	105009	NearestLocation	Ptpro
chr7	110337707	110337887	181	*	28.9405	diff_BDNF_IP_cJUN_vs_Uninduced_IP_cJUN_cond1_32021	20947	110221703	110283506	+	downstream	116004	54201	NearestLocation	Swap70
chr3	86635990	86636189	200	*	28.9376	diff_BDNF_IP_cJUN_vs_Uninduced_IP_cJUN_cond1_22530	23937	86545581	86548283	-	upstream	-87707	87707	NearestLocation	Mab21l2
chr3	61269152	61269349	198	*	28.9373	diff_BDNF_IP_cJUN_vs_Uninduced_IP_cJUN_cond1_22268	74012	61364507	61368703	+	upstream	-95355	95158	NearestLocation	Rap2b
chr2	83714788	83714989	202	*	28.9321	diff_BDNF_IP_cJUN_vs_Uninduced_IP_cJUN_cond1_20093	16410	83724397	83806917	+	upstream	-9609	9408	NearestLocation	Itgav
chr9	122534957	122535163	207	*	28.925	diff_BDNF_IP_cJUN_vs_Uninduced_IP_cJUN_cond1_37017	319626	122572501	122679596	+	upstream	-37544	37338	NearestLocation	9530059O14Rik
chr4	59383845	59384087	243	*	28.9212	diff_BDNF_IP_cJUN_vs_Uninduced_IP_cJUN_cond1_24176	634731	59314683	59438633	-	inside	54788	54546	NearestLocation	Susd1
chr14	64233491	64233686	196	*	28.909	diff_BDNF_IP_cJUN_vs_Uninduced_IP_cJUN_cond1_11220	73382	64104323	64113751	+	downstream	129168	119740	NearestLocation	Prss52
chr15	9634578	9634757	180	*	28.9074	diff_BDNF_IP_cJUN_vs_Uninduced_IP_cJUN_cond1_11923	16197	9506159	9529876	-	upstream	-104702	104702	NearestLocation	Il7r
chr4	55632083	55632474	392	*	28.903	diff_BDNF_IP_cJUN_vs_Uninduced_IP_cJUN_cond1_24108	16600	55527137	55532475	-	upstream	-99608	99608	NearestLocation	Klf4
chr9	86858160	86858409	250	*	28.8996	diff_BDNF_IP_cJUN_vs_Uninduced_IP_cJUN_cond1_36312	20616	86765927	86880654	-	inside	22494	22245	NearestLocation	Snap91
chr12	83923576	83923740	165	*	28.8977	diff_BDNF_IP_cJUN_vs_Uninduced_IP_cJUN_cond1_8119	18222	83794034	83921934	-	upstream	-1642	1642	NearestLocation	Numb
chr15	38031048	38031203	156	*	28.8869	diff_BDNF_IP_cJUN_vs_Uninduced_IP_cJUN_cond1_12178	70790	37967328	38078854	-	inside	47806	47651	NearestLocation	Ubr5
chr1	9815872	9816167	296	*	28.8641	diff_BDNF_IP_cJUN_vs_Uninduced_IP_cJUN_cond1_36	170755	9798130	9902568	+	inside	17742	17742	NearestLocation	Sgk3
chr6	38721487	38721824	338	*	28.8595	diff_BDNF_IP_cJUN_vs_Uninduced_IP_cJUN_cond1_28732	665180	38663069	38680865	+	downstream	58418	40622	NearestLocation	Clec2l
chr1	154816278	154816580	303	*	28.8476	diff_BDNF_IP_cJUN_vs_Uninduced_IP_cJUN_cond1_1710	12290	154392519	154725920	-	upstream	-90358	90358	NearestLocation	Cacna1e
chrX	48199136	48199344	209	*	28.8374	diff_BDNF_IP_cJUN_vs_Uninduced_IP_cJUN_cond1_37190	208884	48171971	48208878	-	inside	9742	9534	NearestLocation	Zdhhc9
chr17	13465778	13466013	236	*	28.8323	diff_BDNF_IP_cJUN_vs_Uninduced_IP_cJUN_cond1_15030	272667	13521456	13528434	+	upstream	-55678	55443	NearestLocation	Smok4a
chr2	26312043	26312220	178	*	28.8314	diff_BDNF_IP_cJUN_vs_Uninduced_IP_cJUN_cond1_19164	67839	26315533	26348237	+	upstream	-3490	3313	NearestLocation	Gpsm1
chr13	19008432	19008811	380	*	28.8171	diff_BDNF_IP_cJUN_vs_Uninduced_IP_cJUN_cond1_8949	218038	18948351	19150919	+	inside	60081	60081	NearestLocation	Amph
chr11	118379756	118379900	145	*	28.814	diff_BDNF_IP_cJUN_vs_Uninduced_IP_cJUN_cond1_6997	19039	118392752	118401931	-	downstream	22175	12852	NearestLocation	Lgals3bp
chr19	55556260	55556470	211	*	28.8117	diff_BDNF_IP_cJUN_vs_Uninduced_IP_cJUN_cond1_18667	77594	55640589	55702204	-	downstream	145944	84119	NearestLocation	4930552P12Rik
chr19	10525748	10526047	300	*	28.8059	diff_BDNF_IP_cJUN_vs_Uninduced_IP_cJUN_cond1_17985	269061	10525244	10547735	+	inside	504	504	NearestLocation	Cpsf7
chr10	89243895	89244104	210	*	28.8026	diff_BDNF_IP_cJUN_vs_Uninduced_IP_cJUN_cond1_3796	320091	88948994	89257790	-	inside	13895	13686	NearestLocation	Ano4
chr11	40647367	40647543	177	*	28.7968	diff_BDNF_IP_cJUN_vs_Uninduced_IP_cJUN_cond1_4803	108645	40679314	40695203	-	downstream	47836	31771	NearestLocation	Mat2b
chr5	80784037	80784385	349	*	28.7967	diff_BDNF_IP_cJUN_vs_Uninduced_IP_cJUN_cond1_26852	319387	81020571	81795730	+	upstream	-236534	236186	NearestLocation	Adgrl3
chrX	84076545	84076736	192	*	28.7885	diff_BDNF_IP_cJUN_vs_Uninduced_IP_cJUN_cond1_37266	100502723	83486676	83487924	-	upstream	-588621	588621	NearestLocation	Tsga8
chr2	10395279	10395478	200	*	28.7843	diff_BDNF_IP_cJUN_vs_Uninduced_IP_cJUN_cond1_18908	353282	10370451	10595253	+	inside	24828	24828	NearestLocation	Sfmbt2
chr10	18008193	18008399	207	*	28.7815	diff_BDNF_IP_cJUN_vs_Uninduced_IP_cJUN_cond1_2618	73112	18011260	18023252	-	downstream	15059	2861	NearestLocation	Abracl
chr15	26396702	26396901	200	*	28.7795	diff_BDNF_IP_cJUN_vs_Uninduced_IP_cJUN_cond1_12004	211147	26309072	26409573	+	inside	87630	12672	NearestLocation	2018-03-11
chr13	95324402	95324560	159	*	28.7728	diff_BDNF_IP_cJUN_vs_Uninduced_IP_cJUN_cond1_10048	72114	95323605	95337842	+	inside	797	797	NearestLocation	Zbed3
chr10	69777198	69777479	282	*	28.7509	diff_BDNF_IP_cJUN_vs_Uninduced_IP_cJUN_cond1_3208	11735	69533708	70027436	+	inside	243490	243490	NearestLocation	Ank3
chr2	48456662	48456859	198	*	28.7446	diff_BDNF_IP_cJUN_vs_Uninduced_IP_cJUN_cond1_19702	11480	48814109	48903264	+	upstream	-357447	357250	NearestLocation	Acvr2a
chr9	103784221	103784417	197	*	28.728	diff_BDNF_IP_cJUN_vs_Uninduced_IP_cJUN_cond1_36541	81907	103482936	103761837	-	upstream	-22384	22384	NearestLocation	Tmem108
chr7	125690623	125690857	235	*	28.7264	diff_BDNF_IP_cJUN_vs_Uninduced_IP_cJUN_cond1_32335	233863	125640954	125707688	-	inside	17065	16831	NearestLocation	Gtf3c1
chr18	32350851	32351289	439	*	28.7245	diff_BDNF_IP_cJUN_vs_Uninduced_IP_cJUN_cond1_16665	30948	32377217	32435740	+	upstream	-26366	25928	NearestLocation	Bin1
chr2	178662367	178662867	501	*	28.7146	diff_BDNF_IP_cJUN_vs_Uninduced_IP_cJUN_cond1_21689	381409	178430515	178487366	+	downstream	231852	175001	NearestLocation	Cdh26
chr9	7950588	7950767	180	*	28.7053	diff_BDNF_IP_cJUN_vs_Uninduced_IP_cJUN_cond1_34856	22601	7932001	8004596	-	inside	54008	18587	NearestLocation	Yap1
chr6	148126940	148127122	183	*	28.704	diff_BDNF_IP_cJUN_vs_Uninduced_IP_cJUN_cond1_30280	330450	148047416	148182760	+	inside	79524	55638	NearestLocation	Far2
chr1	106627227	106627545	319	*	28.7025	diff_BDNF_IP_cJUN_vs_Uninduced_IP_cJUN_cond1_1158	102466254	106546496	106546631	-	upstream	-80596	80596	NearestLocation	Mir3473f
chr8	64806586	64806790	205	*	28.7011	diff_BDNF_IP_cJUN_vs_Uninduced_IP_cJUN_cond1_33510	77113	64739675	64849924	-	inside	43338	43134	NearestLocation	Klhl2
chr6	101937788	101938095	308	*	28.6899	diff_BDNF_IP_cJUN_vs_Uninduced_IP_cJUN_cond1_29546	207157	101774249	101801982	+	downstream	163539	135806	NearestLocation	Gm9871
chr11	49329780	49329916	137	*	28.6805	diff_BDNF_IP_cJUN_vs_Uninduced_IP_cJUN_cond1_4889	258460	49327413	49328348	+	downstream	2367	1432	NearestLocation	Olfr1391
chr10	13339100	13339240	141	*	28.6669	diff_BDNF_IP_cJUN_vs_Uninduced_IP_cJUN_cond1_2560	215789	13207717	13474396	-	inside	135296	131383	NearestLocation	Phactr2
chr7	109925456	109925742	287	*	28.6383	diff_BDNF_IP_cJUN_vs_Uninduced_IP_cJUN_cond1_32002	19347	109893781	109960422	-	inside	34966	31675	NearestLocation	Dennd5a
chr15	38535486	38535690	205	*	28.6328	diff_BDNF_IP_cJUN_vs_Uninduced_IP_cJUN_cond1_12199	54375	38487430	38519266	-	upstream	-16220	16220	NearestLocation	Azin1
chr6	72881620	72881849	230	*	28.6285	diff_BDNF_IP_cJUN_vs_Uninduced_IP_cJUN_cond1_29061	74287	72841114	72899979	-	inside	18359	18130	NearestLocation	Kcmf1
chr5	73875974	73876136	163	*	28.6184	diff_BDNF_IP_cJUN_vs_Uninduced_IP_cJUN_cond1_26795	69727	74000038	74068411	-	downstream	192437	123902	NearestLocation	Usp46
chr2	67505518	67505690	173	*	28.6115	diff_BDNF_IP_cJUN_vs_Uninduced_IP_cJUN_cond1_19880	102465706	67675457	67675516	+	upstream	-169939	169767	NearestLocation	Mir7224
chr2	110411470	110411678	209	*	28.6016	diff_BDNF_IP_cJUN_vs_Uninduced_IP_cJUN_cond1_20406	67606	110360925	110362993	-	upstream	-48477	48477	NearestLocation	Fibin
chr2	70834620	70834764	145	*	28.5957	diff_BDNF_IP_cJUN_vs_Uninduced_IP_cJUN_cond1_19923	228012	70712408	70825480	-	upstream	-9140	9140	NearestLocation	Tlk1
chr11	68864762	68864966	205	*	28.5923	diff_BDNF_IP_cJUN_vs_Uninduced_IP_cJUN_cond1_5314	83431	68821446	68871855	-	inside	7093	6889	NearestLocation	Ndel1
chr10	70746922	70747192	271	*	28.5917	diff_BDNF_IP_cJUN_vs_Uninduced_IP_cJUN_cond1_3245	319646	70601049	70655963	-	upstream	-90959	90959	NearestLocation	D630013N20Rik
chr1	46937789	46938065	277	*	28.589	diff_BDNF_IP_cJUN_vs_Uninduced_IP_cJUN_cond1_364	227059	46807544	46853509	-	upstream	-84280	84280	NearestLocation	Slc39a10
chr1	167943284	167943483	200	*	28.5883	diff_BDNF_IP_cJUN_vs_Uninduced_IP_cJUN_cond1_1939	110648	167689558	167848733	+	downstream	253726	94551	NearestLocation	Lmx1a
chr7	74719373	74719600	228	*	28.585	diff_BDNF_IP_cJUN_vs_Uninduced_IP_cJUN_cond1_31440	108116	74275418	74554780	-	upstream	-164593	164593	NearestLocation	Slco3a1
chr14	79239447	79239683	237	*	28.5817	diff_BDNF_IP_cJUN_vs_Uninduced_IP_cJUN_cond1_11587	105590	79212355	79247367	-	inside	7920	7684	NearestLocation	Zfp957
chr1	170857566	170857764	199	*	28.576	diff_BDNF_IP_cJUN_vs_Uninduced_IP_cJUN_cond1_1984	226641	170704457	170867771	-	inside	10205	10007	NearestLocation	Atf6
chr19	27351827	27352005	179	*	28.572	diff_BDNF_IP_cJUN_vs_Uninduced_IP_cJUN_cond1_18181	240595	27322619	27337179	+	downstream	29208	14648	NearestLocation	Kcnv2
chr16	63091478	63091625	148	*	28.5642	diff_BDNF_IP_cJUN_vs_Uninduced_IP_cJUN_cond1_14427	19128	62854334	62929340	+	downstream	237144	162138	NearestLocation	Pros1
chr19	58275357	58275545	189	*	28.5626	diff_BDNF_IP_cJUN_vs_Uninduced_IP_cJUN_cond1_18733	791347	58296204	58300348	+	upstream	-20847	20659	NearestLocation	Gm10007
chr3	137716869	137717033	165	*	28.5564	diff_BDNF_IP_cJUN_vs_Uninduced_IP_cJUN_cond1_23360	73284	137623672	137628332	+	downstream	93197	88537	NearestLocation	Ddit4l
chr6	47978952	47979185	234	*	28.5537	diff_BDNF_IP_cJUN_vs_Uninduced_IP_cJUN_cond1_28834	101197	47953390	47965299	+	downstream	25562	13653	NearestLocation	Zfp956
chr9	110206073	110206278	206	*	28.5523	diff_BDNF_IP_cJUN_vs_Uninduced_IP_cJUN_cond1_36733	29873	110243783	110262576	+	upstream	-37710	37505	NearestLocation	Cspg5
chr1	169859075	169859306	232	*	28.5341	diff_BDNF_IP_cJUN_vs_Uninduced_IP_cJUN_cond1_1960	78465	169928939	169934653	+	upstream	-69864	69633	NearestLocation	Ccdc190
chr3	69519377	69519568	192	*	28.5173	diff_BDNF_IP_cJUN_vs_Uninduced_IP_cJUN_cond1_22367	26879	69573919	69598960	-	downstream	79583	54351	NearestLocation	B3galnt1
chr7	58247326	58247612	287	*	28.5059	diff_BDNF_IP_cJUN_vs_Uninduced_IP_cJUN_cond1_31199	11982	58658202	58829426	+	upstream	-410876	410590	NearestLocation	Atp10a
chr7	27224818	27225126	309	*	28.5047	diff_BDNF_IP_cJUN_vs_Uninduced_IP_cJUN_cond1_30640	233011	27207170	27228597	-	inside	3779	3471	NearestLocation	Itpkc
chr5	58736655	58736927	273	*	28.5039	diff_BDNF_IP_cJUN_vs_Uninduced_IP_cJUN_cond1_26625	78163	58443240	58452998	-	upstream	-283657	283657	NearestLocation	4930459L07Rik
chr7	49513678	49513942	265	*	28.5001	diff_BDNF_IP_cJUN_vs_Uninduced_IP_cJUN_cond1_31151	13172	49631499	49636835	-	downstream	123157	117557	NearestLocation	Dbx1
chrX	94061282	94061570	289	*	28.4943	diff_BDNF_IP_cJUN_vs_Uninduced_IP_cJUN_cond1_37281	22764	94074631	94123407	-	downstream	62125	13061	NearestLocation	Zfx
chr1	34434777	34435199	423	*	28.4697	diff_BDNF_IP_cJUN_vs_Uninduced_IP_cJUN_cond1_167	100628580	34433121	34433199	-	upstream	-1578	1578	NearestLocation	Mir5103
chr3	52983867	52984081	215	*	28.4608	diff_BDNF_IP_cJUN_vs_Uninduced_IP_cJUN_cond1_22173	67542	52982123	53017223	-	inside	33356	1744	NearestLocation	Cog6
chr12	103099269	103099467	199	*	28.4579	diff_BDNF_IP_cJUN_vs_Uninduced_IP_cJUN_cond1_8497	170952	103196908	103242146	-	downstream	142877	97441	NearestLocation	Prima1
chr1	47193054	47193366	313	*	28.4515	diff_BDNF_IP_cJUN_vs_Uninduced_IP_cJUN_cond1_367	102466969	47467021	47467125	-	downstream	274071	273655	NearestLocation	Mir6350
chr2	131688424	131688572	149	*	28.4493	diff_BDNF_IP_cJUN_vs_Uninduced_IP_cJUN_cond1_20787	11550	131545357	131562285	-	upstream	-126139	126139	NearestLocation	Adra1d
chr11	101497054	101497237	184	*	28.4418	diff_BDNF_IP_cJUN_vs_Uninduced_IP_cJUN_cond1_6375	26949	101456910	101466199	-	upstream	-30855	30855	NearestLocation	Vat1
chr17	55281405	55281568	164	*	28.4154	diff_BDNF_IP_cJUN_vs_Uninduced_IP_cJUN_cond1_15882	240119	55445717	55499226	+	upstream	-164312	164149	NearestLocation	St6gal2
chr13	62898419	62898575	157	*	28.4153	diff_BDNF_IP_cJUN_vs_Uninduced_IP_cJUN_cond1_9736	14121	62864753	62888282	-	upstream	-10137	10137	NearestLocation	Fbp1
chr7	123272997	123273249	253	*	28.4064	diff_BDNF_IP_cJUN_vs_Uninduced_IP_cJUN_cond1_32293	233836	123214866	123273251	+	inside	58131	2	NearestLocation	Slc5a11
chr2	150844816	150845023	208	*	28.4044	diff_BDNF_IP_cJUN_vs_Uninduced_IP_cJUN_cond1_21056	110078	150786796	150831748	+	downstream	58020	13068	NearestLocation	Pygb
chr2	132688655	132688896	242	*	28.3965	diff_BDNF_IP_cJUN_vs_Uninduced_IP_cJUN_cond1_20834	73747	132686882	132751055	+	inside	1773	1773	NearestLocation	1110034G24Rik
chr6	111152599	111152779	181	*	28.3943	diff_BDNF_IP_cJUN_vs_Uninduced_IP_cJUN_cond1_29610	108073	110645598	111567230	+	inside	507001	414451	NearestLocation	Grm7
chr3	27205150	27205351	202	*	28.3863	diff_BDNF_IP_cJUN_vs_Uninduced_IP_cJUN_cond1_21890	320024	27183004	27284608	+	inside	22146	22146	NearestLocation	Nceh1
chr19	42653827	42654022	196	*	28.3686	diff_BDNF_IP_cJUN_vs_Uninduced_IP_cJUN_cond1_18410	67573	42592279	42612806	-	upstream	-41021	41021	NearestLocation	Loxl4
chr17	52251424	52251651	228	*	28.3658	diff_BDNF_IP_cJUN_vs_Uninduced_IP_cJUN_cond1_15867	211468	52602709	52979194	+	upstream	-351285	351058	NearestLocation	Kcnh8
chr9	52049234	52049621	388	*	28.3616	diff_BDNF_IP_cJUN_vs_Uninduced_IP_cJUN_cond1_35659	629557	52002061	52048705	-	upstream	-529	529	NearestLocation	Gm6981
chr15	80092723	80093018	296	*	28.3562	diff_BDNF_IP_cJUN_vs_Uninduced_IP_cJUN_cond1_12892	20972	80091334	80119501	+	inside	1389	1389	NearestLocation	Syngr1
chr14	120892427	120892630	204	*	28.3559	diff_BDNF_IP_cJUN_vs_Uninduced_IP_cJUN_cond1_11825	70572	120911194	120948044	+	upstream	-18767	18564	NearestLocation	Ipo5
chr19	26617402	26617604	203	*	28.3515	diff_BDNF_IP_cJUN_vs_Uninduced_IP_cJUN_cond1_18172	67155	26605160	26778321	+	inside	12242	12242	NearestLocation	Smarca2
chr3	15016730	15016897	168	*	28.3415	diff_BDNF_IP_cJUN_vs_Uninduced_IP_cJUN_cond1_21816	77127	14971201	15002727	+	downstream	45529	14003	NearestLocation	A930001A20Rik
chr3	145833887	145834380	494	*	28.334	diff_BDNF_IP_cJUN_vs_Uninduced_IP_cJUN_cond1_23465	69219	145758692	145894277	+	inside	75195	59897	NearestLocation	Ddah1
chr18	59866608	59866807	200	*	28.3235	diff_BDNF_IP_cJUN_vs_Uninduced_IP_cJUN_cond1_17144	102465182	59579630	59579735	+	downstream	286978	286873	NearestLocation	Mir6355
chr1	164931231	164931431	201	*	28.3206	diff_BDNF_IP_cJUN_vs_Uninduced_IP_cJUN_cond1_1885	16963	164931648	164935510	-	downstream	4279	217	NearestLocation	Xcl1
chr2	6379864	6380220	357	*	28.3185	diff_BDNF_IP_cJUN_vs_Uninduced_IP_cJUN_cond1_18860	98910	6322757	6443820	+	inside	57107	57107	NearestLocation	Usp6nl
chr9	28423450	28423645	196	*	28.3159	diff_BDNF_IP_cJUN_vs_Uninduced_IP_cJUN_cond1_35108	330908	27791269	28925048	+	inside	632181	501403	NearestLocation	Opcml
chr6	32586540	32586720	181	*	28.3113	diff_BDNF_IP_cJUN_vs_Uninduced_IP_cJUN_cond1_28620	243743	32144557	32588192	-	inside	1652	1472	NearestLocation	Plxna4
chr2	49609600	49609880	281	*	28.298	diff_BDNF_IP_cJUN_vs_Uninduced_IP_cJUN_cond1_19711	16574	49619314	49774778	+	upstream	-9714	9434	NearestLocation	Kif5c
chr19	43976658	43976839	182	*	28.2973	diff_BDNF_IP_cJUN_vs_Uninduced_IP_cJUN_cond1_18431	93721	43956308	43986520	-	inside	9862	9681	NearestLocation	Cpn1
chr1	160238004	160238241	238	*	28.294	diff_BDNF_IP_cJUN_vs_Uninduced_IP_cJUN_cond1_1817	12301	160202367	160212892	-	upstream	-25112	25112	NearestLocation	Cacybp
chr13	58886152	58886428	277	*	28.2699	diff_BDNF_IP_cJUN_vs_Uninduced_IP_cJUN_cond1_9690	18212	58806569	59133970	+	inside	79583	79583	NearestLocation	Ntrk2
chr3	101295658	101295794	137	*	28.2634	diff_BDNF_IP_cJUN_vs_Uninduced_IP_cJUN_cond1_22863	12481	101275908	101287939	-	upstream	-7719	7719	NearestLocation	Cd2
chr14	62865051	62865240	190	*	28.2618	diff_BDNF_IP_cJUN_vs_Uninduced_IP_cJUN_cond1_11180	102465311	62865542	62865651	+	upstream	-491	302	NearestLocation	Mir6541
chr19	32346273	32346489	217	*	28.2606	diff_BDNF_IP_cJUN_vs_Uninduced_IP_cJUN_cond1_18256	67188	32389216	32391184	+	upstream	-42943	42727	NearestLocation	2700046G09Rik
chr5	74834468	74834653	186	*	28.2583	diff_BDNF_IP_cJUN_vs_Uninduced_IP_cJUN_cond1_26812	619945	74949194	74966368	+	upstream	-114726	114541	NearestLocation	Gm6116
chr15	27535443	27535646	204	*	28.2575	diff_BDNF_IP_cJUN_vs_Uninduced_IP_cJUN_cond1_12016	102466808	27571494	27571558	+	upstream	-36051	35848	NearestLocation	Mir7117
chr13	106525978	106526102	125	*	28.2547	diff_BDNF_IP_cJUN_vs_Uninduced_IP_cJUN_cond1_10278	76582	106794439	106936915	-	downstream	410937	268337	NearestLocation	Ipo11
chr4	76425047	76425179	133	*	28.2518	diff_BDNF_IP_cJUN_vs_Uninduced_IP_cJUN_cond1_24283	66928	75277354	75278286	-	upstream	-1146761	1146761	NearestLocation	Tmem261
chr7	46724484	46724649	166	*	28.2486	diff_BDNF_IP_cJUN_vs_Uninduced_IP_cJUN_cond1_31114	20211	46727999	46732543	-	downstream	8059	3350	NearestLocation	Saa4
chr13	97395449	97395642	194	*	28.2454	diff_BDNF_IP_cJUN_vs_Uninduced_IP_cJUN_cond1_10093	100039691	97434970	97497664	+	upstream	-39521	39328	NearestLocation	Lncenc1
chr5	140789132	140789341	210	*	28.2315	diff_BDNF_IP_cJUN_vs_Uninduced_IP_cJUN_cond1_28105	14673	140759944	140830431	-	inside	41299	29188	NearestLocation	Gna12
chr10	76730288	76730679	392	*	28.2266	diff_BDNF_IP_cJUN_vs_Uninduced_IP_cJUN_cond1_3343	12833	76708792	76726044	-	upstream	-4244	4244	NearestLocation	Col6a1
chr10	77180176	77180413	238	*	28.2156	diff_BDNF_IP_cJUN_vs_Uninduced_IP_cJUN_cond1_3352	12822	77052179	77166530	-	upstream	-13646	13646	NearestLocation	Col18a1
chr6	32451948	32452142	195	*	28.2146	diff_BDNF_IP_cJUN_vs_Uninduced_IP_cJUN_cond1_28618	319849	32511141	32515576	+	upstream	-59193	58999	NearestLocation	Plxna4os1
chr3	119067358	119067624	267	*	28.2107	diff_BDNF_IP_cJUN_vs_Uninduced_IP_cJUN_cond1_23152	99586	118562178	119432918	+	inside	505180	365294	NearestLocation	Dpyd
chr17	70363713	70363994	282	*	28.2052	diff_BDNF_IP_cJUN_vs_Uninduced_IP_cJUN_cond1_16063	224997	69969368	70821413	+	inside	394345	394345	NearestLocation	Dlgap1
chr10	44755423	44755627	205	*	28.2025	diff_BDNF_IP_cJUN_vs_Uninduced_IP_cJUN_cond1_2902	12142	44437174	44528501	-	upstream	-226922	226922	NearestLocation	Prdm1
chr1	90232459	90232762	304	*	28.1947	diff_BDNF_IP_cJUN_vs_Uninduced_IP_cJUN_cond1_973	12778	90203980	90215722	+	downstream	28479	16737	NearestLocation	Ackr3
chr7	28900019	28900206	188	*	28.1914	diff_BDNF_IP_cJUN_vs_Uninduced_IP_cJUN_cond1_30730	60594	28881656	28893585	+	downstream	18363	6434	NearestLocation	Capn12
chr11	93965572	93965768	197	*	28.1902	diff_BDNF_IP_cJUN_vs_Uninduced_IP_cJUN_cond1_6053	18102	93958925	93968521	-	inside	2949	2753	NearestLocation	Nme1
chr6	121013831	121014039	209	*	28.1894	diff_BDNF_IP_cJUN_vs_Uninduced_IP_cJUN_cond1_29888	12122	120893119	120916820	-	upstream	-97011	97011	NearestLocation	Bid
chr6	134648430	134648717	288	*	28.1871	diff_BDNF_IP_cJUN_vs_Uninduced_IP_cJUN_cond1_30089	67774	134639512	134711184	+	inside	8918	8918	NearestLocation	Borcs5
chr17	5174657	5174845	189	*	28.1796	diff_BDNF_IP_cJUN_vs_Uninduced_IP_cJUN_cond1_14809	239985	4995074	5347656	+	inside	179583	172811	NearestLocation	Arid1b
chr6	24324817	24325012	196	*	28.1784	diff_BDNF_IP_cJUN_vs_Uninduced_IP_cJUN_cond1_28491	55961	24088283	24168092	-	upstream	-156725	156725	NearestLocation	Slc13a1
chr18	46976582	46976755	174	*	28.1762	diff_BDNF_IP_cJUN_vs_Uninduced_IP_cJUN_cond1_16981	69456	46958876	47087994	+	inside	17706	17706	NearestLocation	Commd10
chr9	9101117	9101364	248	*	28.1617	diff_BDNF_IP_cJUN_vs_Uninduced_IP_cJUN_cond1_34862	100579151	9236288	9260885	+	upstream	-135171	134924	NearestLocation	Gm16833
chr9	41631853	41632227	375	*	28.146	diff_BDNF_IP_cJUN_vs_Uninduced_IP_cJUN_cond1_35344	387236	41581926	41582002	+	downstream	49927	49851	NearestLocation	Mir125b-1
chr2	90818916	90819111	196	*	28.125	diff_BDNF_IP_cJUN_vs_Uninduced_IP_cJUN_cond1_20141	56428	90847155	90866634	+	upstream	-28239	28044	NearestLocation	Mtch2
chr8	70653498	70653658	161	*	28.1009	diff_BDNF_IP_cJUN_vs_Uninduced_IP_cJUN_cond1_33628	66522	70646436	70659738	-	inside	6240	6080	NearestLocation	Pgpep1
chr3	115675979	115676140	162	*	28.0957	diff_BDNF_IP_cJUN_vs_Uninduced_IP_cJUN_cond1_23097	13609	115710433	115715055	-	downstream	39076	34293	NearestLocation	S1pr1
chr8	120656381	120656580	200	*	28.0951	diff_BDNF_IP_cJUN_vs_Uninduced_IP_cJUN_cond1_34533	18117	120653914	120668112	-	inside	11731	2467	NearestLocation	Emc8
chr15	75753824	75753967	144	*	28.0798	diff_BDNF_IP_cJUN_vs_Uninduced_IP_cJUN_cond1_12658	378435	75746843	75747922	-	upstream	-5902	5902	NearestLocation	Mafa
chr5	63169604	63169916	313	*	28.0712	diff_BDNF_IP_cJUN_vs_Uninduced_IP_cJUN_cond1_26634	100322896	62813823	62888318	+	downstream	355781	281286	NearestLocation	Dthd1
chr15	39759043	39759283	241	*	28.0599	diff_BDNF_IP_cJUN_vs_Uninduced_IP_cJUN_cond1_12217	75766	39745930	39760938	+	inside	13113	1655	NearestLocation	Dcstamp
chr18	74570794	74571034	241	*	28.057	diff_BDNF_IP_cJUN_vs_Uninduced_IP_cJUN_cond1_17454	73606	74495678	74531124	-	upstream	-39670	39670	NearestLocation	1700120E14Rik
chr5	139198798	139198941	144	*	28.0565	diff_BDNF_IP_cJUN_vs_Uninduced_IP_cJUN_cond1_28031	77053	139200637	139249839	+	upstream	-1839	1696	NearestLocation	Sun1
chr1	35824317	35824503	187	*	28.0499	diff_BDNF_IP_cJUN_vs_Uninduced_IP_cJUN_cond1_187	50785	36068400	36106446	+	upstream	-244083	243897	NearestLocation	Hs6st1
chr5	122627325	122627500	176	*	28.0496	diff_BDNF_IP_cJUN_vs_Uninduced_IP_cJUN_cond1_27528	12589	122550204	122614518	-	upstream	-12807	12807	NearestLocation	Ift81
chr6	50490609	50490808	200	*	28.0471	diff_BDNF_IP_cJUN_vs_Uninduced_IP_cJUN_cond1_28871	71720	50293327	50456170	-	upstream	-34439	34439	NearestLocation	Osbpl3
chr11	32505061	32505353	293	*	28.0465	diff_BDNF_IP_cJUN_vs_Uninduced_IP_cJUN_cond1_4731	69306	32522733	32527574	-	downstream	22513	17380	NearestLocation	Efcab9
chr7	78796744	78797014	271	*	28.0448	diff_BDNF_IP_cJUN_vs_Uninduced_IP_cJUN_cond1_31482	67994	78783131	78792988	+	downstream	13613	3756	NearestLocation	Mrps11
chr4	15770252	15770451	200	*	28.0429	diff_BDNF_IP_cJUN_vs_Uninduced_IP_cJUN_cond1_23706	12307	15881264	15906709	+	upstream	-111012	110813	NearestLocation	Calb1
chr2	132269290	132269441	152	*	28.042	diff_BDNF_IP_cJUN_vs_Uninduced_IP_cJUN_cond1_20821	110911	132263148	132312050	+	inside	6142	6142	NearestLocation	Cds2
chr10	119869199	119869442	244	*	28.0417	diff_BDNF_IP_cJUN_vs_Uninduced_IP_cJUN_cond1_4153	75321	119746062	119761699	-	upstream	-107500	107500	NearestLocation	Grip1os2
chr3	141794499	141794703	205	*	28.0397	diff_BDNF_IP_cJUN_vs_Uninduced_IP_cJUN_cond1_23418	22253	141465564	141834924	+	inside	328935	40221	NearestLocation	Unc5c
chr3	26921040	26921396	357	*	28.037	diff_BDNF_IP_cJUN_vs_Uninduced_IP_cJUN_cond1_21886	13605	27097222	27153878	-	downstream	232838	175826	NearestLocation	Ect2
chr13	20230150	20230368	219	*	28.0294	diff_BDNF_IP_cJUN_vs_Uninduced_IP_cJUN_cond1_8979	140580	20090507	20608356	+	inside	139643	139643	NearestLocation	Elmo1
chr1	106737033	106737172	140	*	28.0246	diff_BDNF_IP_cJUN_vs_Uninduced_IP_cJUN_cond1_1161	70750	106720410	106759742	-	inside	22709	16623	NearestLocation	Kdsr
chr8	39210143	39210325	183	*	28.023	diff_BDNF_IP_cJUN_vs_Uninduced_IP_cJUN_cond1_33316	621335	39297980	39368268	+	upstream	-87837	87655	NearestLocation	Gm6213
chr5	43634909	43635096	188	*	28.0151	diff_BDNF_IP_cJUN_vs_Uninduced_IP_cJUN_cond1_26521	231214	43662379	43740970	+	upstream	-27470	27283	NearestLocation	Cc2d2a
chr7	117357458	117357824	367	*	28.0064	diff_BDNF_IP_cJUN_vs_Uninduced_IP_cJUN_cond1_32142	233781	117380979	117667630	+	upstream	-23521	23155	NearestLocation	Xylt1
chr6	113099541	113100095	555	*	28.0055	diff_BDNF_IP_cJUN_vs_Uninduced_IP_cJUN_cond1_29643	72895	113077639	113153424	+	inside	21902	21902	NearestLocation	Setd5
chr3	68420302	68420499	198	*	28.0041	diff_BDNF_IP_cJUN_vs_Uninduced_IP_cJUN_cond1_22318	16159	68690644	68698550	+	upstream	-270342	270145	NearestLocation	Il12a
chr9	25176713	25176892	180	*	28.0022	diff_BDNF_IP_cJUN_vs_Uninduced_IP_cJUN_cond1_35041	80517	25108130	25151781	-	upstream	-24932	24932	NearestLocation	Herpud2
chr13	4662549	4662724	176	*	27.9933	diff_BDNF_IP_cJUN_vs_Uninduced_IP_cJUN_cond1_8830	56043	4592490	4609164	-	upstream	-53385	53385	NearestLocation	Akr1e1
chr15	51758386	51758804	419	*	27.9904	diff_BDNF_IP_cJUN_vs_Uninduced_IP_cJUN_cond1_12285	68135	51786563	51865461	-	downstream	107075	27759	NearestLocation	Eif3h
chr13	68913989	68914157	169	*	27.9845	diff_BDNF_IP_cJUN_vs_Uninduced_IP_cJUN_cond1_9826	210044	68620043	68999541	-	inside	85552	85384	NearestLocation	Adcy2
chrX	75814275	75814525	251	*	27.983	diff_BDNF_IP_cJUN_vs_Uninduced_IP_cJUN_cond1_37257	74396	75725458	75764699	-	upstream	-49576	49576	NearestLocation	4933407K13Rik
chr6	21471607	21471772	166	*	27.98	diff_BDNF_IP_cJUN_vs_Uninduced_IP_cJUN_cond1_28475	16508	21216109	21729805	+	inside	255498	255498	NearestLocation	Kcnd2
chr14	100482104	100482314	211	*	27.9745	diff_BDNF_IP_cJUN_vs_Uninduced_IP_cJUN_cond1_11669	16597	99870640	100149795	-	upstream	-332309	332309	NearestLocation	Klf12
chr1	62901607	62901765	159	*	27.9712	diff_BDNF_IP_cJUN_vs_Uninduced_IP_cJUN_cond1_551	74992	62790918	62794732	-	upstream	-106875	106875	NearestLocation	4930487H11Rik
chr8	61247639	61248030	392	*	27.9676	diff_BDNF_IP_cJUN_vs_Uninduced_IP_cJUN_cond1_33485	59009	61224171	61396072	+	inside	23468	23468	NearestLocation	Sh3rf1
chr2	43506313	43506512	200	*	27.9666	diff_BDNF_IP_cJUN_vs_Uninduced_IP_cJUN_cond1_19658	70789	43555325	43683048	+	upstream	-49012	48813	NearestLocation	Kynu
chr2	80004762	80004950	189	*	27.9462	diff_BDNF_IP_cJUN_vs_Uninduced_IP_cJUN_cond1_20079	18573	79834453	80129412	-	inside	124650	124462	NearestLocation	Pde1a
chr13	102644835	102645073	239	*	27.9458	diff_BDNF_IP_cJUN_vs_Uninduced_IP_cJUN_cond1_10233	17079	102693558	102706631	+	upstream	-48723	48485	NearestLocation	Cd180
chr2	130914983	130915112	130	*	27.9455	diff_BDNF_IP_cJUN_vs_Uninduced_IP_cJUN_cond1_20765	11990	130906496	131030326	+	inside	8487	8487	NearestLocation	Atrn
chr4	134495431	134495778	348	*	27.9337	diff_BDNF_IP_cJUN_vs_Uninduced_IP_cJUN_cond1_25336	71904	134496761	134510237	+	upstream	-1330	983	NearestLocation	Paqr7
chr1	110067482	110067650	169	*	27.9241	diff_BDNF_IP_cJUN_vs_Uninduced_IP_cJUN_cond1_1167	241201	109982327	110139001	+	inside	85155	71351	NearestLocation	Cdh7
chr5	148548069	148548383	315	*	27.9226	diff_BDNF_IP_cJUN_vs_Uninduced_IP_cJUN_cond1_28291	24109	148504631	148552789	-	inside	4720	4406	NearestLocation	Ubl3
chr13	119654803	119655121	319	*	27.917	diff_BDNF_IP_cJUN_vs_Uninduced_IP_cJUN_cond1_10416	73480	119680042	119681582	+	upstream	-25239	24921	NearestLocation	1700074H08Rik
chr2	145862027	145862294	268	*	27.9141	diff_BDNF_IP_cJUN_vs_Uninduced_IP_cJUN_cond1_20990	67877	145903241	145916425	+	upstream	-41214	40947	NearestLocation	Naa20
chr19	15516895	15517089	195	*	27.8906	diff_BDNF_IP_cJUN_vs_Uninduced_IP_cJUN_cond1_18041	107272	15905123	15925059	-	downstream	408164	388034	NearestLocation	Psat1
chr5	66271233	66271403	171	*	27.8886	diff_BDNF_IP_cJUN_vs_Uninduced_IP_cJUN_cond1_26694	70918	66259898	66298028	+	inside	11335	11335	NearestLocation	Nsun7
chr13	111232373	111232696	324	*	27.8845	diff_BDNF_IP_cJUN_vs_Uninduced_IP_cJUN_cond1_10357	73129	111211469	111229431	-	upstream	-2942	2942	NearestLocation	3110015C05Rik
chr9	27635102	27635268	167	*	27.8744	diff_BDNF_IP_cJUN_vs_Uninduced_IP_cJUN_cond1_35090	330908	27791269	28925048	+	upstream	-156167	156001	NearestLocation	Opcml
chr6	142031241	142031394	154	*	27.8641	diff_BDNF_IP_cJUN_vs_Uninduced_IP_cJUN_cond1_30197	625716	141972196	142008745	-	upstream	-22496	22496	NearestLocation	Gm6614
chr6	8422422	8422674	253	*	27.8631	diff_BDNF_IP_cJUN_vs_Uninduced_IP_cJUN_cond1_28411	320312	8492423	8509161	-	downstream	86739	69749	NearestLocation	A430035B10Rik
chr16	68666859	68667201	343	*	27.8585	diff_BDNF_IP_cJUN_vs_Uninduced_IP_cJUN_cond1_14448	239857	66655421	67620908	-	upstream	-1045951	1045951	NearestLocation	Cadm2
chr19	20560141	20560273	133	*	27.8552	diff_BDNF_IP_cJUN_vs_Uninduced_IP_cJUN_cond1_18079	320155	20534527	20552330	-	upstream	-7811	7811	NearestLocation	C730002L08Rik
chr11	80724027	80724221	195	*	27.8502	diff_BDNF_IP_cJUN_vs_Uninduced_IP_cJUN_cond1_5817	338367	80482127	80780025	-	inside	55998	55804	NearestLocation	Myo1d
chr18	65872573	65872740	168	*	27.839	diff_BDNF_IP_cJUN_vs_Uninduced_IP_cJUN_cond1_17320	225642	65873479	65886596	+	upstream	-906	739	NearestLocation	Grp
chr17	14202606	14202808	203	*	27.8344	diff_BDNF_IP_cJUN_vs_Uninduced_IP_cJUN_cond1_15044	240025	14195230	14203831	-	inside	1225	1023	NearestLocation	Dact2
chr18	12872507	12872701	195	*	27.8344	diff_BDNF_IP_cJUN_vs_Uninduced_IP_cJUN_cond1_16500	64291	12755312	12941841	-	inside	69334	69140	NearestLocation	Osbpl1a
chr10	121886947	121887163	217	*	27.8241	diff_BDNF_IP_cJUN_vs_Uninduced_IP_cJUN_cond1_4191	270802	121739937	121752859	+	downstream	147010	134088	NearestLocation	BC048403
chr1	127290688	127291005	318	*	27.8182	diff_BDNF_IP_cJUN_vs_Uninduced_IP_cJUN_cond1_1264	107895	127204986	127482972	+	inside	85702	85702	NearestLocation	Mgat5
chr1	186605664	186605846	183	*	27.8151	diff_BDNF_IP_cJUN_vs_Uninduced_IP_cJUN_cond1_2277	320449	186511838	186558681	-	upstream	-46983	46983	NearestLocation	A730004F24Rik
chr2	35845981	35846243	263	*	27.7948	diff_BDNF_IP_cJUN_vs_Uninduced_IP_cJUN_cond1_19595	77665	35819190	35823385	+	downstream	26791	22596	NearestLocation	9030204H09Rik
chr17	86913317	86913438	122	*	27.7785	diff_BDNF_IP_cJUN_vs_Uninduced_IP_cJUN_cond1_16312	78469	86917348	86922367	+	upstream	-4031	3910	NearestLocation	Tmem247
chr5	38553905	38554269	365	*	27.7778	diff_BDNF_IP_cJUN_vs_Uninduced_IP_cJUN_cond1_26479	22388	38526813	38561595	-	inside	7690	7326	NearestLocation	Wdr1
chr14	79089453	79089709	257	*	27.775	diff_BDNF_IP_cJUN_vs_Uninduced_IP_cJUN_cond1_11581	105590	79212355	79247367	-	downstream	157914	122646	NearestLocation	Zfp957
chr14	24771660	24772012	353	*	27.7707	diff_BDNF_IP_cJUN_vs_Uninduced_IP_cJUN_cond1_10647	20088	24490681	24496146	+	downstream	280979	275514	NearestLocation	Rps24
chr7	144287991	144288197	207	*	27.7695	diff_BDNF_IP_cJUN_vs_Uninduced_IP_cJUN_cond1_32829	210274	144175520	144422675	+	inside	112471	112471	NearestLocation	Shank2
chr12	45399511	45399710	200	*	27.764	diff_BDNF_IP_cJUN_vs_Uninduced_IP_cJUN_cond1_7628	217517	44852486	45074483	-	upstream	-325028	325028	NearestLocation	Stxbp6
chr8	34147310	34147477	168	*	27.7627	diff_BDNF_IP_cJUN_vs_Uninduced_IP_cJUN_cond1_33254	68192	34135572	34146739	-	upstream	-571	571	NearestLocation	Leprotl1
chr15	66353795	66354359	565	*	27.7625	diff_BDNF_IP_cJUN_vs_Uninduced_IP_cJUN_cond1_12486	110862	65994915	66286224	-	upstream	-67571	67571	NearestLocation	Kcnq3
chr13	5302352	5302486	135	*	27.7624	diff_BDNF_IP_cJUN_vs_Uninduced_IP_cJUN_cond1_8835	71867	5855509	5858092	-	downstream	555740	553023	NearestLocation	1700016G22Rik
chr10	17589284	17589483	200	*	27.7155	diff_BDNF_IP_cJUN_vs_Uninduced_IP_cJUN_cond1_2609	17684	17723228	17725674	+	upstream	-133944	133745	NearestLocation	Cited2
chr18	42793071	42793256	186	*	27.7148	diff_BDNF_IP_cJUN_vs_Uninduced_IP_cJUN_cond1_16936	240239	42578020	42579652	-	upstream	-213419	213419	NearestLocation	Gpr151
chr2	144600505	144600662	158	*	27.7064	diff_BDNF_IP_cJUN_vs_Uninduced_IP_cJUN_cond1_20979	66044	144599953	144768747	+	inside	552	552	NearestLocation	Dtd1
chr6	28841681	28841858	178	*	27.699	diff_BDNF_IP_cJUN_vs_Uninduced_IP_cJUN_cond1_28533	192198	28828126	28831747	-	upstream	-9934	9934	NearestLocation	Lrrc4
chr16	80893888	80894081	194	*	27.6952	diff_BDNF_IP_cJUN_vs_Uninduced_IP_cJUN_cond1_14494	17968	81200697	81624287	+	upstream	-306809	306616	NearestLocation	Ncam2
chr14	40891560	40891749	190	*	27.6947	diff_BDNF_IP_cJUN_vs_Uninduced_IP_cJUN_cond1_10874	328381	40815868	40892965	-	inside	1405	1216	NearestLocation	Sh2d4b
chr12	71311653	71311883	231	*	27.6943	diff_BDNF_IP_cJUN_vs_Uninduced_IP_cJUN_cond1_7857	59036	71309884	71320107	+	inside	1769	1769	NearestLocation	Dact1
chr19	53836896	53837189	294	*	27.6941	diff_BDNF_IP_cJUN_vs_Uninduced_IP_cJUN_cond1_18646	18569	53892231	53929861	+	upstream	-55335	55042	NearestLocation	Pdcd4
chr12	45093786	45094073	288	*	27.6895	diff_BDNF_IP_cJUN_vs_Uninduced_IP_cJUN_cond1_7627	217517	44852486	45074483	-	upstream	-19303	19303	NearestLocation	Stxbp6
chr5	66442431	66442605	175	*	27.6813	diff_BDNF_IP_cJUN_vs_Uninduced_IP_cJUN_cond1_26704	11787	66298725	66618817	-	inside	176386	143706	NearestLocation	Apbb2
chr11	101813341	101813513	173	*	27.6792	diff_BDNF_IP_cJUN_vs_Uninduced_IP_cJUN_cond1_6393	18612	101769742	101785310	-	upstream	-28031	28031	NearestLocation	Etv4
chr12	4665286	4665942	657	*	27.6746	diff_BDNF_IP_cJUN_vs_Uninduced_IP_cJUN_cond1_7212	20403	4593008	4713952	+	inside	72278	48010	NearestLocation	Itsn2
chr6	114285478	114285835	358	*	27.6741	diff_BDNF_IP_cJUN_vs_Uninduced_IP_cJUN_cond1_29687	232333	114282635	114317525	+	inside	2843	2843	NearestLocation	Slc6a1
chr14	24734622	24734757	136	*	27.6727	diff_BDNF_IP_cJUN_vs_Uninduced_IP_cJUN_cond1_10645	20088	24490681	24496146	+	downstream	243941	238476	NearestLocation	Rps24
chr6	40112649	40112885	237	*	27.669	diff_BDNF_IP_cJUN_vs_Uninduced_IP_cJUN_cond1_28782	434008	40110253	40248353	+	inside	2396	2396	NearestLocation	Tmem178b
chr12	81949065	81949308	244	*	27.6557	diff_BDNF_IP_cJUN_vs_Uninduced_IP_cJUN_cond1_8077	54604	81860030	82000924	+	inside	89035	51616	NearestLocation	Pcnx
chr15	18925650	18925952	303	*	27.6554	diff_BDNF_IP_cJUN_vs_Uninduced_IP_cJUN_cond1_11976	320873	18818947	19014234	+	inside	106703	88282	NearestLocation	Cdh10
chr3	103682474	103682671	198	*	27.6517	diff_BDNF_IP_cJUN_vs_Uninduced_IP_cJUN_cond1_22917	666468	103643953	103646068	-	upstream	-36406	36406	NearestLocation	Atg4a
chr7	97735961	97736261	301	*	27.645	diff_BDNF_IP_cJUN_vs_Uninduced_IP_cJUN_cond1_31776	66333	97726379	97738247	-	inside	2286	1986	NearestLocation	Aqp11
chr2	93747838	93748037	200	*	27.637	diff_BDNF_IP_cJUN_vs_Uninduced_IP_cJUN_cond1_20247	14043	93661028	93822568	-	inside	74730	74531	NearestLocation	Ext2
chr2	156648108	156648499	392	*	27.635	diff_BDNF_IP_cJUN_vs_Uninduced_IP_cJUN_cond1_21215	228836	156613697	156764363	+	inside	34411	34411	NearestLocation	Dlgap4
chr16	82564389	82564563	175	*	27.6346	diff_BDNF_IP_cJUN_vs_Uninduced_IP_cJUN_cond1_14501	17968	81200697	81624287	+	downstream	1363692	940102	NearestLocation	Ncam2
chr1	176980313	176980481	169	*	27.6309	diff_BDNF_IP_cJUN_vs_Uninduced_IP_cJUN_cond1_2076	15365	176834624	176836133	-	upstream	-144180	144180	NearestLocation	Hmga2-ps1
chr15	100119610	100119735	126	*	27.6267	diff_BDNF_IP_cJUN_vs_Uninduced_IP_cJUN_cond1_13443	239667	100038664	100219473	+	inside	80946	80946	NearestLocation	Dip2b
chr19	48101084	48101383	300	*	27.6243	diff_BDNF_IP_cJUN_vs_Uninduced_IP_cJUN_cond1_18583	66673	48206025	48805505	+	upstream	-104941	104642	NearestLocation	Sorcs3
chr1	87733254	87733577	324	*	27.6075	diff_BDNF_IP_cJUN_vs_Uninduced_IP_cJUN_cond1_888	77040	87756011	87792428	+	upstream	-22757	22434	NearestLocation	Atg16l1
chr15	37576106	37576270	165	*	27.6068	diff_BDNF_IP_cJUN_vs_Uninduced_IP_cJUN_cond1_12171	100503538	37421133	37432664	-	upstream	-143442	143442	NearestLocation	Gm15941
chr2	37351581	37351960	380	*	27.6005	diff_BDNF_IP_cJUN_vs_Uninduced_IP_cJUN_cond1_19603	67466	37350074	37359332	-	inside	7751	1507	NearestLocation	Pdcl
chr7	117491466	117491665	200	*	27.5997	diff_BDNF_IP_cJUN_vs_Uninduced_IP_cJUN_cond1_32149	233781	117380979	117667630	+	inside	110487	110487	NearestLocation	Xylt1
chr14	21772957	21773225	269	*	27.5918	diff_BDNF_IP_cJUN_vs_Uninduced_IP_cJUN_cond1_10606	67630	21750531	21798725	+	inside	22426	22426	NearestLocation	Samd8
chr12	99923250	99923442	193	*	27.5801	diff_BDNF_IP_cJUN_vs_Uninduced_IP_cJUN_cond1_8381	104884	99884515	99955216	+	inside	38735	31774	NearestLocation	Tdp1
chr7	124181138	124181321	184	*	27.5791	diff_BDNF_IP_cJUN_vs_Uninduced_IP_cJUN_cond1_32311	628779	123983181	124398989	+	inside	197957	197957	NearestLocation	Hs3st4
chr18	82742588	82742729	142	*	27.5775	diff_BDNF_IP_cJUN_vs_Uninduced_IP_cJUN_cond1_17608	76961	82754505	82759039	-	downstream	16451	11776	NearestLocation	2210420H20Rik
chr13	38253792	38254109	318	*	27.576	diff_BDNF_IP_cJUN_vs_Uninduced_IP_cJUN_cond1_9213	67797	38204939	38227663	+	downstream	48853	26129	NearestLocation	Snrnp48
chr1	171129330	171129647	318	*	27.5711	diff_BDNF_IP_cJUN_vs_Uninduced_IP_cJUN_cond1_1994	75472	171121661	171126967	+	downstream	7669	2363	NearestLocation	Cfap126
chr4	36311566	36311689	124	*	27.5657	diff_BDNF_IP_cJUN_vs_Uninduced_IP_cJUN_cond1_23836	100124458	36645373	36645453	-	downstream	333887	333684	NearestLocation	Mir876
chr11	119022199	119022395	197	*	27.5657	diff_BDNF_IP_cJUN_vs_Uninduced_IP_cJUN_cond1_7018	12416	119023029	119031270	+	upstream	-830	634	NearestLocation	Cbx2
chr9	12457929	12458108	180	*	27.5626	diff_BDNF_IP_cJUN_vs_Uninduced_IP_cJUN_cond1_34866	78219	13091267	13105855	-	downstream	647926	633159	NearestLocation	4930568E12Rik
chr1	154256068	154256281	214	*	27.5617	diff_BDNF_IP_cJUN_vs_Uninduced_IP_cJUN_cond1_1701	75233	154255689	154270416	+	inside	379	379	NearestLocation	4930532M18Rik
chr6	98089165	98089550	386	*	27.5507	diff_BDNF_IP_cJUN_vs_Uninduced_IP_cJUN_cond1_29485	330390	98238014	98342754	-	downstream	253589	148464	NearestLocation	Gm765
chr2	7529724	7529936	213	*	27.5375	diff_BDNF_IP_cJUN_vs_Uninduced_IP_cJUN_cond1_18885	14007	6539699	7396198	-	upstream	-133526	133526	NearestLocation	Celf2
chr15	68440710	68440898	189	*	27.5251	diff_BDNF_IP_cJUN_vs_Uninduced_IP_cJUN_cond1_12528	387228	68341208	68341289	-	upstream	-99421	99421	NearestLocation	Mir30d
chr6	47275109	47275323	215	*	27.5242	diff_BDNF_IP_cJUN_vs_Uninduced_IP_cJUN_cond1_28819	26965	47453904	47526139	+	upstream	-178795	178581	NearestLocation	Cul1
chr13	83065317	83065501	185	*	27.5205	diff_BDNF_IP_cJUN_vs_Uninduced_IP_cJUN_cond1_9930	100628621	82698275	82698333	-	upstream	-366984	366984	NearestLocation	Mir3961
chr16	85009473	85009667	195	*	27.5132	diff_BDNF_IP_cJUN_vs_Uninduced_IP_cJUN_cond1_14517	100038614	84972211	84979451	+	downstream	37262	30022	NearestLocation	Gm10791
chr3	89633912	89634080	169	*	27.5128	diff_BDNF_IP_cJUN_vs_Uninduced_IP_cJUN_cond1_22656	56417	89715022	89753455	+	upstream	-81110	80942	NearestLocation	Adar
chr2	69718927	69719064	138	*	27.5012	diff_BDNF_IP_cJUN_vs_Uninduced_IP_cJUN_cond1_19909	228005	69722819	69754059	+	upstream	-3892	3755	NearestLocation	Ppig
chr5	77888737	77888968	232	*	27.4999	diff_BDNF_IP_cJUN_vs_Uninduced_IP_cJUN_cond1_26848	231332	77511195	77511748	-	upstream	-376989	376989	NearestLocation	Pea15b
chr5	16297558	16297774	217	*	27.4929	diff_BDNF_IP_cJUN_vs_Uninduced_IP_cJUN_cond1_26007	15234	16553495	16619439	+	upstream	-255937	255721	NearestLocation	Hgf
chr1	152585762	152585943	182	*	27.4859	diff_BDNF_IP_cJUN_vs_Uninduced_IP_cJUN_cond1_1642	19731	152517530	152625111	-	inside	39349	39168	NearestLocation	Rgl1
chr14	80291456	80291637	182	*	27.4791	diff_BDNF_IP_cJUN_vs_Uninduced_IP_cJUN_cond1_11604	380924	80000302	80021930	+	downstream	291154	269526	NearestLocation	Olfm4
chr12	55307862	55308054	193	*	27.4778	diff_BDNF_IP_cJUN_vs_Uninduced_IP_cJUN_cond1_7722	59032	55280814	55303000	-	upstream	-4862	4862	NearestLocation	Ppp2r3c
chr7	134946373	134946635	263	*	27.4754	diff_BDNF_IP_cJUN_vs_Uninduced_IP_cJUN_cond1_32633	627214	134881908	134938430	-	upstream	-7943	7943	NearestLocation	Fam196a
chr3	136844083	136844224	142	*	27.4734	diff_BDNF_IP_cJUN_vs_Uninduced_IP_cJUN_cond1_23349	19055	136670066	136937727	+	inside	174017	93503	NearestLocation	Ppp3ca
chr15	12774295	12774494	200	*	27.4685	diff_BDNF_IP_cJUN_vs_Uninduced_IP_cJUN_cond1_11964	68070	12357054	12739924	-	upstream	-34371	34371	NearestLocation	Pdzd2
chr15	84337684	84337883	200	*	27.4663	diff_BDNF_IP_cJUN_vs_Uninduced_IP_cJUN_cond1_13044	64099	84324720	84342978	+	inside	12964	5095	NearestLocation	Parvg
chr17	86250608	86250783	176	*	27.4586	diff_BDNF_IP_cJUN_vs_Uninduced_IP_cJUN_cond1_16281	72104	86285167	86287178	-	downstream	36570	34384	NearestLocation	2010106C02Rik
chr14	9449917	9450153	237	*	27.4575	diff_BDNF_IP_cJUN_vs_Uninduced_IP_cJUN_cond1_10453	100042415	9884095	9886868	+	upstream	-434178	433942	NearestLocation	Mnd1-ps
chr13	14498913	14499101	189	*	27.4544	diff_BDNF_IP_cJUN_vs_Uninduced_IP_cJUN_cond1_8923	94253	14226438	14523226	-	inside	24313	24125	NearestLocation	Hecw1
chr6	110646893	110647279	387	*	27.437	diff_BDNF_IP_cJUN_vs_Uninduced_IP_cJUN_cond1_29606	108073	110645598	111567230	+	inside	1295	1295	NearestLocation	Grm7
chr12	31734670	31734814	145	*	27.4277	diff_BDNF_IP_cJUN_vs_Uninduced_IP_cJUN_cond1_7520	73010	31706867	31713926	-	upstream	-20744	20744	NearestLocation	Gpr22
chr9	104555945	104556161	217	*	27.4268	diff_BDNF_IP_cJUN_vs_Uninduced_IP_cJUN_cond1_36546	74020	104547286	105034544	+	inside	8659	8659	NearestLocation	Cpne4
chr3	33742251	33742406	156	*	27.4106	diff_BDNF_IP_cJUN_vs_Uninduced_IP_cJUN_cond1_22000	67120	33800183	33814860	+	upstream	-57932	57777	NearestLocation	Ttc14
chr7	74877534	74877727	194	*	27.4005	diff_BDNF_IP_cJUN_vs_Uninduced_IP_cJUN_cond1_31441	75205	75030211	75075166	+	upstream	-152677	152484	NearestLocation	4930533N22Rik
chr10	81060152	81060717	566	*	27.3981	diff_BDNF_IP_cJUN_vs_Uninduced_IP_cJUN_cond1_3573	52551	81044073	81060154	-	overlapStart	2	2	NearestLocation	Sgta
chr7	114796693	114797152	460	*	27.3935	diff_BDNF_IP_cJUN_vs_Uninduced_IP_cJUN_cond1_32116	233752	114745766	114850380	+	inside	50927	50927	NearestLocation	Insc
chr18	83493805	83494038	234	*	27.3879	diff_BDNF_IP_cJUN_vs_Uninduced_IP_cJUN_cond1_17624	70960	83292792	83325884	-	upstream	-167921	167921	NearestLocation	4921531P14Rik
chr18	89159266	89159512	247	*	27.3693	diff_BDNF_IP_cJUN_vs_Uninduced_IP_cJUN_cond1_17649	225825	89176969	89270327	+	upstream	-17703	17457	NearestLocation	Cd226
chr9	67301589	67301788	200	*	27.3654	diff_BDNF_IP_cJUN_vs_Uninduced_IP_cJUN_cond1_36085	387185	67236660	67236726	-	upstream	-64863	64863	NearestLocation	Mir190a
chr3	65458044	65458209	166	*	27.364	diff_BDNF_IP_cJUN_vs_Uninduced_IP_cJUN_cond1_22289	67437	65379657	65392553	-	upstream	-65491	65491	NearestLocation	Ssr3
chr10	67100907	67101069	163	*	27.3618	diff_BDNF_IP_cJUN_vs_Uninduced_IP_cJUN_cond1_3132	28193	67009189	67096988	-	upstream	-3919	3919	NearestLocation	Reep3
chr10	84397225	84397705	481	*	27.3585	diff_BDNF_IP_cJUN_vs_Uninduced_IP_cJUN_cond1_3695	77976	84371319	84440471	-	inside	43246	25906	NearestLocation	Nuak1
chr14	78204117	78204307	191	*	27.3545	diff_BDNF_IP_cJUN_vs_Uninduced_IP_cJUN_cond1_11567	100316715	78191373	78191478	-	upstream	-12639	12639	NearestLocation	Mir1971
chr1	111864066	111864278	213	*	27.3458	diff_BDNF_IP_cJUN_vs_Uninduced_IP_cJUN_cond1_1170	319901	111858702	111864918	-	inside	852	640	NearestLocation	Dsel
chr2	60717503	60717702	200	*	27.3406	diff_BDNF_IP_cJUN_vs_Uninduced_IP_cJUN_cond1_19825	16420	60598292	60722603	-	inside	5100	4901	NearestLocation	Itgb6
chr19	41869346	41869488	143	*	27.3405	diff_BDNF_IP_cJUN_vs_Uninduced_IP_cJUN_cond1_18381	212398	41845976	41848132	-	upstream	-21214	21214	NearestLocation	Frat2
chr7	135813586	135813788	203	*	27.3387	diff_BDNF_IP_cJUN_vs_Uninduced_IP_cJUN_cond1_32646	17345	135689788	135716379	-	upstream	-97207	97207	NearestLocation	Mki67
chr18	57387203	57387355	153	*	27.3373	diff_BDNF_IP_cJUN_vs_Uninduced_IP_cJUN_cond1_17118	73137	57354733	57392719	+	inside	32470	5364	NearestLocation	Prrc1
chr5	144120810	144120935	126	*	27.337	diff_BDNF_IP_cJUN_vs_Uninduced_IP_cJUN_cond1_28210	231876	144100436	144188204	+	inside	20374	20374	NearestLocation	Lmtk2
chr2	118598034	118598350	317	*	27.3368	diff_BDNF_IP_cJUN_vs_Uninduced_IP_cJUN_cond1_20481	12236	118598211	118641592	+	overlapStart	-177	139	NearestLocation	Bub1b
chr17	30354707	30354896	190	*	27.3255	diff_BDNF_IP_cJUN_vs_Uninduced_IP_cJUN_cond1_15444	623169	30394825	30396180	-	downstream	41473	39929	NearestLocation	Gm6402
chr6	134760762	134761514	753	*	27.325	diff_BDNF_IP_cJUN_vs_Uninduced_IP_cJUN_cond1_30092	70686	134715468	134792628	-	inside	31866	31114	NearestLocation	Dusp16
chr6	148136076	148136266	191	*	27.3242	diff_BDNF_IP_cJUN_vs_Uninduced_IP_cJUN_cond1_30281	320737	148212288	148235663	+	upstream	-76212	76022	NearestLocation	4732416N19Rik
chr2	91629727	91629960	234	*	27.3228	diff_BDNF_IP_cJUN_vs_Uninduced_IP_cJUN_cond1_20172	14061	91625320	91636457	-	inside	6730	4407	NearestLocation	F2
chr2	49742379	49742683	305	*	27.3184	diff_BDNF_IP_cJUN_vs_Uninduced_IP_cJUN_cond1_19717	71897	49787686	49948846	+	upstream	-45307	45003	NearestLocation	Lypd6b
chr9	104382899	104383035	137	*	27.3136	diff_BDNF_IP_cJUN_vs_Uninduced_IP_cJUN_cond1_36544	100316725	104426113	104426187	+	upstream	-43214	43078	NearestLocation	Mir2136
chr2	105189423	105189581	159	*	27.3114	diff_BDNF_IP_cJUN_vs_Uninduced_IP_cJUN_cond1_20363	74088	105224342	105379860	+	upstream	-34919	34761	NearestLocation	Them7
chr13	95912279	95912462	184	*	27.3076	diff_BDNF_IP_cJUN_vs_Uninduced_IP_cJUN_cond1_10061	544963	95627177	95891922	-	upstream	-20357	20357	NearestLocation	Iqgap2
chr2	44154420	44154790	371	*	27.3019	diff_BDNF_IP_cJUN_vs_Uninduced_IP_cJUN_cond1_19661	320872	44059238	44065324	-	upstream	-89096	89096	NearestLocation	Arhgap15os
chr8	47718686	47718880	195	*	27.3017	diff_BDNF_IP_cJUN_vs_Uninduced_IP_cJUN_cond1_33437	70925	47709344	47713931	-	upstream	-4755	4755	NearestLocation	Cdkn2aip
chr1	18578648	18578862	215	*	27.2978	diff_BDNF_IP_cJUN_vs_Uninduced_IP_cJUN_cond1_89	654464	18260524	18265138	-	upstream	-313510	313510	NearestLocation	Gm15386
chr1	18578648	18578862	215	*	27.2978	diff_BDNF_IP_cJUN_vs_Uninduced_IP_cJUN_cond1_89	77673	18250978	18265138	-	upstream	-313510	313510	NearestLocation	Defb41
chr4	80160011	80160160	150	*	27.2897	diff_BDNF_IP_cJUN_vs_Uninduced_IP_cJUN_cond1_24295	22178	80834213	80851736	+	upstream	-674202	674053	NearestLocation	Tyrp1
chr1	54043187	54043337	151	*	27.2864	diff_BDNF_IP_cJUN_vs_Uninduced_IP_cJUN_cond1_421	329152	53806874	54195034	-	inside	151847	151697	NearestLocation	Hecw2
chr9	116502929	116503061	133	*	27.285	diff_BDNF_IP_cJUN_vs_Uninduced_IP_cJUN_cond1_36859	21813	116087695	116175363	-	upstream	-327566	327566	NearestLocation	Tgfbr2
chr6	47788074	47788539	466	*	27.2845	diff_BDNF_IP_cJUN_vs_Uninduced_IP_cJUN_cond1_28828	735289	47803576	47803652	-	downstream	15578	15037	NearestLocation	Mir704
chr9	42101343	42101498	156	*	27.2798	diff_BDNF_IP_cJUN_vs_Uninduced_IP_cJUN_cond1_35362	20660	41968489	42124289	-	inside	22946	22791	NearestLocation	Sorl1
chr9	51517722	51517895	174	*	27.2786	diff_BDNF_IP_cJUN_vs_Uninduced_IP_cJUN_cond1_35651	69809	51289686	51328917	-	upstream	-188805	188805	NearestLocation	1810046K07Rik
chr7	113607907	113608079	173	*	27.2763	diff_BDNF_IP_cJUN_vs_Uninduced_IP_cJUN_cond1_32100	69295	113538026	113564987	-	upstream	-42920	42920	NearestLocation	Far1os
chr15	27592925	27593116	192	*	27.2757	diff_BDNF_IP_cJUN_vs_Uninduced_IP_cJUN_cond1_12029	102466808	27571494	27571558	+	downstream	21431	21367	NearestLocation	Mir7117
chr8	111390975	111391121	147	*	27.2739	diff_BDNF_IP_cJUN_vs_Uninduced_IP_cJUN_cond1_34328	338521	111345138	111393821	-	inside	2846	2700	NearestLocation	Fa2h
chr18	20738166	20738388	223	*	27.2732	diff_BDNF_IP_cJUN_vs_Uninduced_IP_cJUN_cond1_16546	56386	20684599	20746404	-	inside	8238	8016	NearestLocation	B4galt6
chr13	97774969	97775413	445	*	27.2638	diff_BDNF_IP_cJUN_vs_Uninduced_IP_cJUN_cond1_10116	328314	97560000	97583994	+	downstream	214969	190975	NearestLocation	Gm5086
chr19	57655222	57655431	210	*	27.2529	diff_BDNF_IP_cJUN_vs_Uninduced_IP_cJUN_cond1_18723	226255	57611034	58133340	+	inside	44188	44188	NearestLocation	Atrnl1
chr18	64634428	64634670	243	*	27.2506	diff_BDNF_IP_cJUN_vs_Uninduced_IP_cJUN_cond1_17269	54670	64528979	64661000	-	inside	26572	26330	NearestLocation	Atp8b1
chr1	135518739	135518912	174	*	27.248	diff_BDNF_IP_cJUN_vs_Uninduced_IP_cJUN_cond1_1484	100885827	135454603	135454683	-	upstream	-64056	64056	NearestLocation	Mir1231
chr1	38222198	38222389	192	*	27.2411	diff_BDNF_IP_cJUN_vs_Uninduced_IP_cJUN_cond1_258	56210	38052786	38129662	-	upstream	-92536	92536	NearestLocation	Rev1
chr2	25459010	25459143	134	*	27.2346	diff_BDNF_IP_cJUN_vs_Uninduced_IP_cJUN_cond1_19125	227622	25459488	25461094	-	downstream	2084	345	NearestLocation	BC029214
chr1	157157536	157157688	153	*	27.2312	diff_BDNF_IP_cJUN_vs_Uninduced_IP_cJUN_cond1_1768	73435	157099147	157108680	-	upstream	-48856	48856	NearestLocation	Tex35
chr3	139012568	139012692	125	*	27.2289	diff_BDNF_IP_cJUN_vs_Uninduced_IP_cJUN_cond1_23404	229877	138925897	139075201	-	inside	62633	62509	NearestLocation	Rap1gds1
chr4	141073683	141073946	264	*	27.2274	diff_BDNF_IP_cJUN_vs_Uninduced_IP_cJUN_cond1_25542	66147	141066512	141078345	-	inside	4662	4399	NearestLocation	Necap2
chr19	24523702	24523879	178	*	27.226	diff_BDNF_IP_cJUN_vs_Uninduced_IP_cJUN_cond1_18155	18719	24294796	24555827	-	inside	32125	31948	NearestLocation	Pip5k1b
chr2	119851794	119851939	146	*	27.2173	diff_BDNF_IP_cJUN_vs_Uninduced_IP_cJUN_cond1_20531	29808	119872551	119969581	+	upstream	-20757	20612	NearestLocation	Mga
chr11	69754676	69755061	386	*	27.216	diff_BDNF_IP_cJUN_vs_Uninduced_IP_cJUN_cond1_5396	20020	69733999	69758633	-	inside	3957	3572	NearestLocation	Polr2a
chr5	36891945	36892304	360	*	27.2143	diff_BDNF_IP_cJUN_vs_Uninduced_IP_cJUN_cond1_26448	71054	36873595	36876879	-	upstream	-15066	15066	NearestLocation	Ppp2r2cos
chr8	127608831	127609099	269	*	27.2104	diff_BDNF_IP_cJUN_vs_Uninduced_IP_cJUN_cond1_34831	93742	127064056	127612286	+	inside	544775	3187	NearestLocation	Pard3
chr9	97763080	97763314	235	*	27.1951	diff_BDNF_IP_cJUN_vs_Uninduced_IP_cJUN_cond1_36427	66737	98003420	98012175	+	upstream	-240340	240106	NearestLocation	4921534H16Rik
chr16	58519783	58519935	153	*	27.1896	diff_BDNF_IP_cJUN_vs_Uninduced_IP_cJUN_cond1_14418	54613	58470541	58524246	-	inside	4463	4311	NearestLocation	St3gal6
chr11	52433410	52433625	216	*	27.1821	diff_BDNF_IP_cJUN_vs_Uninduced_IP_cJUN_cond1_4972	213673	52396428	52408723	+	downstream	36982	24687	NearestLocation	9530068E07Rik
chr13	59094698	59095124	427	*	27.1781	diff_BDNF_IP_cJUN_vs_Uninduced_IP_cJUN_cond1_9696	18212	58806569	59133970	+	inside	288129	38846	NearestLocation	Ntrk2
chr8	94189395	94189594	200	*	27.1772	diff_BDNF_IP_cJUN_vs_Uninduced_IP_cJUN_cond1_34073	17748	94179089	94180327	+	downstream	10306	9068	NearestLocation	Mt1
chr13	43032517	43032718	202	*	27.1704	diff_BDNF_IP_cJUN_vs_Uninduced_IP_cJUN_cond1_9288	67046	43151742	43171501	-	downstream	138984	119024	NearestLocation	Tbc1d7
chr4	138063523	138063661	139	*	27.1678	diff_BDNF_IP_cJUN_vs_Uninduced_IP_cJUN_cond1_25449	230861	137993456	138207079	+	inside	70067	70067	NearestLocation	Eif4g3
chr13	109388768	109388978	211	*	27.166	diff_BDNF_IP_cJUN_vs_Uninduced_IP_cJUN_cond1_10317	100124489	109324744	109324823	+	downstream	64024	63945	NearestLocation	Mir582
chr10	84409299	84409500	202	*	27.1635	diff_BDNF_IP_cJUN_vs_Uninduced_IP_cJUN_cond1_3697	77976	84371319	84440471	-	inside	31172	30971	NearestLocation	Nuak1
chr19	25336822	25337012	191	*	27.1541	diff_BDNF_IP_cJUN_vs_Uninduced_IP_cJUN_cond1_18164	107351	25237202	25434496	+	inside	99620	97484	NearestLocation	Kank1
chr4	138153450	138153599	150	*	27.1494	diff_BDNF_IP_cJUN_vs_Uninduced_IP_cJUN_cond1_25452	102466907	138163209	138163292	+	upstream	-9759	9610	NearestLocation	Mir6399
chr3	122120433	122120654	222	*	27.1377	diff_BDNF_IP_cJUN_vs_Uninduced_IP_cJUN_cond1_23176	11304	122044460	122180061	+	inside	75973	59407	NearestLocation	Abca4
chr8	80803861	80804587	727	*	27.1321	diff_BDNF_IP_cJUN_vs_Uninduced_IP_cJUN_cond1_33786	93762	80699943	80739459	-	upstream	-64402	64402	NearestLocation	Smarca5
chr13	43238010	43238199	190	*	27.1273	diff_BDNF_IP_cJUN_vs_Uninduced_IP_cJUN_cond1_9299	328232	43195519	43304172	-	inside	66162	42491	NearestLocation	Gfod1
chr11	50670208	50670352	145	*	27.1259	diff_BDNF_IP_cJUN_vs_Uninduced_IP_cJUN_cond1_4917	216725	50602085	50807573	+	inside	68123	68123	NearestLocation	Adamts2
chr9	30533999	30534282	284	*	27.1228	diff_BDNF_IP_cJUN_vs_Uninduced_IP_cJUN_cond1_35137	102607	30427329	30466726	+	downstream	106670	67273	NearestLocation	Snx19
chr7	122302635	122302792	158	*	27.1221	diff_BDNF_IP_cJUN_vs_Uninduced_IP_cJUN_cond1_32263	18751	122289125	122634401	+	inside	13510	13510	NearestLocation	Prkcb
chr14	72822386	72822549	164	*	27.1207	diff_BDNF_IP_cJUN_vs_Uninduced_IP_cJUN_cond1_11457	319448	72537953	72710003	-	upstream	-112383	112383	NearestLocation	Fndc3a
chr14	17906967	17907206	240	*	27.1194	diff_BDNF_IP_cJUN_vs_Uninduced_IP_cJUN_cond1_10535	21834	17660960	18038088	+	inside	246007	130882	NearestLocation	Thrb
chr2	149666451	149666657	207	*	27.111	diff_BDNF_IP_cJUN_vs_Uninduced_IP_cJUN_cond1_21037	433485	149830783	150004392	+	upstream	-164332	164126	NearestLocation	Syndig1
chr2	35539681	35539826	146	*	27.1087	diff_BDNF_IP_cJUN_vs_Uninduced_IP_cJUN_cond1_19578	69601	35558458	35730994	+	upstream	-18777	18632	NearestLocation	Dab2ip
chr16	92286629	92286793	165	*	27.1082	diff_BDNF_IP_cJUN_vs_Uninduced_IP_cJUN_cond1_14658	246133	92292389	92298133	+	upstream	-5760	5596	NearestLocation	Kcne2
chr13	59144347	59144546	200	*	27.1062	diff_BDNF_IP_cJUN_vs_Uninduced_IP_cJUN_cond1_9697	18212	58806569	59133970	+	downstream	337778	10377	NearestLocation	Ntrk2
chr17	75763459	75763736	278	*	27.0946	diff_BDNF_IP_cJUN_vs_Uninduced_IP_cJUN_cond1_16156	100043885	75861023	75889039	+	upstream	-97564	97287	NearestLocation	Gm4710
chr18	58568472	58568611	140	*	27.0891	diff_BDNF_IP_cJUN_vs_Uninduced_IP_cJUN_cond1_17136	225579	58556240	58612869	+	inside	12232	12232	NearestLocation	Slc27a6
chr2	127521289	127521485	197	*	27.0872	diff_BDNF_IP_cJUN_vs_Uninduced_IP_cJUN_cond1_20665	56461	127456498	127522094	-	inside	805	609	NearestLocation	Kcnip3
chr9	113547315	113547502	188	*	27.0762	diff_BDNF_IP_cJUN_vs_Uninduced_IP_cJUN_cond1_36811	102688	113496746	113587152	-	inside	39837	39650	NearestLocation	AU023762
chr7	145253151	145253380	230	*	27.0685	diff_BDNF_IP_cJUN_vs_Uninduced_IP_cJUN_cond1_32867	233979	145183010	145283927	-	inside	30776	30547	NearestLocation	Tpcn2
chr7	16051969	16052141	173	*	27.0588	diff_BDNF_IP_cJUN_vs_Uninduced_IP_cJUN_cond1_30418	666528	16071942	16096328	+	upstream	-19973	19801	NearestLocation	Zfp541
chr10	99250734	99251134	401	*	27.0504	diff_BDNF_IP_cJUN_vs_Uninduced_IP_cJUN_cond1_3965	67603	99263231	99267489	+	upstream	-12497	12097	NearestLocation	Dusp6
chr5	115204895	115205063	169	*	27.0501	diff_BDNF_IP_cJUN_vs_Uninduced_IP_cJUN_cond1_27302	29867	115168691	115194381	-	upstream	-10514	10514	NearestLocation	Cabp1
chr5	127706055	127706282	228	*	27.0494	diff_BDNF_IP_cJUN_vs_Uninduced_IP_cJUN_cond1_27722	319804	127632262	127707520	+	inside	73793	1238	NearestLocation	Glt1d1
chr15	71669011	71669147	137	*	27.0406	diff_BDNF_IP_cJUN_vs_Uninduced_IP_cJUN_cond1_12550	70363	71445678	71727838	-	inside	58827	58691	NearestLocation	Fam135b
chr7	99046567	99046692	126	*	27.0402	diff_BDNF_IP_cJUN_vs_Uninduced_IP_cJUN_cond1_31816	78610	98886743	99141144	-	inside	94577	94452	NearestLocation	Uvrag
chr19	46929251	46929494	244	*	27.0373	diff_BDNF_IP_cJUN_vs_Uninduced_IP_cJUN_cond1_18545	226180	47014698	47024346	+	upstream	-85447	85204	NearestLocation	Ina
chr14	75850364	75850675	312	*	27.0314	diff_BDNF_IP_cJUN_vs_Uninduced_IP_cJUN_cond1_11504	100303751	75847923	75848034	+	downstream	2441	2330	NearestLocation	Snora31
chr14	65126669	65127091	423	*	27.0308	diff_BDNF_IP_cJUN_vs_Uninduced_IP_cJUN_cond1_11264	54616	65052059	65098106	-	upstream	-28563	28563	NearestLocation	Extl3
chr13	6260542	6260761	220	*	27.0258	diff_BDNF_IP_cJUN_vs_Uninduced_IP_cJUN_cond1_8851	69617	6548157	6580149	+	upstream	-287615	287396	NearestLocation	Pitrm1
chr2	72155174	72155351	178	*	27.0231	diff_BDNF_IP_cJUN_vs_Uninduced_IP_cJUN_cond1_19954	65964	72285637	72442610	+	upstream	-130463	130286	NearestLocation	Zak
chr1	164261378	164262079	702	*	27.0167	diff_BDNF_IP_cJUN_vs_Uninduced_IP_cJUN_cond1_1864	116914	164249046	164265385	+	inside	12332	3306	NearestLocation	Slc19a2
chr2	78569034	78569202	169	*	27.0096	diff_BDNF_IP_cJUN_vs_Uninduced_IP_cJUN_cond1_20058	22193	78869047	78920583	+	upstream	-300013	299845	NearestLocation	Ube2e3
chr17	67446163	67446335	173	*	27.0088	diff_BDNF_IP_cJUN_vs_Uninduced_IP_cJUN_cond1_16049	19274	66666848	67354459	-	upstream	-91704	91704	NearestLocation	Ptprm
chr14	57165522	57165711	190	*	27.0085	diff_BDNF_IP_cJUN_vs_Uninduced_IP_cJUN_cond1_11074	14623	57123301	57133611	-	upstream	-31911	31911	NearestLocation	Gjb6
chr4	85819228	85819380	153	*	27.0017	diff_BDNF_IP_cJUN_vs_Uninduced_IP_cJUN_cond1_24344	77739	86053915	86428382	+	upstream	-234687	234535	NearestLocation	Adamtsl1
chr15	59585289	59585488	200	*	26.9988	diff_BDNF_IP_cJUN_vs_Uninduced_IP_cJUN_cond1_12394	211770	59648654	59657099	+	upstream	-63365	63166	NearestLocation	Trib1
chr19	7529133	7529420	288	*	26.9952	diff_BDNF_IP_cJUN_vs_Uninduced_IP_cJUN_cond1_17912	225845	7557459	7588545	+	upstream	-28326	28039	NearestLocation	Pla2g16
chr4	118513470	118513892	423	*	26.9908	diff_BDNF_IP_cJUN_vs_Uninduced_IP_cJUN_cond1_24823	66451	118527275	118530217	+	upstream	-13805	13383	NearestLocation	2610528J11Rik
chr17	70993138	70993977	840	*	26.9863	diff_BDNF_IP_cJUN_vs_Uninduced_IP_cJUN_cond1_16086	67938	70973963	70990516	-	upstream	-2622	2622	NearestLocation	Myl12b
chr3	149102924	149103123	200	*	26.9843	diff_BDNF_IP_cJUN_vs_Uninduced_IP_cJUN_cond1_23514	99633	148815586	148989480	-	upstream	-113444	113444	NearestLocation	Adgrl2
chr5	132509654	132509876	223	*	26.9782	diff_BDNF_IP_cJUN_vs_Uninduced_IP_cJUN_cond1_27822	319974	131437682	132542343	-	inside	32689	32467	NearestLocation	Auts2
chr3	98211357	98211571	215	*	26.9766	diff_BDNF_IP_cJUN_vs_Uninduced_IP_cJUN_cond1_22849	67709	98222156	98236748	+	upstream	-10799	10585	NearestLocation	Reg4
chr14	74883232	74883534	303	*	26.9754	diff_BDNF_IP_cJUN_vs_Uninduced_IP_cJUN_cond1_11487	380916	74754673	74947877	-	inside	64645	64343	NearestLocation	Lrch1
chr3	41581136	41581256	121	*	26.9687	diff_BDNF_IP_cJUN_vs_Uninduced_IP_cJUN_cond1_22098	269424	41555734	41616864	+	inside	25402	25402	NearestLocation	Jade1
chr19	23149809	23150068	260	*	26.9662	diff_BDNF_IP_cJUN_vs_Uninduced_IP_cJUN_cond1_18118	100316672	23149431	23149551	+	downstream	378	258	NearestLocation	Mir1192
chr13	101025040	101025242	203	*	26.9641	diff_BDNF_IP_cJUN_vs_Uninduced_IP_cJUN_cond1_10201	69048	100802648	100833427	-	upstream	-191613	191613	NearestLocation	Slc30a5
chr18	25725687	25725857	171	*	26.9616	diff_BDNF_IP_cJUN_vs_Uninduced_IP_cJUN_cond1_16625	108013	25477620	25753983	-	inside	28296	28126	NearestLocation	Celf4
chr1	159924265	159924465	201	*	26.9582	diff_BDNF_IP_cJUN_vs_Uninduced_IP_cJUN_cond1_1810	67647	160044380	160078586	+	upstream	-120115	119915	NearestLocation	4930523C07Rik
chr3	15156827	15157031	205	*	26.9459	diff_BDNF_IP_cJUN_vs_Uninduced_IP_cJUN_cond1_21820	751864	15296551	15332302	-	downstream	175475	139520	NearestLocation	Gm9733
chr11	113851745	113851972	228	*	26.9433	diff_BDNF_IP_cJUN_vs_Uninduced_IP_cJUN_cond1_6751	56699	113726850	113751815	-	upstream	-99930	99930	NearestLocation	Cdc42ep4
chr4	130084489	130084785	297	*	26.9406	diff_BDNF_IP_cJUN_vs_Uninduced_IP_cJUN_cond1_25166	67898	130107556	130128134	+	upstream	-23067	22771	NearestLocation	Pef1
chrX	159852707	159852951	245	*	26.9318	diff_BDNF_IP_cJUN_vs_Uninduced_IP_cJUN_cond1_37417	270672	159988433	160123351	+	upstream	-135726	135482	NearestLocation	Map3k15
chr13	18716926	18717402	477	*	26.9193	diff_BDNF_IP_cJUN_vs_Uninduced_IP_cJUN_cond1_8941	218035	18717292	18866811	+	overlapStart	-366	110	NearestLocation	Vps41
chr19	20283200	20283331	132	*	26.9167	diff_BDNF_IP_cJUN_vs_Uninduced_IP_cJUN_cond1_18074	16952	20373434	20390671	-	downstream	107471	90103	NearestLocation	Anxa1
chr16	29837318	29837493	176	*	26.9166	diff_BDNF_IP_cJUN_vs_Uninduced_IP_cJUN_cond1_14028	328657	29957927	29979124	-	downstream	141806	120434	NearestLocation	Gm1968
chr13	112465011	112465170	160	*	26.915	diff_BDNF_IP_cJUN_vs_Uninduced_IP_cJUN_cond1_10373	16195	112464070	112506860	+	inside	941	941	NearestLocation	Il6st
chr11	95494388	95494645	258	*	26.9135	diff_BDNF_IP_cJUN_vs_Uninduced_IP_cJUN_cond1_6109	104079	95509846	95514565	-	downstream	20177	15201	NearestLocation	Nxph3
chr7	107665794	107666281	488	*	26.9111	diff_BDNF_IP_cJUN_vs_Uninduced_IP_cJUN_cond1_31971	19024	107595051	107748583	+	inside	70743	70743	NearestLocation	Ppfibp2
chr17	53566201	53566461	261	*	26.9107	diff_BDNF_IP_cJUN_vs_Uninduced_IP_cJUN_cond1_15872	18519	53566971	53672721	+	upstream	-770	510	NearestLocation	Kat2b
chr12	36289821	36289946	126	*	26.9074	diff_BDNF_IP_cJUN_vs_Uninduced_IP_cJUN_cond1_7574	66042	36314169	36318452	+	upstream	-24348	24223	NearestLocation	Sostdc1
chr10	127209000	127209280	281	*	26.9049	diff_BDNF_IP_cJUN_vs_Uninduced_IP_cJUN_cond1_4275	117150	127197067	127211622	-	inside	2622	2342	NearestLocation	Pip4k2c
chr2	33665405	33665682	278	*	26.9043	diff_BDNF_IP_cJUN_vs_Uninduced_IP_cJUN_cond1_19528	100504399	33641193	33646349	+	downstream	24212	19056	NearestLocation	C130021I20Rik
chr13	41788276	41788475	200	*	26.9016	diff_BDNF_IP_cJUN_vs_Uninduced_IP_cJUN_cond1_9251	109254	41763148	41847616	-	inside	59340	25128	NearestLocation	Adtrp
chr4	95001458	95001678	221	*	26.8973	diff_BDNF_IP_cJUN_vs_Uninduced_IP_cJUN_cond1_24431	320713	94942041	94979100	-	upstream	-22358	22358	NearestLocation	Mysm1
chr2	164880258	164880479	222	*	26.894	diff_BDNF_IP_cJUN_vs_Uninduced_IP_cJUN_cond1_21420	228866	164879368	164891437	+	inside	890	890	NearestLocation	Pcif1
chr8	86744394	86744564	171	*	26.8917	diff_BDNF_IP_cJUN_vs_Uninduced_IP_cJUN_cond1_33945	666945	86745699	86747060	+	upstream	-1305	1135	NearestLocation	Gm10638
chr6	115616028	115616227	200	*	26.8739	diff_BDNF_IP_cJUN_vs_Uninduced_IP_cJUN_cond1_29741	67027	115601938	115618670	+	inside	14090	2443	NearestLocation	Mkrn2
chr7	129819753	129819939	187	*	26.8714	diff_BDNF_IP_cJUN_vs_Uninduced_IP_cJUN_cond1_32487	100043150	129962165	129978669	+	upstream	-142412	142226	NearestLocation	Gm4265
chr10	28133656	28134421	766	*	26.865	diff_BDNF_IP_cJUN_vs_Uninduced_IP_cJUN_cond1_2721	19272	28074820	28597397	+	inside	58836	58836	NearestLocation	Ptprk
chr12	71910390	71910580	191	*	26.8621	diff_BDNF_IP_cJUN_vs_Uninduced_IP_cJUN_cond1_7870	208846	71831068	71992376	+	inside	79322	79322	NearestLocation	Daam1
chr1	179829079	179829219	141	*	26.8611	diff_BDNF_IP_cJUN_vs_Uninduced_IP_cJUN_cond1_2120	226747	179744904	179804015	-	upstream	-25064	25064	NearestLocation	Ahctf1
chr5	73209252	73209453	202	*	26.8603	diff_BDNF_IP_cJUN_vs_Uninduced_IP_cJUN_cond1_26770	72313	73020191	73256618	-	inside	47366	47165	NearestLocation	Fryl
chr2	146257051	146257630	580	*	26.8602	diff_BDNF_IP_cJUN_vs_Uninduced_IP_cJUN_cond1_21002	77806	146259286	146267160	+	upstream	-2235	1656	NearestLocation	A930019D19Rik
chr7	80841000	80841223	224	*	26.8527	diff_BDNF_IP_cJUN_vs_Uninduced_IP_cJUN_cond1_31558	22691	80860979	80876513	+	upstream	-19979	19756	NearestLocation	Zscan2
chr10	105192097	105192376	280	*	26.8523	diff_BDNF_IP_cJUN_vs_Uninduced_IP_cJUN_cond1_3991	278279	105187664	105574479	-	inside	382382	4433	NearestLocation	Tmtc2
chr15	78062484	78062705	222	*	26.8523	diff_BDNF_IP_cJUN_vs_Uninduced_IP_cJUN_cond1_12757	12300	77993623	78119280	-	inside	56796	56575	NearestLocation	Cacng2
chr16	77400356	77400514	159	*	26.8445	diff_BDNF_IP_cJUN_vs_Uninduced_IP_cJUN_cond1_14474	77994	77236317	77691399	+	inside	164039	164039	NearestLocation	Mir99ahg
chr4	124928182	124928304	123	*	26.842	diff_BDNF_IP_cJUN_vs_Uninduced_IP_cJUN_cond1_24999	52276	124918465	124936917	-	inside	8735	8613	NearestLocation	Cdca8
chr14	60410026	60410302	277	*	26.8342	diff_BDNF_IP_cJUN_vs_Uninduced_IP_cJUN_cond1_11121	72125	60378286	60381003	+	downstream	31740	29023	NearestLocation	Amer2
chr10	122090481	122090714	234	*	26.8299	diff_BDNF_IP_cJUN_vs_Uninduced_IP_cJUN_cond1_4198	216395	122081260	122097102	-	inside	6621	6388	NearestLocation	Tmem5
chr11	114198186	114198882	697	*	26.8252	diff_BDNF_IP_cJUN_vs_Uninduced_IP_cJUN_cond1_6764	73536	114198258	114199199	+	overlapStart	-72	72	NearestLocation	1700092K14Rik
chr10	42951151	42951401	251	*	26.8242	diff_BDNF_IP_cJUN_vs_Uninduced_IP_cJUN_cond1_2887	268297	42860512	42960782	+	inside	90639	9381	NearestLocation	Scml4
chr3	127257405	127257905	501	*	26.8227	diff_BDNF_IP_cJUN_vs_Uninduced_IP_cJUN_cond1_23250	100862268	127161305	127168290	+	downstream	96100	89115	NearestLocation	LOC100862268
chr16	31434179	31434366	188	*	26.8164	diff_BDNF_IP_cJUN_vs_Uninduced_IP_cJUN_cond1_14091	71911	31422297	31458901	+	inside	11882	11882	NearestLocation	Bdh1
chr3	69633923	69634162	240	*	26.8155	diff_BDNF_IP_cJUN_vs_Uninduced_IP_cJUN_cond1_22371	26879	69573919	69598960	-	upstream	-34963	34963	NearestLocation	B3galnt1
chr14	46636373	46636678	306	*	26.8139	diff_BDNF_IP_cJUN_vs_Uninduced_IP_cJUN_cond1_10908	74458	46602806	46637423	-	inside	1050	745	NearestLocation	4933425B07Rik
chr15	96405697	96405900	204	*	26.8081	diff_BDNF_IP_cJUN_vs_Uninduced_IP_cJUN_cond1_13309	72193	96411698	96460843	-	downstream	55146	5798	NearestLocation	Scaf11
chr2	102302681	102302880	200	*	26.8079	diff_BDNF_IP_cJUN_vs_Uninduced_IP_cJUN_cond1_20313	80985	102300119	102400900	-	inside	98219	2562	NearestLocation	Trim44
chr17	47793388	47793594	207	*	26.8066	diff_BDNF_IP_cJUN_vs_Uninduced_IP_cJUN_cond1_15809	17240	47815328	47834691	-	downstream	41303	21734	NearestLocation	Mdfi
chr1	66266649	66266833	185	*	26.8058	diff_BDNF_IP_cJUN_vs_Uninduced_IP_cJUN_cond1_604	17756	66175329	66442583	+	inside	91320	91320	NearestLocation	Map2
chr2	128172432	128172598	167	*	26.7908	diff_BDNF_IP_cJUN_vs_Uninduced_IP_cJUN_cond1_20689	12125	128126038	128162547	+	downstream	46394	9885	NearestLocation	Bcl2l11
chr8	103583198	103583443	246	*	26.7896	diff_BDNF_IP_cJUN_vs_Uninduced_IP_cJUN_cond1_34166	71058	103603799	103680382	+	upstream	-20601	20356	NearestLocation	4933400L20Rik
chr4	120022665	120022848	184	*	26.7843	diff_BDNF_IP_cJUN_vs_Uninduced_IP_cJUN_cond1_24870	13615	120161424	120167360	+	upstream	-138759	138576	NearestLocation	Edn2
chr3	28746218	28746363	146	*	26.7773	diff_BDNF_IP_cJUN_vs_Uninduced_IP_cJUN_cond1_21919	208691	28781311	28798846	+	upstream	-35093	34948	NearestLocation	Eif5a2
chr2	66346263	66346439	177	*	26.7745	diff_BDNF_IP_cJUN_vs_Uninduced_IP_cJUN_cond1_19879	73668	66184327	66256617	-	upstream	-89646	89646	NearestLocation	Ttc21b
chr7	82221465	82221904	440	*	26.7736	diff_BDNF_IP_cJUN_vs_Uninduced_IP_cJUN_cond1_31601	20408	82259908	82307420	+	upstream	-38443	38004	NearestLocation	Sh3gl3
chr10	9575604	9575790	187	*	26.7665	diff_BDNF_IP_cJUN_vs_Uninduced_IP_cJUN_cond1_2524	320825	9627259	9675208	-	downstream	99604	51469	NearestLocation	Samd5
chr9	46003858	46004047	190	*	26.7632	diff_BDNF_IP_cJUN_vs_Uninduced_IP_cJUN_cond1_35505	70661	46012820	46224194	+	upstream	-8962	8773	NearestLocation	Sik3
chr5	44538105	44538303	199	*	26.7628	diff_BDNF_IP_cJUN_vs_Uninduced_IP_cJUN_cond1_26537	16826	44472133	44799746	-	inside	261641	65972	NearestLocation	Ldb2
chr1	153267018	153267217	200	*	26.7514	diff_BDNF_IP_cJUN_vs_Uninduced_IP_cJUN_cond1_1665	226519	153218922	153332786	-	inside	65768	48096	NearestLocation	Lamc1
chr7	91935258	91935475	218	*	26.7487	diff_BDNF_IP_cJUN_vs_Uninduced_IP_cJUN_cond1_31706	75845	92092206	92119511	-	downstream	184253	156731	NearestLocation	4930567K12Rik
chr8	85478340	85478497	158	*	26.7445	diff_BDNF_IP_cJUN_vs_Uninduced_IP_cJUN_cond1_33917	108682	85492617	85527558	+	upstream	-14277	14120	NearestLocation	Gpt2
chr15	68804485	68804650	166	*	26.7443	diff_BDNF_IP_cJUN_vs_Uninduced_IP_cJUN_cond1_12538	13992	68928420	69101211	+	upstream	-123935	123770	NearestLocation	Khdrbs3
chr10	25488615	25488754	140	*	26.7424	diff_BDNF_IP_cJUN_vs_Uninduced_IP_cJUN_cond1_2704	100504474	25527943	25536272	-	downstream	47657	39189	NearestLocation	Smlr1
chr12	110777402	110777697	296	*	26.7377	diff_BDNF_IP_cJUN_vs_Uninduced_IP_cJUN_cond1_8649	69641	110737949	110804238	+	inside	39453	26541	NearestLocation	Wdr20
chr12	8495967	8496209	243	*	26.7357	diff_BDNF_IP_cJUN_vs_Uninduced_IP_cJUN_cond1_7268	11852	8497759	8499985	-	downstream	4018	1550	NearestLocation	Rhob
chr2	45623144	45623356	213	*	26.7217	diff_BDNF_IP_cJUN_vs_Uninduced_IP_cJUN_cond1_19697	69405	45696605	45698447	+	upstream	-73461	73249	NearestLocation	1700019E08Rik
chr8	89241756	89242123	368	*	26.7177	diff_BDNF_IP_cJUN_vs_Uninduced_IP_cJUN_cond1_33988	58198	89027243	89044162	-	upstream	-197594	197594	NearestLocation	Sall1
chr1	90279115	90279293	179	*	26.7171	diff_BDNF_IP_cJUN_vs_Uninduced_IP_cJUN_cond1_975	12778	90203980	90215722	+	downstream	75135	63393	NearestLocation	Ackr3
chr1	159423895	159424037	143	*	26.7081	diff_BDNF_IP_cJUN_vs_Uninduced_IP_cJUN_cond1_1799	100217414	159340307	159340424	+	downstream	83588	83471	NearestLocation	Scarna3a
chr13	74024298	74024431	134	*	26.707	diff_BDNF_IP_cJUN_vs_Uninduced_IP_cJUN_cond1_9864	72948	74009419	74035753	+	inside	14879	11322	NearestLocation	Tppp
chr9	94969197	94969375	179	*	26.6989	diff_BDNF_IP_cJUN_vs_Uninduced_IP_cJUN_cond1_36360	102465763	94751829	94751890	+	downstream	217368	217307	NearestLocation	Mir7656
chr3	84439435	84439678	244	*	26.6979	diff_BDNF_IP_cJUN_vs_Uninduced_IP_cJUN_cond1_22485	229474	84442196	84480439	-	downstream	41004	2518	NearestLocation	Fhdc1
chr4	109765531	109765720	190	*	26.6937	diff_BDNF_IP_cJUN_vs_Uninduced_IP_cJUN_cond1_24697	14084	109676627	109963960	+	inside	88904	88904	NearestLocation	Faf1
chr6	101056482	101056673	192	*	26.69	diff_BDNF_IP_cJUN_vs_Uninduced_IP_cJUN_cond1_29535	232314	100833638	100868717	+	downstream	222844	187765	NearestLocation	Ppp4r2
chrX	99531260	99531444	185	*	26.6889	diff_BDNF_IP_cJUN_vs_Uninduced_IP_cJUN_cond1_37298	18744	99465734	99470735	-	upstream	-60525	60525	NearestLocation	Pja1
chr9	42802946	42803593	648	*	26.6869	diff_BDNF_IP_cJUN_vs_Uninduced_IP_cJUN_cond1_35376	110637	42520412	42944371	-	inside	141425	140778	NearestLocation	Grik4
chr4	53475404	53475595	192	*	26.6763	diff_BDNF_IP_cJUN_vs_Uninduced_IP_cJUN_cond1_24078	100434	53440413	53622478	+	inside	34991	34991	NearestLocation	Slc44a1
chrX	53607749	53607922	174	*	26.6752	diff_BDNF_IP_cJUN_vs_Uninduced_IP_cJUN_cond1_37203	72865	53607922	53609134	+	overlapStart	-173	0	NearestLocation	Cxx1c
chr1	165304417	165304716	300	*	26.6719	diff_BDNF_IP_cJUN_vs_Uninduced_IP_cJUN_cond1_1897	240888	165295766	165321851	+	inside	8651	8651	NearestLocation	Gpr161
chr16	6525886	6526120	235	*	26.6718	diff_BDNF_IP_cJUN_vs_Uninduced_IP_cJUN_cond1_13649	68238	5975587	5998496	+	downstream	550299	527390	NearestLocation	1700123O21Rik
chr2	8344732	8345134	403	*	26.671	diff_BDNF_IP_cJUN_vs_Uninduced_IP_cJUN_cond1_18894	73438	9189515	9197484	+	upstream	-844783	844381	NearestLocation	1700061F12Rik
chr12	29547891	29548150	260	*	26.669	diff_BDNF_IP_cJUN_vs_Uninduced_IP_cJUN_cond1_7485	17933	29528384	29923209	+	inside	19507	19507	NearestLocation	Myt1l
chr10	79803902	79804290	389	*	26.6681	diff_BDNF_IP_cJUN_vs_Uninduced_IP_cJUN_cond1_3432	18483	79793572	79820896	+	inside	10330	10330	NearestLocation	Palm
chr16	5961823	5962053	231	*	26.6576	diff_BDNF_IP_cJUN_vs_Uninduced_IP_cJUN_cond1_13645	68238	5975587	5998496	+	upstream	-13764	13534	NearestLocation	1700123O21Rik
chr7	118989278	118989555	278	*	26.6374	diff_BDNF_IP_cJUN_vs_Uninduced_IP_cJUN_cond1_32203	64297	118972040	118995211	-	inside	5933	5656	NearestLocation	Gprc5b
chr6	37120868	37121063	196	*	26.6307	diff_BDNF_IP_cJUN_vs_Uninduced_IP_cJUN_cond1_28688	320127	36846022	37299976	-	inside	179108	178913	NearestLocation	Dgki
chr7	25781364	25781577	214	*	26.6176	diff_BDNF_IP_cJUN_vs_Uninduced_IP_cJUN_cond1_30633	26362	25756500	25788733	-	inside	7369	7156	NearestLocation	Axl
chr6	50685120	50685332	213	*	26.6149	diff_BDNF_IP_cJUN_vs_Uninduced_IP_cJUN_cond1_28875	60531	50650871	50654393	-	upstream	-30727	30727	NearestLocation	Npvf
chr13	9750007	9750204	198	*	26.6108	diff_BDNF_IP_cJUN_vs_Uninduced_IP_cJUN_cond1_8883	66505	9684836	9765314	-	inside	15307	15110	NearestLocation	Zmynd11
chr15	59405609	59405731	123	*	26.6052	diff_BDNF_IP_cJUN_vs_Uninduced_IP_cJUN_cond1_12386	68501	59374198	59601684	+	inside	31411	31411	NearestLocation	Nsmce2
chr11	28273388	28273571	184	*	26.5904	diff_BDNF_IP_cJUN_vs_Uninduced_IP_cJUN_cond1_4648	216613	28385684	28584324	-	downstream	310936	112113	NearestLocation	Ccdc85a
chr2	75831868	75832064	197	*	26.5741	diff_BDNF_IP_cJUN_vs_Uninduced_IP_cJUN_cond1_20024	228061	75832177	75931350	+	upstream	-309	113	NearestLocation	Agps
chr4	109235115	109235250	136	*	26.567	diff_BDNF_IP_cJUN_vs_Uninduced_IP_cJUN_cond1_24691	108802	109218413	109254577	+	inside	16702	16702	NearestLocation	Calr4
chr3	96066193	96066522	330	*	26.5608	diff_BDNF_IP_cJUN_vs_Uninduced_IP_cJUN_cond1_22791	22365	95999832	96058455	-	upstream	-7738	7738	NearestLocation	Vps45
chr12	107976010	107976214	205	*	26.5598	diff_BDNF_IP_cJUN_vs_Uninduced_IP_cJUN_cond1_8574	58208	107910403	108003414	-	inside	27404	27200	NearestLocation	Bcl11b
chr2	161858969	161859095	127	*	26.5587	diff_BDNF_IP_cJUN_vs_Uninduced_IP_cJUN_cond1_21334	77645	162390813	162393946	+	upstream	-531844	531718	NearestLocation	Ptprtos
chr15	71632462	71632584	123	*	26.5564	diff_BDNF_IP_cJUN_vs_Uninduced_IP_cJUN_cond1_12549	70363	71445678	71727838	-	inside	95376	95254	NearestLocation	Fam135b
chr3	55246737	55246871	135	*	26.5515	diff_BDNF_IP_cJUN_vs_Uninduced_IP_cJUN_cond1_22199	13175	55242526	55539068	+	inside	4211	4211	NearestLocation	Dclk1
chr9	32836448	32836637	190	*	26.5509	diff_BDNF_IP_cJUN_vs_Uninduced_IP_cJUN_cond1_35175	330917	32904069	32928966	-	downstream	92518	67432	NearestLocation	Gm27162
chr16	44123145	44123684	540	*	26.5507	diff_BDNF_IP_cJUN_vs_Uninduced_IP_cJUN_cond1_14316	11964	44085404	44139019	-	inside	15874	15335	NearestLocation	Atp6v1a
chr1	152821969	152822164	196	*	26.5506	diff_BDNF_IP_cJUN_vs_Uninduced_IP_cJUN_cond1_1647	17970	152807257	152836990	+	inside	14712	14712	NearestLocation	Ncf2
chr5	21983423	21983622	200	*	26.5483	diff_BDNF_IP_cJUN_vs_Uninduced_IP_cJUN_cond1_26070	80979	21809001	21865604	-	upstream	-117819	117819	NearestLocation	Slc26a5
chr15	79169551	79169828	278	*	26.5462	diff_BDNF_IP_cJUN_vs_Uninduced_IP_cJUN_cond1_12826	100041655	79166066	79217383	+	inside	3485	3485	NearestLocation	Gm10863
chr2	35632584	35632756	173	*	26.5439	diff_BDNF_IP_cJUN_vs_Uninduced_IP_cJUN_cond1_19581	100042194	35549534	35558702	-	upstream	-73882	73882	NearestLocation	Gm13446
chr6	126766612	126766936	325	*	26.5335	diff_BDNF_IP_cJUN_vs_Uninduced_IP_cJUN_cond1_30016	16494	126708329	126740674	-	upstream	-25938	25938	NearestLocation	Kcna6
chr13	108386230	108386426	197	*	26.5271	diff_BDNF_IP_cJUN_vs_Uninduced_IP_cJUN_cond1_10311	218581	108316337	108389557	+	inside	69893	3131	NearestLocation	Depdc1b
chr6	84266948	84267178	231	*	26.5196	diff_BDNF_IP_cJUN_vs_Uninduced_IP_cJUN_cond1_29154	100038556	84412942	84423838	-	downstream	156890	145764	NearestLocation	Gm10445
chr4	85209935	85210166	232	*	26.5195	diff_BDNF_IP_cJUN_vs_Uninduced_IP_cJUN_cond1_24336	20404	85205456	85389379	+	inside	4479	4479	NearestLocation	Sh3gl2
chr3	129930330	129930532	203	*	26.5128	diff_BDNF_IP_cJUN_vs_Uninduced_IP_cJUN_cond1_23280	12368	129901415	129914112	+	downstream	28915	16218	NearestLocation	Casp6
chr11	100254807	100254962	156	*	26.5122	diff_BDNF_IP_cJUN_vs_Uninduced_IP_cJUN_cond1_6296	16666	100246091	100248902	-	upstream	-5905	5905	NearestLocation	Krt16
chr2	163685738	163685990	253	*	26.5059	diff_BDNF_IP_cJUN_vs_Uninduced_IP_cJUN_cond1_21373	18769	163658386	163726158	+	inside	27352	27352	NearestLocation	Pkig
chr11	65712875	65713161	287	*	26.5003	diff_BDNF_IP_cJUN_vs_Uninduced_IP_cJUN_cond1_5271	791070	65734733	65734832	-	downstream	21957	21572	NearestLocation	Mir744
chr14	58714953	58715151	199	*	26.4995	diff_BDNF_IP_cJUN_vs_Uninduced_IP_cJUN_cond1_11097	67932	59133040	59142893	-	downstream	427940	417889	NearestLocation	1700129C05Rik
chrX	70894692	70894817	126	*	26.4896	diff_BDNF_IP_cJUN_vs_Uninduced_IP_cJUN_cond1_37216	333639	71050256	71154717	+	upstream	-155564	155439	NearestLocation	Mamld1
chr5	64044047	64044338	292	*	26.4853	diff_BDNF_IP_cJUN_vs_Uninduced_IP_cJUN_cond1_26651	74757	64044973	64050226	+	upstream	-926	635	NearestLocation	5830416I19Rik
chr19	53369775	53369933	159	*	26.4822	diff_BDNF_IP_cJUN_vs_Uninduced_IP_cJUN_cond1_18632	76479	53379214	53390573	-	downstream	20798	9281	NearestLocation	Smndc1
chr15	90119832	90119977	146	*	26.4816	diff_BDNF_IP_cJUN_vs_Uninduced_IP_cJUN_cond1_13205	380959	90224311	90230554	+	upstream	-104479	104334	NearestLocation	Alg10b
chr11	67723733	67723891	159	*	26.4776	diff_BDNF_IP_cJUN_vs_Uninduced_IP_cJUN_cond1_5299	19674	67695326	67703355	+	downstream	28407	20378	NearestLocation	Rcvrn
chr10	75897350	75897489	140	*	26.4728	diff_BDNF_IP_cJUN_vs_Uninduced_IP_cJUN_cond1_3323	70377	75893398	75895941	+	downstream	3952	1409	NearestLocation	Derl3
chr17	48275023	48275173	151	*	26.4649	diff_BDNF_IP_cJUN_vs_Uninduced_IP_cJUN_cond1_15819	224840	48264295	48275358	+	inside	10728	185	NearestLocation	Treml4
chr10	95567986	95568425	440	*	26.4615	diff_BDNF_IP_cJUN_vs_Uninduced_IP_cJUN_cond1_3923	71207	95547007	95564167	-	upstream	-3819	3819	NearestLocation	Nudt4
chr8	123867051	123867356	306	*	26.4575	diff_BDNF_IP_cJUN_vs_Uninduced_IP_cJUN_cond1_34666	73420	123840844	123860209	-	upstream	-6842	6842	NearestLocation	Ccsap
chr15	72811044	72811200	157	*	26.4556	diff_BDNF_IP_cJUN_vs_Uninduced_IP_cJUN_cond1_12566	353342	72805600	72810324	-	upstream	-720	720	NearestLocation	Peg13
chr9	77481076	77481251	176	*	26.4452	diff_BDNF_IP_cJUN_vs_Uninduced_IP_cJUN_cond1_36239	214345	77430823	77544852	-	inside	63776	50253	NearestLocation	Lrrc1
chr9	84194714	84194994	281	*	26.4381	diff_BDNF_IP_cJUN_vs_Uninduced_IP_cJUN_cond1_36297	12040	83925152	84124240	+	downstream	269562	70474	NearestLocation	Bckdhb
chr2	104226052	104226321	270	*	26.4376	diff_BDNF_IP_cJUN_vs_Uninduced_IP_cJUN_cond1_20350	68243	104122769	104124746	+	downstream	103283	101306	NearestLocation	A930018P22Rik
chr10	85292577	85292733	157	*	26.4266	diff_BDNF_IP_cJUN_vs_Uninduced_IP_cJUN_cond1_3724	74007	85386814	85660292	+	upstream	-94237	94081	NearestLocation	Btbd11
chr14	120127629	120127811	183	*	26.423	diff_BDNF_IP_cJUN_vs_Uninduced_IP_cJUN_cond1_11784	239283	120019585	120042435	-	upstream	-85194	85194	NearestLocation	Oxgr1
chr9	66991003	66991276	274	*	26.4214	diff_BDNF_IP_cJUN_vs_Uninduced_IP_cJUN_cond1_36072	80907	66955393	66975484	-	upstream	-15519	15519	NearestLocation	Lactb
chr1	178188515	178188720	206	*	26.419	diff_BDNF_IP_cJUN_vs_Uninduced_IP_cJUN_cond1_2104	78825	178187417	178252597	+	inside	1098	1098	NearestLocation	Desi2
chr6	127150362	127150481	120	*	26.4173	diff_BDNF_IP_cJUN_vs_Uninduced_IP_cJUN_cond1_30024	12444	127125709	127151048	-	inside	686	567	NearestLocation	Ccnd2
chr11	60397256	60397452	197	*	26.4108	diff_BDNF_IP_cJUN_vs_Uninduced_IP_cJUN_cond1_5157	246782	60400624	60417099	-	downstream	19843	3172	NearestLocation	Atpaf2
chr4	26070628	26071022	395	*	26.3979	diff_BDNF_IP_cJUN_vs_Uninduced_IP_cJUN_cond1_23745	14348	25609333	25800003	-	upstream	-270625	270625	NearestLocation	Fut9
chr3	21963337	21963499	163	*	26.3846	diff_BDNF_IP_cJUN_vs_Uninduced_IP_cJUN_cond1_21871	81004	22076652	22216594	+	upstream	-113315	113153	NearestLocation	Tbl1xr1
chr1	157226317	157226443	127	*	26.3813	diff_BDNF_IP_cJUN_vs_Uninduced_IP_cJUN_cond1_1769	73435	157099147	157108680	-	upstream	-117637	117637	NearestLocation	Tex35
chr10	109132152	109132400	249	*	26.3789	diff_BDNF_IP_cJUN_vs_Uninduced_IP_cJUN_cond1_4026	20979	108497650	109010975	-	upstream	-121177	121177	NearestLocation	Syt1
chr16	25585998	25586329	332	*	26.3762	diff_BDNF_IP_cJUN_vs_Uninduced_IP_cJUN_cond1_13998	22061	25683765	25892088	+	upstream	-97767	97436	NearestLocation	Trp63
chr18	55640048	55640743	696	*	26.37	diff_BDNF_IP_cJUN_vs_Uninduced_IP_cJUN_cond1_17081	269023	54888045	54992591	-	upstream	-647457	647457	NearestLocation	Zfp608
chr16	91439947	91440075	129	*	26.3679	diff_BDNF_IP_cJUN_vs_Uninduced_IP_cJUN_cond1_14627	100503120	91465104	91470123	+	upstream	-25157	25029	NearestLocation	A930006K02Rik
chr2	28244550	28244991	442	*	26.3669	diff_BDNF_IP_cJUN_vs_Uninduced_IP_cJUN_cond1_19225	56177	28193093	28230736	+	downstream	51457	13814	NearestLocation	Olfm1
chr11	72764302	72764435	134	*	26.3635	diff_BDNF_IP_cJUN_vs_Uninduced_IP_cJUN_cond1_5511	192986	72777232	72796040	-	downstream	31738	12797	NearestLocation	Cyb5d2
chr1	153011330	153011522	193	*	26.3623	diff_BDNF_IP_cJUN_vs_Uninduced_IP_cJUN_cond1_1657	226518	152955101	153119261	+	inside	56229	56229	NearestLocation	Nmnat2
chr11	86851437	86851636	200	*	26.3586	diff_BDNF_IP_cJUN_vs_Uninduced_IP_cJUN_cond1_5923	67487	86768849	86807660	-	upstream	-43777	43777	NearestLocation	Dhx40
chr13	103986752	103986910	159	*	26.3539	diff_BDNF_IP_cJUN_vs_Uninduced_IP_cJUN_cond1_10256	59079	103818786	103920586	-	upstream	-66166	66166	NearestLocation	Erbb2ip
chr4	102444631	102444804	174	*	26.3511	diff_BDNF_IP_cJUN_vs_Uninduced_IP_cJUN_cond1_24547	73094	102759222	102972682	+	upstream	-314591	314418	NearestLocation	Sgip1
chr2	75643196	75643510	315	*	26.3449	diff_BDNF_IP_cJUN_vs_Uninduced_IP_cJUN_cond1_20022	229279	75659259	75669407	+	upstream	-16063	15749	NearestLocation	Hnrnpa3
chr8	93654255	93654646	392	*	26.344	diff_BDNF_IP_cJUN_vs_Uninduced_IP_cJUN_cond1_34043	67935	93499213	93535707	-	upstream	-118548	118548	NearestLocation	Ces5a
chr19	37375984	37376421	438	*	26.3414	diff_BDNF_IP_cJUN_vs_Uninduced_IP_cJUN_cond1_18322	16551	37376403	37421859	+	overlapStart	-419	18	NearestLocation	Kif11
chr5	92371447	92371636	190	*	26.3351	diff_BDNF_IP_cJUN_vs_Uninduced_IP_cJUN_cond1_26904	56066	92359545	92363296	-	upstream	-8151	8151	NearestLocation	Cxcl11
chr16	38346642	38347287	646	*	26.3341	diff_BDNF_IP_cJUN_vs_Uninduced_IP_cJUN_cond1_14255	12856	38346999	38352763	+	overlapStart	-357	288	NearestLocation	Cox17
chr13	111406037	111406290	254	*	26.332	diff_BDNF_IP_cJUN_vs_Uninduced_IP_cJUN_cond1_10361	73274	111425680	111490041	-	downstream	84004	19390	NearestLocation	Gpbp1
chr9	108205724	108205887	164	*	26.3316	diff_BDNF_IP_cJUN_vs_Uninduced_IP_cJUN_cond1_36668	12217	108096022	108190383	-	upstream	-15341	15341	NearestLocation	Bsn
chr6	141501142	141501355	214	*	26.3276	diff_BDNF_IP_cJUN_vs_Uninduced_IP_cJUN_cond1_30195	58807	141524386	141570177	+	upstream	-23244	23031	NearestLocation	Slco1c1
chr1	168950903	168951274	372	*	26.3196	diff_BDNF_IP_cJUN_vs_Uninduced_IP_cJUN_cond1_1950	102465178	168490643	168490762	+	downstream	460260	460141	NearestLocation	Mir6348
chr10	14845160	14845330	171	*	26.3185	diff_BDNF_IP_cJUN_vs_Uninduced_IP_cJUN_cond1_2601	18101	14760289	14770556	+	downstream	84871	74604	NearestLocation	Nmbr
chr9	118980846	118981005	160	*	26.3171	diff_BDNF_IP_cJUN_vs_Uninduced_IP_cJUN_cond1_36880	387218	119031796	119031885	+	upstream	-50950	50791	NearestLocation	Mir26a-1
chr5	148750049	148750260	212	*	26.3058	diff_BDNF_IP_cJUN_vs_Uninduced_IP_cJUN_cond1_28298	70138	148741840	148743139	+	downstream	8209	6910	NearestLocation	2210417A02Rik
chr2	33454795	33454991	197	*	26.3031	diff_BDNF_IP_cJUN_vs_Uninduced_IP_cJUN_cond1_19522	71834	33450288	33468532	-	inside	13737	4507	NearestLocation	Zbtb43
chr15	80225383	80225579	197	*	26.3028	diff_BDNF_IP_cJUN_vs_Uninduced_IP_cJUN_cond1_12900	239555	80234080	80253371	+	upstream	-8697	8501	NearestLocation	Mief1
chr7	64924036	64924197	162	*	26.3009	diff_BDNF_IP_cJUN_vs_Uninduced_IP_cJUN_cond1_31300	66647	64871650	64873040	-	upstream	-50996	50996	NearestLocation	Ndnl2
chr14	120313197	120313412	216	*	26.2867	diff_BDNF_IP_cJUN_vs_Uninduced_IP_cJUN_cond1_11804	105559	120275669	120431698	+	inside	37528	37528	NearestLocation	Mbnl2
chr6	50355392	50355581	190	*	26.2746	diff_BDNF_IP_cJUN_vs_Uninduced_IP_cJUN_cond1_28863	54722	50207403	50261917	-	upstream	-93475	93475	NearestLocation	Dfna5
chr4	26934423	26934634	212	*	26.2741	diff_BDNF_IP_cJUN_vs_Uninduced_IP_cJUN_cond1_23747	75360	26635820	26705449	-	upstream	-228974	228974	NearestLocation	4930548K13Rik
chr14	79658286	79658615	330	*	26.2717	diff_BDNF_IP_cJUN_vs_Uninduced_IP_cJUN_cond1_11597	16840	79637690	79662170	-	inside	3884	3555	NearestLocation	Lect1
chr10	13601016	13601172	157	*	26.2693	diff_BDNF_IP_cJUN_vs_Uninduced_IP_cJUN_cond1_2565	56535	13523842	13553142	-	upstream	-47874	47874	NearestLocation	Pex3
chr4	25593278	25593566	289	*	26.269	diff_BDNF_IP_cJUN_vs_Uninduced_IP_cJUN_cond1_23741	14348	25609333	25800003	-	downstream	206725	15767	NearestLocation	Fut9
chr5	63696787	63696961	175	*	26.2645	diff_BDNF_IP_cJUN_vs_Uninduced_IP_cJUN_cond1_26641	319807	63649103	63810543	+	inside	47684	47684	NearestLocation	Nwd2
chr7	49923084	49923267	184	*	26.2636	diff_BDNF_IP_cJUN_vs_Uninduced_IP_cJUN_cond1_31159	104245	49910299	49959493	+	inside	12785	12785	NearestLocation	Slc6a5
chr4	137448289	137448488	200	*	26.2599	diff_BDNF_IP_cJUN_vs_Uninduced_IP_cJUN_cond1_25429	69380	137453296	137455461	+	upstream	-5007	4808	NearestLocation	1700013G24Rik
chr1	164682557	164682680	124	*	26.2525	diff_BDNF_IP_cJUN_vs_Uninduced_IP_cJUN_cond1_1877	56429	164796732	164824266	+	upstream	-114175	114052	NearestLocation	Dpt
chr9	96865457	96865609	153	*	26.2516	diff_BDNF_IP_cJUN_vs_Uninduced_IP_cJUN_cond1_36418	235534	96823343	96889474	-	inside	24017	23865	NearestLocation	Pxylp1
chr2	73740735	73740854	120	*	26.2495	diff_BDNF_IP_cJUN_vs_Uninduced_IP_cJUN_cond1_20003	108699	73610660	73775346	-	inside	34611	34492	NearestLocation	Chn1
chr2	77576649	77576822	174	*	26.2487	diff_BDNF_IP_cJUN_vs_Uninduced_IP_cJUN_cond1_20048	100503106	77462644	77480938	+	downstream	114005	95711	NearestLocation	Gm13944
chr11	85524286	85524436	151	*	26.2465	diff_BDNF_IP_cJUN_vs_Uninduced_IP_cJUN_cond1_5894	192197	85353164	85826058	+	inside	171122	171122	NearestLocation	Bcas3
chr14	21659784	21659936	153	*	26.2463	diff_BDNF_IP_cJUN_vs_Uninduced_IP_cJUN_cond1_10602	435391	21676572	21714576	-	downstream	54792	16636	NearestLocation	Dupd1
chr3	51195234	51195830	597	*	26.235	diff_BDNF_IP_cJUN_vs_Uninduced_IP_cJUN_cond1_22119	12457	51224447	51251654	+	upstream	-29213	28617	NearestLocation	Noct
chr2	92920862	92921115	254	*	26.2343	diff_BDNF_IP_cJUN_vs_Uninduced_IP_cJUN_cond1_20229	80976	92915101	92956051	+	inside	5761	5761	NearestLocation	Syt13
chr2	165043089	165043428	340	*	26.2288	diff_BDNF_IP_cJUN_vs_Uninduced_IP_cJUN_cond1_21427	228869	165000357	165034779	-	upstream	-8310	8310	NearestLocation	Ncoa5
chr13	48519111	48519310	200	*	26.2226	diff_BDNF_IP_cJUN_vs_Uninduced_IP_cJUN_cond1_9439	67911	48487660	48513436	-	upstream	-5675	5675	NearestLocation	Zfp169
chr18	54460927	54461126	200	*	26.2216	diff_BDNF_IP_cJUN_vs_Uninduced_IP_cJUN_cond1_17040	77433	54422295	54453294	+	downstream	38632	7633	NearestLocation	Redrum
chr6	86364524	86364736	213	*	26.217	diff_BDNF_IP_cJUN_vs_Uninduced_IP_cJUN_cond1_29193	66488	86365683	86370058	+	upstream	-1159	947	NearestLocation	Fam136a
chr5	118367167	118367398	232	*	26.2074	diff_BDNF_IP_cJUN_vs_Uninduced_IP_cJUN_cond1_27396	76792	118245227	118263114	+	downstream	121940	104053	NearestLocation	2410131K14Rik
chr9	72459895	72460027	133	*	26.2017	diff_BDNF_IP_cJUN_vs_Uninduced_IP_cJUN_cond1_36156	17427	72438529	72458576	+	downstream	21366	1319	NearestLocation	Mns1
chr5	144099663	144099826	164	*	26.2012	diff_BDNF_IP_cJUN_vs_Uninduced_IP_cJUN_cond1_28208	231876	144100436	144188204	+	upstream	-773	610	NearestLocation	Lmtk2
chr1	54133292	54133496	205	*	26.1987	diff_BDNF_IP_cJUN_vs_Uninduced_IP_cJUN_cond1_425	329152	53806874	54195034	-	inside	61742	61538	NearestLocation	Hecw2
chr18	36355605	36355803	199	*	26.1944	diff_BDNF_IP_cJUN_vs_Uninduced_IP_cJUN_cond1_16796	66060	36348624	36402978	+	inside	6981	6981	NearestLocation	Cystm1
chr7	132158579	132158775	197	*	26.1816	diff_BDNF_IP_cJUN_vs_Uninduced_IP_cJUN_cond1_32554	55987	132042810	132154741	-	upstream	-3838	3838	NearestLocation	Cpxm2
chr6	41758522	41758696	175	*	26.1762	diff_BDNF_IP_cJUN_vs_Uninduced_IP_cJUN_cond1_28796	258569	41771353	41772297	-	downstream	13775	12657	NearestLocation	Olfr459
chr19	45055212	45055537	326	*	26.1734	diff_BDNF_IP_cJUN_vs_Uninduced_IP_cJUN_cond1_18477	94280	45047576	45056383	+	inside	7636	846	NearestLocation	Sfxn3
chr1	7076649	7076782	134	*	26.1706	diff_BDNF_IP_cJUN_vs_Uninduced_IP_cJUN_cond1_19	319263	7088920	7173628	+	upstream	-12271	12138	NearestLocation	Pcmtd1
chr2	130488776	130488936	161	*	26.1663	diff_BDNF_IP_cJUN_vs_Uninduced_IP_cJUN_cond1_20748	19262	130450278	130554300	+	inside	38498	38498	NearestLocation	Ptpra
chr17	8960445	8960641	197	*	26.165	diff_BDNF_IP_cJUN_vs_Uninduced_IP_cJUN_cond1_14913	66931	8988333	9008319	+	upstream	-27888	27692	NearestLocation	1700010I14Rik
chr4	153798134	153798400	267	*	26.1605	diff_BDNF_IP_cJUN_vs_Uninduced_IP_cJUN_cond1_25824	407793	153948455	153950476	-	downstream	152342	150055	NearestLocation	BC039966
chr19	6549624	6549869	246	*	26.1568	diff_BDNF_IP_cJUN_vs_Uninduced_IP_cJUN_cond1_17863	20521	6535856	6543070	-	upstream	-6554	6554	NearestLocation	Slc22a12
chr7	134534829	134535127	299	*	26.1556	diff_BDNF_IP_cJUN_vs_Uninduced_IP_cJUN_cond1_32621	330662	134670687	135173647	+	upstream	-135858	135560	NearestLocation	Dock1
chr1	91962377	91962519	143	*	26.1544	diff_BDNF_IP_cJUN_vs_Uninduced_IP_cJUN_cond1_1018	13345	91801477	91848027	+	downstream	160900	114350	NearestLocation	Twist2
chr3	60616224	60616356	133	*	26.1464	diff_BDNF_IP_cJUN_vs_Uninduced_IP_cJUN_cond1_22267	56758	60472830	60629748	+	inside	143394	13392	NearestLocation	Mbnl1
chr18	11888114	11888311	198	*	26.1434	diff_BDNF_IP_cJUN_vs_Uninduced_IP_cJUN_cond1_16475	100316686	11840361	11840438	-	upstream	-47676	47676	NearestLocation	Mir1901
chr10	84685612	84685837	226	*	26.1418	diff_BDNF_IP_cJUN_vs_Uninduced_IP_cJUN_cond1_3710	70428	84622437	84727178	+	inside	63175	41341	NearestLocation	Polr3b
chr10	38554228	38554426	199	*	26.1402	diff_BDNF_IP_cJUN_vs_Uninduced_IP_cJUN_cond1_2782	215919	38820541	38821779	-	downstream	267551	266115	NearestLocation	Rfpl4b
chr10	91032513	91032666	154	*	26.1396	diff_BDNF_IP_cJUN_vs_Uninduced_IP_cJUN_cond1_3830	11783	90989311	91082743	-	inside	50230	43202	NearestLocation	Apaf1
chr13	80963409	80963598	190	*	26.1381	diff_BDNF_IP_cJUN_vs_Uninduced_IP_cJUN_cond1_9909	319983	80964074	81126424	+	upstream	-665	476	NearestLocation	9330111N05Rik
chr11	61648860	61649033	174	*	26.1352	diff_BDNF_IP_cJUN_vs_Uninduced_IP_cJUN_cond1_5208	71520	61653321	61672777	+	upstream	-4461	4288	NearestLocation	Grap
chr15	66262814	66263000	187	*	26.1319	diff_BDNF_IP_cJUN_vs_Uninduced_IP_cJUN_cond1_12476	110862	65994915	66286224	-	inside	23410	23224	NearestLocation	Kcnq3
chr7	4792641	4792939	299	*	26.1315	diff_BDNF_IP_cJUN_vs_Uninduced_IP_cJUN_cond1_30339	19943	4792965	4794547	+	upstream	-324	26	NearestLocation	Rpl28
chr2	21261711	21261909	199	*	26.1237	diff_BDNF_IP_cJUN_vs_Uninduced_IP_cJUN_cond1_19057	208967	21205724	21215009	+	downstream	55987	46702	NearestLocation	Thnsl1
chr2	58408995	58409248	254	*	26.1207	diff_BDNF_IP_cJUN_vs_Uninduced_IP_cJUN_cond1_19784	269275	58267453	58357758	-	upstream	-51237	51237	NearestLocation	Acvr1c
chr3	105718825	105719023	199	*	26.1145	diff_BDNF_IP_cJUN_vs_Uninduced_IP_cJUN_cond1_22964	109050	105704599	105720842	+	inside	14226	1819	NearestLocation	Fam212b
chr7	141973069	141973261	193	*	26.1121	diff_BDNF_IP_cJUN_vs_Uninduced_IP_cJUN_cond1_32775	100526509	141992179	141992241	+	upstream	-19110	18918	NearestLocation	Mir3104
chr7	109013316	109013470	155	*	26.1062	diff_BDNF_IP_cJUN_vs_Uninduced_IP_cJUN_cond1_31982	22141	108950338	109034459	+	inside	62978	20989	NearestLocation	Tub
chr4	149179562	149179761	200	*	26.1043	diff_BDNF_IP_cJUN_vs_Uninduced_IP_cJUN_cond1_25666	110208	149149985	149166707	-	upstream	-12855	12855	NearestLocation	Pgd
chr6	142885462	142885638	177	*	26.104	diff_BDNF_IP_cJUN_vs_Uninduced_IP_cJUN_cond1_30203	665037	142814231	142833494	+	downstream	71231	51968	NearestLocation	Gm7457
chr9	121298907	121299087	181	*	26.104	diff_BDNF_IP_cJUN_vs_Uninduced_IP_cJUN_cond1_36961	67095	121297534	121474918	+	inside	1373	1373	NearestLocation	Trak1
chr1	43818466	43818658	193	*	26.0995	diff_BDNF_IP_cJUN_vs_Uninduced_IP_cJUN_cond1_346	67883	43750231	43827708	-	inside	9242	9050	NearestLocation	Uxs1
chr16	78443343	78443598	256	*	26.0974	diff_BDNF_IP_cJUN_vs_Uninduced_IP_cJUN_cond1_14490	75818	78560316	78564869	+	upstream	-116973	116718	NearestLocation	4930478L05Rik
chr15	75679257	75679541	285	*	26.0945	diff_BDNF_IP_cJUN_vs_Uninduced_IP_cJUN_cond1_12656	72960	75657033	75678790	-	upstream	-467	467	NearestLocation	Top1mt
chr13	31189335	31189470	136	*	26.0873	diff_BDNF_IP_cJUN_vs_Uninduced_IP_cJUN_cond1_9112	73924	31213410	31241086	-	downstream	51751	23940	NearestLocation	4930401O12Rik
chr2	7055997	7056284	288	*	26.0818	diff_BDNF_IP_cJUN_vs_Uninduced_IP_cJUN_cond1_18875	68144	6922702	6928722	-	upstream	-127275	127275	NearestLocation	5031426D15Rik
chr14	108791403	108791601	199	*	26.0755	diff_BDNF_IP_cJUN_vs_Uninduced_IP_cJUN_cond1_11738	76965	108909989	108914239	-	downstream	122836	118388	NearestLocation	Slitrk1
chr18	15522188	15522423	236	*	26.0749	diff_BDNF_IP_cJUN_vs_Uninduced_IP_cJUN_cond1_16523	11829	15389394	15410982	-	upstream	-111206	111206	NearestLocation	Aqp4
chr2	165075010	165075205	196	*	26.0679	diff_BDNF_IP_cJUN_vs_Uninduced_IP_cJUN_cond1_21430	72211	165078693	165090750	-	downstream	15740	3488	NearestLocation	1700025C18Rik
chr16	9349745	9349869	125	*	26.0647	diff_BDNF_IP_cJUN_vs_Uninduced_IP_cJUN_cond1_13690	69053	8830100	8858924	+	downstream	519645	490821	NearestLocation	1810013L24Rik
chr4	110287575	110287718	144	*	26.0631	diff_BDNF_IP_cJUN_vs_Uninduced_IP_cJUN_cond1_24703	15572	110203737	110351911	-	inside	64336	64193	NearestLocation	Elavl4
chr8	17053664	17054268	605	*	26.0599	diff_BDNF_IP_cJUN_vs_Uninduced_IP_cJUN_cond1_33075	94109	15892545	17535385	-	inside	481721	481117	NearestLocation	Csmd1
chr13	92254339	92254506	168	*	26.0586	diff_BDNF_IP_cJUN_vs_Uninduced_IP_cJUN_cond1_9986	13361	92354783	92389053	+	upstream	-100444	100277	NearestLocation	Dhfr
chr8	122931801	122932088	288	*	26.0578	diff_BDNF_IP_cJUN_vs_Uninduced_IP_cJUN_cond1_34618	12555	122848374	122867397	+	downstream	83427	64404	NearestLocation	Cdh15
chr3	108044580	108045111	532	*	26.0575	diff_BDNF_IP_cJUN_vs_Uninduced_IP_cJUN_cond1_23022	14865	108040408	108044859	-	overlapStart	279	252	NearestLocation	Gstm4
chr8	86385339	86385473	135	*	26.0556	diff_BDNF_IP_cJUN_vs_Uninduced_IP_cJUN_cond1_33935	244562	86504841	86580686	-	downstream	195347	119368	NearestLocation	Abcc12
chr3	104906089	104906288	200	*	26.0515	diff_BDNF_IP_cJUN_vs_Uninduced_IP_cJUN_cond1_22943	229681	104864506	104930063	+	inside	41583	23775	NearestLocation	St7l
chr5	140262095	140262547	453	*	26.0459	diff_BDNF_IP_cJUN_vs_Uninduced_IP_cJUN_cond1_28073	17120	140008689	140321552	-	inside	59457	59005	NearestLocation	Mad1l1
chr6	126632971	126633209	239	*	26.0449	diff_BDNF_IP_cJUN_vs_Uninduced_IP_cJUN_cond1_30000	16485	126636463	126645801	-	downstream	12830	3254	NearestLocation	Kcna1
chrX	77052067	77052251	185	*	26.036	diff_BDNF_IP_cJUN_vs_Uninduced_IP_cJUN_cond1_37259	74987	76582610	76602924	-	upstream	-449143	449143	NearestLocation	Cldn34d
chr5	31004290	31004457	168	*	26.0352	diff_BDNF_IP_cJUN_vs_Uninduced_IP_cJUN_cond1_26225	69852	30968677	30977018	+	downstream	35613	27272	NearestLocation	Tcf23
chr12	90460275	90460469	195	*	26.0241	diff_BDNF_IP_cJUN_vs_Uninduced_IP_cJUN_cond1_8304	13371	90724552	90738438	-	downstream	278163	264083	NearestLocation	Dio2
chr1	55412685	55412893	209	*	26.0227	diff_BDNF_IP_cJUN_vs_Uninduced_IP_cJUN_cond1_451	227120	55405946	55754285	+	inside	6739	6739	NearestLocation	Plcl1
chr17	10513667	10513795	129	*	26.0206	diff_BDNF_IP_cJUN_vs_Uninduced_IP_cJUN_cond1_14965	319750	10456216	10493057	+	downstream	57451	20610	NearestLocation	A230009B12Rik
chr3	9497311	9497482	172	*	26.0206	diff_BDNF_IP_cJUN_vs_Uninduced_IP_cJUN_cond1_21781	320088	9403078	9437233	+	downstream	94233	60078	NearestLocation	C030034L19Rik
chr6	119345243	119345469	227	*	26.0205	diff_BDNF_IP_cJUN_vs_Uninduced_IP_cJUN_cond1_29834	211187	119315133	119330766	-	upstream	-14477	14477	NearestLocation	Lrtm2
chr1	194949361	194949559	199	*	26.02	diff_BDNF_IP_cJUN_vs_Uninduced_IP_cJUN_cond1_2426	12490	194938821	194961292	+	inside	10540	10540	NearestLocation	Cd34
chr6	93736110	93736537	428	*	26.0165	diff_BDNF_IP_cJUN_vs_Uninduced_IP_cJUN_cond1_29417	78178	94132923	94237442	-	downstream	501332	396386	NearestLocation	4930511A08Rik
chr2	91844178	91844336	159	*	26.0094	diff_BDNF_IP_cJUN_vs_Uninduced_IP_cJUN_cond1_20179	12672	91922189	91929829	+	upstream	-78011	77853	NearestLocation	Chrm4
chr8	45649659	45649833	175	*	26.0072	diff_BDNF_IP_cJUN_vs_Uninduced_IP_cJUN_cond1_33369	234214	45507788	45827906	+	inside	141871	141871	NearestLocation	Sorbs2
chr1	154533078	154533282	205	*	26.0059	diff_BDNF_IP_cJUN_vs_Uninduced_IP_cJUN_cond1_1704	12290	154392519	154725920	-	inside	192842	140559	NearestLocation	Cacna1e
chr13	6461174	6461494	321	*	26.0021	diff_BDNF_IP_cJUN_vs_Uninduced_IP_cJUN_cond1_8855	69617	6548157	6580149	+	upstream	-86983	86663	NearestLocation	Pitrm1
chr3	96040275	96040416	142	*	26.0013	diff_BDNF_IP_cJUN_vs_Uninduced_IP_cJUN_cond1_22788	22365	95999832	96058455	-	inside	18180	18039	NearestLocation	Vps45
chr4	110286487	110286663	177	*	25.9991	diff_BDNF_IP_cJUN_vs_Uninduced_IP_cJUN_cond1_24702	15572	110203737	110351911	-	inside	65424	65248	NearestLocation	Elavl4
chr2	157016936	157017073	138	*	25.9987	diff_BDNF_IP_cJUN_vs_Uninduced_IP_cJUN_cond1_21233	66934	156995062	157007075	-	upstream	-9861	9861	NearestLocation	Dsn1
chr11	72333005	72333172	168	*	25.9973	diff_BDNF_IP_cJUN_vs_Uninduced_IP_cJUN_cond1_5496	628100	72314444	72319419	+	downstream	18561	13586	NearestLocation	Fbxo39
chr2	92266333	92266578	246	*	25.994	diff_BDNF_IP_cJUN_vs_Uninduced_IP_cJUN_cond1_20198	100316756	92191977	92192074	+	downstream	74356	74259	NearestLocation	Mir1955
chr14	76536863	76537161	299	*	25.993	diff_BDNF_IP_cJUN_vs_Uninduced_IP_cJUN_cond1_11524	75789	76514558	76520855	-	upstream	-16008	16008	NearestLocation	4930444M15Rik
chr14	24307274	24307462	189	*	25.9899	diff_BDNF_IP_cJUN_vs_Uninduced_IP_cJUN_cond1_10636	105418	24293273	24309959	+	inside	14001	2497	NearestLocation	E330034G19Rik
chr12	95692338	95692539	202	*	25.9871	diff_BDNF_IP_cJUN_vs_Uninduced_IP_cJUN_cond1_8328	399558	95692226	95785213	+	inside	112	112	NearestLocation	Flrt2
chr3	31219507	31219786	280	*	25.98	diff_BDNF_IP_cJUN_vs_Uninduced_IP_cJUN_cond1_21951	18417	31149920	31164326	+	downstream	69587	55181	NearestLocation	Cldn11
chr16	35588798	35588964	167	*	25.98	diff_BDNF_IP_cJUN_vs_Uninduced_IP_cJUN_cond1_14212	20357	35541362	35664258	+	inside	47436	47436	NearestLocation	Sema5b
chr14	64164210	64164409	200	*	25.9778	diff_BDNF_IP_cJUN_vs_Uninduced_IP_cJUN_cond1_11213	73382	64104323	64113751	+	downstream	59887	50459	NearestLocation	Prss52
chr6	94159494	94159667	174	*	25.9734	diff_BDNF_IP_cJUN_vs_Uninduced_IP_cJUN_cond1_29430	78178	94132923	94237442	-	inside	77948	26571	NearestLocation	4930511A08Rik
chr3	24068725	24069046	322	*	25.9697	diff_BDNF_IP_cJUN_vs_Uninduced_IP_cJUN_cond1_21879	19784	22251370	22251607	+	downstream	1817355	1817118	NearestLocation	Rprl2
chr7	39867176	39867409	234	*	25.9654	diff_BDNF_IP_cJUN_vs_Uninduced_IP_cJUN_cond1_30949	70227	39517766	39540415	+	downstream	349410	326761	NearestLocation	Zfp619
chr7	27306259	27306383	125	*	25.9644	diff_BDNF_IP_cJUN_vs_Uninduced_IP_cJUN_cond1_30650	108075	27305141	27337612	-	inside	31353	1118	NearestLocation	Ltbp4
chr11	79676033	79676183	151	*	25.9513	diff_BDNF_IP_cJUN_vs_Uninduced_IP_cJUN_cond1_5771	72218	79670373	79675086	-	upstream	-947	947	NearestLocation	Rab11fip4os2
chr2	181420455	181420668	214	*	25.9449	diff_BDNF_IP_cJUN_vs_Uninduced_IP_cJUN_cond1_21737	329584	181384250	181387596	+	downstream	36205	32859	NearestLocation	Slc2a4rg-ps
chr9	49623929	49624667	739	*	25.9402	diff_BDNF_IP_cJUN_vs_Uninduced_IP_cJUN_cond1_35587	100036537	49518288	49568025	+	downstream	105641	55904	NearestLocation	Gm11149
chrX	8222344	8222529	186	*	25.9389	diff_BDNF_IP_cJUN_vs_Uninduced_IP_cJUN_cond1_37089	53627	8193850	8206525	-	upstream	-15819	15819	NearestLocation	Porcn
chr15	98746636	98746860	225	*	25.9366	diff_BDNF_IP_cJUN_vs_Uninduced_IP_cJUN_cond1_13363	11842	98737626	98763118	-	inside	16482	9010	NearestLocation	Arf3
chr5	44719971	44720109	139	*	25.9358	diff_BDNF_IP_cJUN_vs_Uninduced_IP_cJUN_cond1_26540	16826	44472133	44799746	-	inside	79775	79637	NearestLocation	Ldb2
chr16	85022928	85023595	668	*	25.9344	diff_BDNF_IP_cJUN_vs_Uninduced_IP_cJUN_cond1_14518	100038614	84972211	84979451	+	downstream	50717	43477	NearestLocation	Gm10791
chr2	136713426	136713695	270	*	25.9316	diff_BDNF_IP_cJUN_vs_Uninduced_IP_cJUN_cond1_20890	20614	136713450	136782428	+	overlapStart	-24	24	NearestLocation	Snap25
chr5	133935584	133935763	180	*	25.9287	diff_BDNF_IP_cJUN_vs_Uninduced_IP_cJUN_cond1_27841	80909	134099748	134141758	+	upstream	-164164	163985	NearestLocation	Gatsl2
chr18	43809539	43809863	325	*	25.9228	diff_BDNF_IP_cJUN_vs_Uninduced_IP_cJUN_cond1_16954	225443	43777196	43792878	-	upstream	-16661	16661	NearestLocation	Gm94
chr15	71579454	71579644	191	*	25.9207	diff_BDNF_IP_cJUN_vs_Uninduced_IP_cJUN_cond1_12548	70363	71445678	71727838	-	inside	148384	133776	NearestLocation	Fam135b
chr14	121168276	121168452	177	*	25.9082	diff_BDNF_IP_cJUN_vs_Uninduced_IP_cJUN_cond1_11836	223254	121035574	121283726	+	inside	132702	115274	NearestLocation	Farp1
chrX	139998390	139998525	136	*	25.9031	diff_BDNF_IP_cJUN_vs_Uninduced_IP_cJUN_cond1_37372	237073	139889511	139998595	-	inside	205	70	NearestLocation	Rbm41
chr3	115768725	115769187	463	*	25.9011	diff_BDNF_IP_cJUN_vs_Uninduced_IP_cJUN_cond1_23104	13609	115710433	115715055	-	upstream	-53670	53670	NearestLocation	S1pr1
chr5	118737579	118737757	179	*	25.8985	diff_BDNF_IP_cJUN_vs_Uninduced_IP_cJUN_cond1_27411	76199	118560719	118765437	+	inside	176860	27680	NearestLocation	Med13l
chr18	21309576	21309715	140	*	25.8984	diff_BDNF_IP_cJUN_vs_Uninduced_IP_cJUN_cond1_16552	381126	21127342	21300139	-	upstream	-9437	9437	NearestLocation	Garem
chr6	93226431	93226623	193	*	25.8974	diff_BDNF_IP_cJUN_vs_Uninduced_IP_cJUN_cond1_29415	330385	92940582	93272977	+	inside	285849	46354	NearestLocation	9530026P05Rik
chr4	76344076	76344670	595	*	25.8919	diff_BDNF_IP_cJUN_vs_Uninduced_IP_cJUN_cond1_24279	66928	75277354	75278286	-	upstream	-1065790	1065790	NearestLocation	Tmem261
chr9	48678583	48678763	181	*	25.8874	diff_BDNF_IP_cJUN_vs_Uninduced_IP_cJUN_cond1_35559	18113	48591877	48605077	-	upstream	-73506	73506	NearestLocation	Nnmt
chr3	122312171	122312297	127	*	25.8844	diff_BDNF_IP_cJUN_vs_Uninduced_IP_cJUN_cond1_23184	791077	122293585	122293703	-	upstream	-18468	18468	NearestLocation	Mir760
chr13	98180661	98180845	185	*	25.8809	diff_BDNF_IP_cJUN_vs_Uninduced_IP_cJUN_cond1_10126	110596	97898595	98206439	-	inside	25778	25594	NearestLocation	Arhgef28
chr7	34291448	34291605	158	*	25.8795	diff_BDNF_IP_cJUN_vs_Uninduced_IP_cJUN_cond1_30855	233103	34236714	34313522	-	inside	22074	21917	NearestLocation	4931406P16Rik
chr12	100404567	100404714	148	*	25.8789	diff_BDNF_IP_cJUN_vs_Uninduced_IP_cJUN_cond1_8430	104718	100300770	100520822	-	inside	116255	103797	NearestLocation	Ttc7b
chr6	115291934	115292056	123	*	25.8749	diff_BDNF_IP_cJUN_vs_Uninduced_IP_cJUN_cond1_29731	110595	115245616	115251849	-	upstream	-40085	40085	NearestLocation	Timp4
chr6	83499185	83499369	185	*	25.8746	diff_BDNF_IP_cJUN_vs_Uninduced_IP_cJUN_cond1_29133	27369	83480214	83506969	-	inside	7784	7600	NearestLocation	Dguok
chr17	48249124	48249271	148	*	25.8711	diff_BDNF_IP_cJUN_vs_Uninduced_IP_cJUN_cond1_15818	58218	48247729	48258847	+	inside	1395	1395	NearestLocation	Trem3
chr5	119478656	119478832	177	*	25.8659	diff_BDNF_IP_cJUN_vs_Uninduced_IP_cJUN_cond1_27425	330183	119625942	119634462	+	upstream	-147286	147110	NearestLocation	Gm16063
chr12	8326908	8327251	344	*	25.8658	diff_BDNF_IP_cJUN_vs_Uninduced_IP_cJUN_cond1_7250	58240	8313433	8343824	+	inside	13475	13475	NearestLocation	Hs1bp3
chr4	11918442	11918671	230	*	25.8649	diff_BDNF_IP_cJUN_vs_Uninduced_IP_cJUN_cond1_23677	381511	11958183	11966450	-	downstream	48008	39512	NearestLocation	Pdp1
chr1	155015798	155015956	159	*	25.861	diff_BDNF_IP_cJUN_vs_Uninduced_IP_cJUN_cond1_1713	15939	155096367	155099636	-	downstream	83838	80411	NearestLocation	Ier5
chr6	38381204	38381510	307	*	25.8571	diff_BDNF_IP_cJUN_vs_Uninduced_IP_cJUN_cond1_28721	264134	38381524	38427647	+	upstream	-320	14	NearestLocation	Ttc26
chr1	181624773	181624972	200	*	25.8563	diff_BDNF_IP_cJUN_vs_Uninduced_IP_cJUN_cond1_2196	403180	181509633	181511451	-	upstream	-113322	113322	NearestLocation	Ccdc121
chr14	61056610	61056797	188	*	25.8546	diff_BDNF_IP_cJUN_vs_Uninduced_IP_cJUN_cond1_11136	29820	60963834	61046855	-	upstream	-9755	9755	NearestLocation	Tnfrsf19
chr5	111159596	111159859	264	*	25.8488	diff_BDNF_IP_cJUN_vs_Uninduced_IP_cJUN_cond1_27156	735278	111004144	111004252	+	downstream	155452	155344	NearestLocation	Mir701
chr2	11173062	11173465	404	*	25.8454	diff_BDNF_IP_cJUN_vs_Uninduced_IP_cJUN_cond1_18916	18761	11172382	11301226	+	inside	680	680	NearestLocation	Prkcq
chr8	23724663	23724852	190	*	25.8453	diff_BDNF_IP_cJUN_vs_Uninduced_IP_cJUN_cond1_33140	320158	23669661	24063116	+	inside	55002	55002	NearestLocation	Zmat4
chr5	128361348	128361502	155	*	25.8399	diff_BDNF_IP_cJUN_vs_Uninduced_IP_cJUN_cond1_27728	243274	127783491	128433077	-	inside	71729	71575	NearestLocation	Tmem132d
chr15	86606471	86606860	390	*	25.8336	diff_BDNF_IP_cJUN_vs_Uninduced_IP_cJUN_cond1_13137	223754	86214459	86498503	+	downstream	392012	107968	NearestLocation	Tbc1d22a
chr3	36537779	36538068	290	*	25.8284	diff_BDNF_IP_cJUN_vs_Uninduced_IP_cJUN_cond1_22051	50911	36552606	36565727	+	upstream	-14827	14538	NearestLocation	Exosc9
chr2	69451273	69451443	171	*	25.8256	diff_BDNF_IP_cJUN_vs_Uninduced_IP_cJUN_cond1_19905	241452	69380462	69403086	+	downstream	70811	48187	NearestLocation	Dhrs9
chr13	6431857	6432111	255	*	25.8235	diff_BDNF_IP_cJUN_vs_Uninduced_IP_cJUN_cond1_8854	69617	6548157	6580149	+	upstream	-116300	116046	NearestLocation	Pitrm1
chr19	21747496	21747672	177	*	25.8228	diff_BDNF_IP_cJUN_vs_Uninduced_IP_cJUN_cond1_18094	83921	21778340	21858360	+	upstream	-30844	30668	NearestLocation	Tmem2
chr14	105194817	105194937	121	*	25.8211	diff_BDNF_IP_cJUN_vs_Uninduced_IP_cJUN_cond1_11713	74213	105114519	105177327	-	upstream	-17490	17490	NearestLocation	Rbm26
chr16	7396210	7396399	190	*	25.819	diff_BDNF_IP_cJUN_vs_Uninduced_IP_cJUN_cond1_13658	74720	8409276	8425136	-	downstream	1028926	1012877	NearestLocation	Tmem114
chr18	43208976	43209132	157	*	25.8185	diff_BDNF_IP_cJUN_vs_Uninduced_IP_cJUN_cond1_16945	269019	43207697	43317481	+	inside	1279	1279	NearestLocation	Stk32a
chr10	104705673	104705794	122	*	25.8177	diff_BDNF_IP_cJUN_vs_Uninduced_IP_cJUN_cond1_3990	102465222	104287269	104287376	+	downstream	418404	418297	NearestLocation	Mir6411
chr8	41821756	41821934	179	*	25.8148	diff_BDNF_IP_cJUN_vs_Uninduced_IP_cJUN_cond1_33348	69966	41827267	42046202	+	upstream	-5511	5333	NearestLocation	2810404M03Rik
chr8	99370216	99370385	170	*	25.8129	diff_BDNF_IP_cJUN_vs_Uninduced_IP_cJUN_cond1_34155	12564	99024471	99416471	-	inside	46255	46086	NearestLocation	Cdh8
chr7	121698960	121699510	551	*	25.8119	diff_BDNF_IP_cJUN_vs_Uninduced_IP_cJUN_cond1_32245	76179	121642021	121707253	-	inside	8293	7743	NearestLocation	Usp31
chr2	45246447	45246663	217	*	25.8093	diff_BDNF_IP_cJUN_vs_Uninduced_IP_cJUN_cond1_19691	24136	44983512	45117395	-	upstream	-129052	129052	NearestLocation	Zeb2
chr10	67282079	67282215	137	*	25.8091	diff_BDNF_IP_cJUN_vs_Uninduced_IP_cJUN_cond1_3140	641340	67266689	67285281	-	inside	3202	3066	NearestLocation	Nrbf2
chr11	24485273	24485477	205	*	25.8057	diff_BDNF_IP_cJUN_vs_Uninduced_IP_cJUN_cond1_4640	71316	24481909	24569951	+	inside	3364	3364	NearestLocation	4933430M04Rik
chr3	89225899	89226079	181	*	25.799	diff_BDNF_IP_cJUN_vs_Uninduced_IP_cJUN_cond1_22632	100124470	89227116	89227198	-	downstream	1299	1037	NearestLocation	Mir92b
chr10	27133315	27133445	131	*	25.7936	diff_BDNF_IP_cJUN_vs_Uninduced_IP_cJUN_cond1_2712	75855	27389866	27397225	+	upstream	-256551	256421	NearestLocation	4930579H20Rik
chr11	32321271	32321428	158	*	25.7817	diff_BDNF_IP_cJUN_vs_Uninduced_IP_cJUN_cond1_4726	216635	32300069	32300873	+	downstream	21202	20398	NearestLocation	Hbq1a
chr4	133443183	133443362	180	*	25.776	diff_BDNF_IP_cJUN_vs_Uninduced_IP_cJUN_cond1_25275	100342	133480133	133487940	+	upstream	-36950	36771	NearestLocation	Fam46b
chr18	37994111	37994259	149	*	25.7745	diff_BDNF_IP_cJUN_vs_Uninduced_IP_cJUN_cond1_16836	102466913	37990887	37990945	-	upstream	-3166	3166	NearestLocation	Mir6980
chr15	100700486	100700646	161	*	25.7741	diff_BDNF_IP_cJUN_vs_Uninduced_IP_cJUN_cond1_13469	109901	100674422	100687920	-	upstream	-12566	12566	NearestLocation	Cela1
chr1	133887268	133887430	163	*	25.7718	diff_BDNF_IP_cJUN_vs_Uninduced_IP_cJUN_cond1_1412	269120	133897194	133907999	-	downstream	20731	9764	NearestLocation	Optc
chr2	49751610	49751809	200	*	25.7709	diff_BDNF_IP_cJUN_vs_Uninduced_IP_cJUN_cond1_19719	71897	49787686	49948846	+	upstream	-36076	35877	NearestLocation	Lypd6b
chr5	99214610	99214804	195	*	25.7689	diff_BDNF_IP_cJUN_vs_Uninduced_IP_cJUN_cond1_26948	320292	99217420	99252927	-	downstream	38317	2616	NearestLocation	Rasgef1b
chr14	29882648	29882952	305	*	25.7584	diff_BDNF_IP_cJUN_vs_Uninduced_IP_cJUN_cond1_10747	80795	29968380	29975074	+	upstream	-85732	85428	NearestLocation	Selk
chr7	144426073	144426197	125	*	25.754	diff_BDNF_IP_cJUN_vs_Uninduced_IP_cJUN_cond1_32835	13043	144435724	144470935	-	downstream	44862	9527	NearestLocation	Cttn
chr1	151250813	151251206	394	*	25.7491	diff_BDNF_IP_cJUN_vs_Uninduced_IP_cJUN_cond1_1613	117198	151344498	151364445	+	upstream	-93685	93292	NearestLocation	Ivns1abp
chr14	93884526	93884792	267	*	25.7486	diff_BDNF_IP_cJUN_vs_Uninduced_IP_cJUN_cond1_11642	211712	93013700	93890669	-	inside	6143	5877	NearestLocation	Pcdh9
chr8	124827517	124827673	157	*	25.7347	diff_BDNF_IP_cJUN_vs_Uninduced_IP_cJUN_cond1_34708	330863	124793019	124834704	+	inside	34498	7031	NearestLocation	Trim67
chr18	34457562	34457975	414	*	25.7321	diff_BDNF_IP_cJUN_vs_Uninduced_IP_cJUN_cond1_16703	225358	34442351	34506823	-	inside	49261	15211	NearestLocation	Fam13b
chr12	34092002	34092145	144	*	25.7311	diff_BDNF_IP_cJUN_vs_Uninduced_IP_cJUN_cond1_7556	22160	33957671	33959831	+	downstream	134331	132171	NearestLocation	Twist1
chr4	63228930	63229634	705	*	25.724	diff_BDNF_IP_cJUN_vs_Uninduced_IP_cJUN_cond1_24216	373864	63215412	63334990	+	inside	13518	13518	NearestLocation	Col27a1
chr18	76145447	76145677	231	*	25.7199	diff_BDNF_IP_cJUN_vs_Uninduced_IP_cJUN_cond1_17506	102465184	76170552	76170652	+	upstream	-25105	24875	NearestLocation	Mir6358
chr10	86459702	86459933	232	*	25.7195	diff_BDNF_IP_cJUN_vs_Uninduced_IP_cJUN_cond1_3753	27204	86048746	86498896	-	inside	39194	38963	NearestLocation	Syn3
chr4	126246946	126247086	141	*	25.7122	diff_BDNF_IP_cJUN_vs_Uninduced_IP_cJUN_cond1_25038	245877	126232168	126256319	-	inside	9373	9233	NearestLocation	Map7d1
chr3	68531714	68532323	610	*	25.7109	diff_BDNF_IP_cJUN_vs_Uninduced_IP_cJUN_cond1_22327	16159	68690644	68698550	+	upstream	-158930	158321	NearestLocation	Il12a
chr5	97693588	97693772	185	*	25.7043	diff_BDNF_IP_cJUN_vs_Uninduced_IP_cJUN_cond1_26940	14626	97455161	97457008	-	upstream	-236580	236580	NearestLocation	Gk2
chr14	55177365	55177537	173	*	25.7041	diff_BDNF_IP_cJUN_vs_Uninduced_IP_cJUN_cond1_11042	71412	55222007	55241440	+	upstream	-44642	44470	NearestLocation	Dhrs2
chr3	59079401	59079534	134	*	25.7036	diff_BDNF_IP_cJUN_vs_Uninduced_IP_cJUN_cond1_22257	229323	59096448	59101821	-	downstream	22420	16914	NearestLocation	Gpr171
chr5	147716309	147716545	237	*	25.7026	diff_BDNF_IP_cJUN_vs_Uninduced_IP_cJUN_cond1_28271	14254	147562196	147725988	-	inside	9679	9443	NearestLocation	Flt1
chr4	132938702	132938920	219	*	25.6954	diff_BDNF_IP_cJUN_vs_Uninduced_IP_cJUN_cond1_25244	230789	132899213	132922551	-	upstream	-16151	16151	NearestLocation	Fam76a
chr12	86772097	86772296	200	*	25.6874	diff_BDNF_IP_cJUN_vs_Uninduced_IP_cJUN_cond1_8233	627607	86734369	86763795	+	downstream	37728	8302	NearestLocation	Lrrc74a
chr2	142910258	142910440	183	*	25.6851	diff_BDNF_IP_cJUN_vs_Uninduced_IP_cJUN_cond1_20946	16558	142618345	142901464	-	upstream	-8794	8794	NearestLocation	Kif16b
chr1	20933597	20933876	280	*	25.6816	diff_BDNF_IP_cJUN_vs_Uninduced_IP_cJUN_cond1_96	71877	20951626	20990841	+	upstream	-18029	17750	NearestLocation	Efhc1
chr4	138716819	138717005	187	*	25.6738	diff_BDNF_IP_cJUN_vs_Uninduced_IP_cJUN_cond1_25479	18781	138725325	138744575	+	upstream	-8506	8320	NearestLocation	Pla2g2c
chr5	65122404	65122558	155	*	25.6656	diff_BDNF_IP_cJUN_vs_Uninduced_IP_cJUN_cond1_26683	71778	65107570	65168142	+	inside	14834	14834	NearestLocation	Klhl5
chr15	69273643	69273801	159	*	25.6632	diff_BDNF_IP_cJUN_vs_Uninduced_IP_cJUN_cond1_12544	75076	69270533	69274718	+	inside	3110	917	NearestLocation	4930504C09Rik
chr11	118104085	118104243	159	*	25.6612	diff_BDNF_IP_cJUN_vs_Uninduced_IP_cJUN_cond1_6969	69926	118021723	118129219	-	inside	25134	24976	NearestLocation	Dnah17
chr14	37313977	37314140	164	*	25.6525	diff_BDNF_IP_cJUN_vs_Uninduced_IP_cJUN_cond1_10868	66092	37120445	37135322	-	upstream	-178655	178655	NearestLocation	Ghitm
chr16	11713341	11713560	220	*	25.6517	diff_BDNF_IP_cJUN_vs_Uninduced_IP_cJUN_cond1_13750	73761	11779702	11781501	+	upstream	-66361	66142	NearestLocation	4833415N18Rik
chr12	52752185	52752325	141	*	25.6443	diff_BDNF_IP_cJUN_vs_Uninduced_IP_cJUN_cond1_7690	238161	52699383	53151015	+	inside	52802	52802	NearestLocation	Akap6
chr2	166069197	166069349	153	*	25.6442	diff_BDNF_IP_cJUN_vs_Uninduced_IP_cJUN_cond1_21474	17979	165992637	166073242	+	inside	76560	3893	NearestLocation	Ncoa3
chr10	62208539	62208704	166	*	25.6398	diff_BDNF_IP_cJUN_vs_Uninduced_IP_cJUN_cond1_3058	102465767	62194167	62194227	-	upstream	-14312	14312	NearestLocation	Mir7662
chr18	84384333	84384496	164	*	25.6389	diff_BDNF_IP_cJUN_vs_Uninduced_IP_cJUN_cond1_17632	240476	84207702	84589504	-	inside	205171	176631	NearestLocation	Zfp407
chr11	86434377	86434526	150	*	25.6366	diff_BDNF_IP_cJUN_vs_Uninduced_IP_cJUN_cond1_5906	76892	86484657	86499007	+	upstream	-50280	50131	NearestLocation	Rnft1
chr13	20398340	20398629	290	*	25.6339	diff_BDNF_IP_cJUN_vs_Uninduced_IP_cJUN_cond1_8983	140580	20090507	20608356	+	inside	307833	209727	NearestLocation	Elmo1
chr7	100943179	100943416	238	*	25.6325	diff_BDNF_IP_cJUN_vs_Uninduced_IP_cJUN_cond1_31892	207212	100869746	100932161	-	upstream	-11018	11018	NearestLocation	Arhgef17
chr9	45962995	45963232	238	*	25.63	diff_BDNF_IP_cJUN_vs_Uninduced_IP_cJUN_cond1_35501	214597	45937857	45955249	-	upstream	-7746	7746	NearestLocation	Sidt2
chr13	99238826	99238955	130	*	25.6293	diff_BDNF_IP_cJUN_vs_Uninduced_IP_cJUN_cond1_10154	238803	99184823	99247032	+	inside	54003	8077	NearestLocation	Zfp366
chr14	120294524	120294720	197	*	25.6231	diff_BDNF_IP_cJUN_vs_Uninduced_IP_cJUN_cond1_11799	105559	120275669	120431698	+	inside	18855	18855	NearestLocation	Mbnl2
chr4	102352126	102352297	172	*	25.6229	diff_BDNF_IP_cJUN_vs_Uninduced_IP_cJUN_cond1_24539	18578	102087741	102607262	+	inside	264385	254965	NearestLocation	Pde4b
chr14	14352360	14352598	239	*	25.6194	diff_BDNF_IP_cJUN_vs_Uninduced_IP_cJUN_cond1_10503	16188	14346495	14355490	+	inside	5865	2892	NearestLocation	Il3ra
chr10	98951722	98951931	210	*	25.6149	diff_BDNF_IP_cJUN_vs_Uninduced_IP_cJUN_cond1_3959	67972	98915152	99026143	+	inside	36570	36570	NearestLocation	Atp2b1
chr6	117206912	117207073	162	*	25.6121	diff_BDNF_IP_cJUN_vs_Uninduced_IP_cJUN_cond1_29777	20315	117168535	117181368	+	downstream	38377	25544	NearestLocation	Cxcl12
chr8	33078049	33078510	462	*	25.6106	diff_BDNF_IP_cJUN_vs_Uninduced_IP_cJUN_cond1_33238	100042715	32888505	32950026	-	upstream	-128023	128023	NearestLocation	Gm3985
chr11	21374221	21374360	140	*	25.6013	diff_BDNF_IP_cJUN_vs_Uninduced_IP_cJUN_cond1_4597	216558	21321126	21371267	-	upstream	-2954	2954	NearestLocation	Ugp2
chr11	70906791	70906916	126	*	25.5874	diff_BDNF_IP_cJUN_vs_Uninduced_IP_cJUN_cond1_5454	54189	70844761	70943105	+	inside	62030	36189	NearestLocation	Rabep1
chr15	100199763	100200024	262	*	25.5866	diff_BDNF_IP_cJUN_vs_Uninduced_IP_cJUN_cond1_13450	11908	100227859	100261248	+	upstream	-28096	27835	NearestLocation	Atf1
chr12	85341177	85341359	183	*	25.5822	diff_BDNF_IP_cJUN_vs_Uninduced_IP_cJUN_cond1_8164	217718	85299514	85339362	-	upstream	-1815	1815	NearestLocation	Nek9
chr7	139467994	139468174	181	*	25.5819	diff_BDNF_IP_cJUN_vs_Uninduced_IP_cJUN_cond1_32693	212111	139389109	139579652	+	inside	78885	78885	NearestLocation	Inpp5a
chr8	47221285	47221477	193	*	25.579	diff_BDNF_IP_cJUN_vs_Uninduced_IP_cJUN_cond1_33417	71069	47180048	47352348	-	inside	131063	41237	NearestLocation	Stox2
chr18	12786618	12786932	315	*	25.5787	diff_BDNF_IP_cJUN_vs_Uninduced_IP_cJUN_cond1_16494	71132	12741355	12755142	+	downstream	45263	31476	NearestLocation	Cabyr
chr13	63356705	63356878	174	*	25.5707	diff_BDNF_IP_cJUN_vs_Uninduced_IP_cJUN_cond1_9765	100526474	63301199	63301283	-	upstream	-55422	55422	NearestLocation	Mir3074-1
chr9	109955949	109956313	365	*	25.5692	diff_BDNF_IP_cJUN_vs_Uninduced_IP_cJUN_cond1_36717	17758	109931774	110083954	+	inside	24175	24175	NearestLocation	Map4
chr8	111991655	111991792	138	*	25.5689	diff_BDNF_IP_cJUN_vs_Uninduced_IP_cJUN_cond1_34361	30947	111966908	111992302	-	inside	647	510	NearestLocation	Adat1
chr18	17335186	17335383	198	*	25.5687	diff_BDNF_IP_cJUN_vs_Uninduced_IP_cJUN_cond1_16535	664619	17234483	17235482	-	upstream	-99704	99704	NearestLocation	4921533I20Rik
chrX	18409691	18409870	180	*	25.5684	diff_BDNF_IP_cJUN_vs_Uninduced_IP_cJUN_cond1_37142	75905	18414881	18461274	-	downstream	51583	5011	NearestLocation	4930578C19Rik
chr14	29482119	29482406	288	*	25.5615	diff_BDNF_IP_cJUN_vs_Uninduced_IP_cJUN_cond1_10741	12294	28904943	29721864	-	inside	239745	239458	NearestLocation	Cacna2d3
chr2	92426758	92426956	199	*	25.5614	diff_BDNF_IP_cJUN_vs_Uninduced_IP_cJUN_cond1_20216	12953	92403647	92434069	-	inside	7311	7113	NearestLocation	Cry2
chr12	30168618	30168753	136	*	25.5581	diff_BDNF_IP_cJUN_vs_Uninduced_IP_cJUN_cond1_7502	22018	30054661	30132609	-	upstream	-36009	36009	NearestLocation	Tpo
chr2	148431129	148431305	177	*	25.5579	diff_BDNF_IP_cJUN_vs_Uninduced_IP_cJUN_cond1_21027	17064	148436651	148443535	-	downstream	12406	5346	NearestLocation	Cd93
chr7	91096527	91096699	173	*	25.5577	diff_BDNF_IP_cJUN_vs_Uninduced_IP_cJUN_cond1_31688	23859	91090786	92449246	+	inside	5741	5741	NearestLocation	Dlg2
chr10	70445316	70445465	150	*	25.5548	diff_BDNF_IP_cJUN_vs_Uninduced_IP_cJUN_cond1_3230	71721	70440668	70558732	+	inside	4648	4648	NearestLocation	Fam13c
chr19	57572469	57572677	209	*	25.5475	diff_BDNF_IP_cJUN_vs_Uninduced_IP_cJUN_cond1_18721	226255	57611034	58133340	+	upstream	-38565	38357	NearestLocation	Atrnl1
chr4	108460662	108460783	122	*	25.5442	diff_BDNF_IP_cJUN_vs_Uninduced_IP_cJUN_cond1_24666	230594	108459426	108559415	+	inside	1236	1236	NearestLocation	Zcchc11
chr9	123384553	123384871	319	*	25.5427	diff_BDNF_IP_cJUN_vs_Uninduced_IP_cJUN_cond1_37037	102436	123366940	123462664	+	inside	17613	17613	NearestLocation	Lars2
chr3	57343969	57344124	156	*	25.5421	diff_BDNF_IP_cJUN_vs_Uninduced_IP_cJUN_cond1_22228	17112	57287064	57301919	-	upstream	-42050	42050	NearestLocation	Tm4sf1
chr10	90873234	90873559	326	*	25.5414	diff_BDNF_IP_cJUN_vs_Uninduced_IP_cJUN_cond1_3826	11783	90989311	91082743	-	downstream	209509	115752	NearestLocation	Apaf1
chr2	6220271	6220423	153	*	25.5358	diff_BDNF_IP_cJUN_vs_Uninduced_IP_cJUN_cond1_18852	67856	6188465	6212994	-	upstream	-7277	7277	NearestLocation	Echdc3
chr1	37357867	37358026	160	*	25.5355	diff_BDNF_IP_cJUN_vs_Uninduced_IP_cJUN_cond1_237	269180	37299838	37410740	+	inside	58029	52714	NearestLocation	Inpp4a
chr7	122128245	122128512	268	*	25.5345	diff_BDNF_IP_cJUN_vs_Uninduced_IP_cJUN_cond1_32257	233826	122107262	122132946	-	inside	4701	4434	NearestLocation	Palb2
chr19	56647776	56648026	251	*	25.5317	diff_BDNF_IP_cJUN_vs_Uninduced_IP_cJUN_cond1_18691	11554	56722372	56724862	+	upstream	-74596	74346	NearestLocation	Adrb1
chr10	69576337	69576582	246	*	25.5304	diff_BDNF_IP_cJUN_vs_Uninduced_IP_cJUN_cond1_3193	11735	69533708	70027436	+	inside	42629	42629	NearestLocation	Ank3
chr11	75402515	75402741	227	*	25.5265	diff_BDNF_IP_cJUN_vs_Uninduced_IP_cJUN_cond1_5595	20317	75410029	75422623	-	downstream	20108	7288	NearestLocation	Serpinf1
chr4	117891931	117892371	441	*	25.5208	diff_BDNF_IP_cJUN_vs_Uninduced_IP_cJUN_cond1_24802	67728	117888643	117892023	-	overlapStart	92	92	NearestLocation	Dph2
chr3	20875590	20875740	151	*	25.5171	diff_BDNF_IP_cJUN_vs_Uninduced_IP_cJUN_cond1_21858	11608	20314473	20367177	-	upstream	-508413	508413	NearestLocation	Agtr1b
chr1	171925058	171925196	139	*	25.5054	diff_BDNF_IP_cJUN_vs_Uninduced_IP_cJUN_cond1_2019	30925	171917537	171953167	+	inside	7521	7521	NearestLocation	Slamf6
chr6	25684685	25684838	154	*	25.5029	diff_BDNF_IP_cJUN_vs_Uninduced_IP_cJUN_cond1_28507	14763	25668523	25689980	-	inside	5295	5142	NearestLocation	Gpr37
chr9	25230479	25231004	526	*	25.5015	diff_BDNF_IP_cJUN_vs_Uninduced_IP_cJUN_cond1_35050	235072	25252439	25308571	+	upstream	-21960	21435	NearestLocation	2018-09-07
chr5	137660184	137660383	200	*	25.4923	diff_BDNF_IP_cJUN_vs_Uninduced_IP_cJUN_cond1_27979	16369	137643031	137645714	-	upstream	-14470	14470	NearestLocation	Irs3
chr8	86651369	86651820	452	*	25.4828	diff_BDNF_IP_cJUN_vs_Uninduced_IP_cJUN_cond1_33942	66887	86624043	86716638	+	inside	27326	27326	NearestLocation	Lonp2
chr15	53153736	53153948	213	*	25.4761	diff_BDNF_IP_cJUN_vs_Uninduced_IP_cJUN_cond1_12297	14042	53068261	53346183	-	inside	192447	85475	NearestLocation	Ext1
chr15	90997623	90997825	203	*	25.4748	diff_BDNF_IP_cJUN_vs_Uninduced_IP_cJUN_cond1_13211	16564	90933275	91049951	-	inside	52328	52126	NearestLocation	Kif21a
chr11	118894989	118895113	125	*	25.4665	diff_BDNF_IP_cJUN_vs_Uninduced_IP_cJUN_cond1_7011	52897	118489760	118911597	-	inside	16608	16484	NearestLocation	Rbfox3
chr14	48224196	48224564	369	*	25.4662	diff_BDNF_IP_cJUN_vs_Uninduced_IP_cJUN_cond1_10945	624367	48198716	48228413	+	inside	25480	3849	NearestLocation	Gm6498
chr5	14833251	14833411	161	*	25.4651	diff_BDNF_IP_cJUN_vs_Uninduced_IP_cJUN_cond1_26003	381714	14910124	14914889	-	downstream	81638	76713	NearestLocation	Gm9758
chr18	52403405	52403600	196	*	25.4626	diff_BDNF_IP_cJUN_vs_Uninduced_IP_cJUN_cond1_17017	67222	52465693	52490738	+	upstream	-62288	62093	NearestLocation	Srfbp1
chr15	66988493	66988753	261	*	25.4508	diff_BDNF_IP_cJUN_vs_Uninduced_IP_cJUN_cond1_12506	17988	66929318	66969641	-	upstream	-18852	18852	NearestLocation	Ndrg1
chr9	21494641	21495063	423	*	25.4441	diff_BDNF_IP_cJUN_vs_Uninduced_IP_cJUN_cond1_34975	387194	21496495	21496564	-	downstream	1923	1432	NearestLocation	Mir199a-1
chr16	33689582	33689851	270	*	25.4385	diff_BDNF_IP_cJUN_vs_Uninduced_IP_cJUN_cond1_14172	77446	33684466	33768195	+	inside	5116	5116	NearestLocation	Heg1
chr16	21448603	21448739	137	*	25.4382	diff_BDNF_IP_cJUN_vs_Uninduced_IP_cJUN_cond1_13931	209018	21423118	21644681	+	inside	25485	25485	NearestLocation	Vps8
chr3	147178898	147179137	240	*	25.4351	diff_BDNF_IP_cJUN_vs_Uninduced_IP_cJUN_cond1_23508	70892	146852367	146984008	+	downstream	326531	194890	NearestLocation	Ttll7
chr9	40731294	40731473	180	*	25.4346	diff_BDNF_IP_cJUN_vs_Uninduced_IP_cJUN_cond1_35297	71566	40685964	40784046	+	inside	45330	45330	NearestLocation	Clmp
chr11	107416733	107416888	156	*	25.4315	diff_BDNF_IP_cJUN_vs_Uninduced_IP_cJUN_cond1_6607	71795	107207892	107470720	-	inside	53987	53832	NearestLocation	Pitpnc1
chr4	145125591	145125760	170	*	25.4285	diff_BDNF_IP_cJUN_vs_Uninduced_IP_cJUN_cond1_25626	230895	144972622	145195005	-	inside	69414	69245	NearestLocation	Vps13d
chr6	115061770	115061979	210	*	25.4248	diff_BDNF_IP_cJUN_vs_Uninduced_IP_cJUN_cond1_29722	68971	115004381	115037874	-	upstream	-23896	23896	NearestLocation	Tamm41
chr14	34235092	34235257	166	*	25.4244	diff_BDNF_IP_cJUN_vs_Uninduced_IP_cJUN_cond1_10845	319508	34220046	34230421	+	downstream	15046	4671	NearestLocation	Syt15
chr18	45898996	45899269	274	*	25.4228	diff_BDNF_IP_cJUN_vs_Uninduced_IP_cJUN_cond1_16964	107003	45683487	46045260	-	inside	146264	145991	NearestLocation	A330093E20Rik
chr15	53170370	53170643	274	*	25.4223	diff_BDNF_IP_cJUN_vs_Uninduced_IP_cJUN_cond1_12298	14042	53068261	53346183	-	inside	175813	102109	NearestLocation	Ext1
chr14	60304886	60305084	199	*	25.4209	diff_BDNF_IP_cJUN_vs_Uninduced_IP_cJUN_cond1_11116	219135	60265205	60302371	+	downstream	39681	2515	NearestLocation	Mtmr6
chr9	94743309	94743474	166	*	25.4182	diff_BDNF_IP_cJUN_vs_Uninduced_IP_cJUN_cond1_36359	102465763	94751829	94751890	+	upstream	-8520	8355	NearestLocation	Mir7656
chr18	33770478	33770667	190	*	25.4159	diff_BDNF_IP_cJUN_vs_Uninduced_IP_cJUN_cond1_16688	69749	33794892	33795989	+	upstream	-24414	24225	NearestLocation	Epb41l4aos
chr10	61246341	61246584	244	*	25.4148	diff_BDNF_IP_cJUN_vs_Uninduced_IP_cJUN_cond1_3042	237360	61197112	61273438	-	inside	27097	26854	NearestLocation	Adamts14
chr19	33366667	33366887	221	*	25.4148	diff_BDNF_IP_cJUN_vs_Uninduced_IP_cJUN_cond1_18269	67795	33137745	33392295	-	inside	25628	25408	NearestLocation	Rnls
chr7	65450355	65450546	192	*	25.4147	diff_BDNF_IP_cJUN_vs_Uninduced_IP_cJUN_cond1_31317	21872	65296165	65371244	-	upstream	-79111	79111	NearestLocation	Tjp1
chr5	150717870	150718035	166	*	25.4097	diff_BDNF_IP_cJUN_vs_Uninduced_IP_cJUN_cond1_28352	100710	150673827	150810669	+	inside	44043	44043	NearestLocation	Pds5b
chr11	32230297	32230517	221	*	25.4095	diff_BDNF_IP_cJUN_vs_Uninduced_IP_cJUN_cond1_4722	268395	32226505	32232702	+	inside	3792	2185	NearestLocation	Mpg
chr15	66513457	66513610	154	*	25.4092	diff_BDNF_IP_cJUN_vs_Uninduced_IP_cJUN_cond1_12492	54562	66379858	66500910	-	upstream	-12547	12547	NearestLocation	Lrrc6
chr16	38196350	38196578	229	*	25.409	diff_BDNF_IP_cJUN_vs_Uninduced_IP_cJUN_cond1_14252	18171	38248349	38294824	-	downstream	98474	51771	NearestLocation	Nr1i2
chr4	141212957	141213123	167	*	25.4047	diff_BDNF_IP_cJUN_vs_Uninduced_IP_cJUN_cond1_25549	76166	141213956	141226756	+	upstream	-999	833	NearestLocation	Rsg1
chr3	33399212	33399536	325	*	25.4028	diff_BDNF_IP_cJUN_vs_Uninduced_IP_cJUN_cond1_21998	58869	32949634	33143191	-	upstream	-256021	256021	NearestLocation	Pex5l
chr14	13551328	13551545	218	*	25.4001	diff_BDNF_IP_cJUN_vs_Uninduced_IP_cJUN_cond1_10493	218739	13670876	13683148	+	upstream	-119548	119331	NearestLocation	Sntn
chr10	86992331	86992691	361	*	25.3978	diff_BDNF_IP_cJUN_vs_Uninduced_IP_cJUN_cond1_3770	192188	86841210	87007942	-	inside	15611	15251	NearestLocation	Stab2
chr7	97473075	97473244	170	*	25.3941	diff_BDNF_IP_cJUN_vs_Uninduced_IP_cJUN_cond1_31771	101861	97480956	97541398	+	upstream	-7881	7712	NearestLocation	Ints4
chr19	4701296	4701423	128	*	25.3927	diff_BDNF_IP_cJUN_vs_Uninduced_IP_cJUN_cond1_17704	381196	4625841	4698668	-	upstream	-2628	2628	NearestLocation	Gm960
chr6	25462925	25463452	528	*	25.3889	diff_BDNF_IP_cJUN_vs_Uninduced_IP_cJUN_cond1_28504	14763	25668523	25689980	-	downstream	227055	205071	NearestLocation	Gpr37
chr5	132881259	132881495	237	*	25.3875	diff_BDNF_IP_cJUN_vs_Uninduced_IP_cJUN_cond1_27825	319974	131437682	132542343	-	upstream	-338916	338916	NearestLocation	Auts2
chr6	40607397	40607665	269	*	25.3873	diff_BDNF_IP_cJUN_vs_Uninduced_IP_cJUN_cond1_28792	387513	40612315	40613310	-	downstream	5913	4650	NearestLocation	Tas2r138
chr5	53364026	53364193	168	*	25.386	diff_BDNF_IP_cJUN_vs_Uninduced_IP_cJUN_cond1_26601	66278	53267106	53278540	+	downstream	96920	85486	NearestLocation	Smim20
chr11	63761627	63761853	227	*	25.3782	diff_BDNF_IP_cJUN_vs_Uninduced_IP_cJUN_cond1_5256	54710	63884693	63922284	-	downstream	160657	122840	NearestLocation	Hs3st3b1
chr11	40675174	40675344	171	*	25.3757	diff_BDNF_IP_cJUN_vs_Uninduced_IP_cJUN_cond1_4804	108645	40679314	40695203	-	downstream	20029	3970	NearestLocation	Mat2b
chr5	103070958	103071177	220	*	25.3738	diff_BDNF_IP_cJUN_vs_Uninduced_IP_cJUN_cond1_27011	26414	102907948	103211334	-	inside	140376	140157	NearestLocation	Mapk10
chr14	84175642	84175775	134	*	25.3689	diff_BDNF_IP_cJUN_vs_Uninduced_IP_cJUN_cond1_11609	219228	84443563	84537060	+	upstream	-267921	267788	NearestLocation	Pcdh17
chr10	93736351	93736495	145	*	25.3628	diff_BDNF_IP_cJUN_vs_Uninduced_IP_cJUN_cond1_3867	100504069	93674218	93683322	-	upstream	-53029	53029	NearestLocation	Gm15915
chr7	126946576	126946783	208	*	25.3555	diff_BDNF_IP_cJUN_vs_Uninduced_IP_cJUN_cond1_32385	233879	126946008	126949581	-	inside	3005	568	NearestLocation	Asphd1
chr11	116185874	116186179	306	*	25.353	diff_BDNF_IP_cJUN_vs_Uninduced_IP_cJUN_cond1_6867	69535	116198855	116215318	+	upstream	-12981	12676	NearestLocation	Ten1
chr10	4120747	4120891	145	*	25.352	diff_BDNF_IP_cJUN_vs_Uninduced_IP_cJUN_cond1_2457	83397	4266329	4359471	+	upstream	-145582	145438	NearestLocation	Akap12
chr4	87047236	87047469	234	*	25.3506	diff_BDNF_IP_cJUN_vs_Uninduced_IP_cJUN_cond1_24371	230379	86874414	86932490	+	downstream	172822	114746	NearestLocation	Acer2
chr14	70162054	70162195	142	*	25.3498	diff_BDNF_IP_cJUN_vs_Uninduced_IP_cJUN_cond1_11403	268759	70154405	70159502	-	upstream	-2552	2552	NearestLocation	9930012K11Rik
chr3	69529714	69529888	175	*	25.3498	diff_BDNF_IP_cJUN_vs_Uninduced_IP_cJUN_cond1_22368	26879	69573919	69598960	-	downstream	69246	44031	NearestLocation	B3galnt1
chr9	34156716	34156842	127	*	25.3468	diff_BDNF_IP_cJUN_vs_Uninduced_IP_cJUN_cond1_35184	77119	34042371	34059019	+	downstream	114345	97697	NearestLocation	7630403G23Rik
chr7	43464953	43465072	120	*	25.3461	diff_BDNF_IP_cJUN_vs_Uninduced_IP_cJUN_cond1_30968	75690	43463233	43472014	+	inside	1720	1720	NearestLocation	Vsig10l
chr1	194652132	194652491	360	*	25.344	diff_BDNF_IP_cJUN_vs_Uninduced_IP_cJUN_cond1_2412	18845	194619829	194816868	+	inside	32303	32303	NearestLocation	Plxna2
chr7	76562637	76562803	167	*	25.3379	diff_BDNF_IP_cJUN_vs_Uninduced_IP_cJUN_cond1_31463	244071	76229887	77124698	+	inside	332750	332750	NearestLocation	Agbl1
chr1	25079437	25079631	195	*	25.334	diff_BDNF_IP_cJUN_vs_Uninduced_IP_cJUN_cond1_123	100504323	25276404	25277954	-	downstream	198517	196773	NearestLocation	Gm20172
chr4	154336762	154337043	282	*	25.3334	diff_BDNF_IP_cJUN_vs_Uninduced_IP_cJUN_cond1_25840	230972	154278470	154301663	-	upstream	-35099	35099	NearestLocation	Arhgef16
chr12	110953063	110953198	136	*	25.3312	diff_BDNF_IP_cJUN_vs_Uninduced_IP_cJUN_cond1_8662	74251	110975353	110979021	-	downstream	25958	22155	NearestLocation	Ankrd9
chr2	124975174	124975431	258	*	25.3311	diff_BDNF_IP_cJUN_vs_Uninduced_IP_cJUN_cond1_20621	317750	125068127	125088677	+	upstream	-92953	92696	NearestLocation	Slc24a5
chr1	181419462	181419604	143	*	25.3286	diff_BDNF_IP_cJUN_vs_Uninduced_IP_cJUN_cond1_2185	72978	181352628	181460641	+	inside	66834	41037	NearestLocation	Cnih3
chr13	41461589	41461748	160	*	25.3272	diff_BDNF_IP_cJUN_vs_Uninduced_IP_cJUN_cond1_9237	18003	41309916	41487360	-	inside	25771	25612	NearestLocation	Nedd9
chr18	46264390	46264542	153	*	25.3265	diff_BDNF_IP_cJUN_vs_Uninduced_IP_cJUN_cond1_16968	225467	46239949	46280850	-	inside	16460	16308	NearestLocation	Pggt1b
chr13	78162178	78162402	225	*	25.3204	diff_BDNF_IP_cJUN_vs_Uninduced_IP_cJUN_cond1_9895	320174	78198017	78236564	+	upstream	-35839	35615	NearestLocation	A830082K12Rik
chr5	139932596	139932820	225	*	25.3202	diff_BDNF_IP_cJUN_vs_Uninduced_IP_cJUN_cond1_28064	243312	139907943	139974724	+	inside	24653	24653	NearestLocation	Elfn1
chr3	53039103	53039253	151	*	25.3159	diff_BDNF_IP_cJUN_vs_Uninduced_IP_cJUN_cond1_22175	108927	53041547	53261679	+	upstream	-2444	2294	NearestLocation	Lhfp
chr12	84128473	84129027	555	*	25.3117	diff_BDNF_IP_cJUN_vs_Uninduced_IP_cJUN_cond1_8124	105000	84114328	84143510	+	inside	14145	14145	NearestLocation	Dnal1
chr7	105632353	105632517	165	*	25.3089	diff_BDNF_IP_cJUN_vs_Uninduced_IP_cJUN_cond1_31955	55992	105604463	105633571	-	inside	1218	1054	NearestLocation	Trim3
chr10	126844724	126844946	223	*	25.3073	diff_BDNF_IP_cJUN_vs_Uninduced_IP_cJUN_cond1_4244	75813	126788851	126793710	-	upstream	-51014	51014	NearestLocation	4930484H19Rik
chr1	172292896	172293167	272	*	25.2955	diff_BDNF_IP_cJUN_vs_Uninduced_IP_cJUN_cond1_2031	98660	172271709	172298064	-	inside	5168	4897	NearestLocation	Atp1a2
chr6	15780806	15780925	120	*	25.2876	diff_BDNF_IP_cJUN_vs_Uninduced_IP_cJUN_cond1_28442	16543	15720661	15802169	+	inside	60145	21244	NearestLocation	Mdfic
chr10	77353470	77353644	175	*	25.2808	diff_BDNF_IP_cJUN_vs_Uninduced_IP_cJUN_cond1_3362	110532	77290727	77418273	-	inside	64803	62743	NearestLocation	Adarb1
chr16	12111175	12111411	237	*	25.2783	diff_BDNF_IP_cJUN_vs_Uninduced_IP_cJUN_cond1_13757	72555	11984113	12270904	+	inside	127062	127062	NearestLocation	Shisa9
chr9	46052976	46053567	592	*	25.2776	diff_BDNF_IP_cJUN_vs_Uninduced_IP_cJUN_cond1_35513	70661	46012820	46224194	+	inside	40156	40156	NearestLocation	Sik3
chr7	19337161	19337390	230	*	25.2748	diff_BDNF_IP_cJUN_vs_Uninduced_IP_cJUN_cond1_30527	13870	19345071	19356524	+	upstream	-7910	7681	NearestLocation	Ercc1
chr11	94327125	94327290	166	*	25.2734	diff_BDNF_IP_cJUN_vs_Uninduced_IP_cJUN_cond1_6073	71452	94328001	94341847	+	upstream	-876	711	NearestLocation	Ankrd40
chr16	44141706	44141861	156	*	25.2709	diff_BDNF_IP_cJUN_vs_Uninduced_IP_cJUN_cond1_14318	72117	44139809	44163364	+	inside	1897	1897	NearestLocation	Naa50
chr7	141946099	141946293	195	*	25.2688	diff_BDNF_IP_cJUN_vs_Uninduced_IP_cJUN_cond1_32769	75770	141949751	142004247	+	upstream	-3652	3458	NearestLocation	Brsk2
chr17	7284747	7284883	137	*	25.2678	diff_BDNF_IP_cJUN_vs_Uninduced_IP_cJUN_cond1_14880	21461	7324660	7345860	+	upstream	-39913	39777	NearestLocation	Tcp10a
chr9	25408622	25408774	153	*	25.2656	diff_BDNF_IP_cJUN_vs_Uninduced_IP_cJUN_cond1_35059	67484	25481597	25604110	+	upstream	-72975	72823	NearestLocation	Eepd1
chr12	82225935	82226150	216	*	25.2632	diff_BDNF_IP_cJUN_vs_Uninduced_IP_cJUN_cond1_8085	217692	82169420	82451784	+	inside	56515	56515	NearestLocation	Sipa1l1
chr14	62910951	62911095	145	*	25.2629	diff_BDNF_IP_cJUN_vs_Uninduced_IP_cJUN_cond1_11184	102465311	62865542	62865651	+	downstream	45409	45300	NearestLocation	Mir6541
chr14	120149203	120149462	260	*	25.2624	diff_BDNF_IP_cJUN_vs_Uninduced_IP_cJUN_cond1_11789	239283	120019585	120042435	-	upstream	-106768	106768	NearestLocation	Oxgr1
chr10	74403188	74403421	234	*	25.259	diff_BDNF_IP_cJUN_vs_Uninduced_IP_cJUN_cond1_3281	14687	74967231	75015877	+	upstream	-564043	563810	NearestLocation	Gnaz
chr11	117307972	117308159	188	*	25.2568	diff_BDNF_IP_cJUN_vs_Uninduced_IP_cJUN_cond1_6936	53860	117199661	117362325	+	inside	108311	54166	NearestLocation	2018-09-09
chr15	90062137	90062289	153	*	25.2566	diff_BDNF_IP_cJUN_vs_Uninduced_IP_cJUN_cond1_13204	380959	90224311	90230554	+	upstream	-162174	162022	NearestLocation	Alg10b
chr5	35799163	35799297	135	*	25.2537	diff_BDNF_IP_cJUN_vs_Uninduced_IP_cJUN_cond1_26386	231148	35757880	35884979	+	inside	41283	41283	NearestLocation	Ablim2
chr2	180107159	180107348	190	*	25.2466	diff_BDNF_IP_cJUN_vs_Uninduced_IP_cJUN_cond1_21699	99296	180099465	180104407	-	upstream	-2752	2752	NearestLocation	Hrh3
chr2	152783408	152783586	179	*	25.2453	diff_BDNF_IP_cJUN_vs_Uninduced_IP_cJUN_cond1_21102	84682	152754173	152765037	+	downstream	29235	18371	NearestLocation	Cox4i2
chr2	91690054	91690205	152	*	25.242	diff_BDNF_IP_cJUN_vs_Uninduced_IP_cJUN_cond1_20175	51897	91674612	91710592	-	inside	20538	15442	NearestLocation	Atg13
chr3	122635320	122635543	224	*	25.2368	diff_BDNF_IP_cJUN_vs_Uninduced_IP_cJUN_cond1_23192	214459	122538719	122619714	-	upstream	-15606	15606	NearestLocation	Fnbp1l
chr11	68947108	68947267	160	*	25.2366	diff_BDNF_IP_cJUN_vs_Uninduced_IP_cJUN_cond1_5318	442801	68943154	68956858	-	inside	9750	3954	NearestLocation	Arhgef15
chr6	146909787	146909986	200	*	25.2355	diff_BDNF_IP_cJUN_vs_Uninduced_IP_cJUN_cond1_30266	67533	146888494	147032023	+	inside	21293	21293	NearestLocation	Ppfibp1
chr12	110552149	110552496	348	*	25.2312	diff_BDNF_IP_cJUN_vs_Uninduced_IP_cJUN_cond1_8634	319786	110591374	110592679	+	upstream	-39225	38878	NearestLocation	B930059L03Rik
chr15	69441107	69441277	171	*	25.2312	diff_BDNF_IP_cJUN_vs_Uninduced_IP_cJUN_cond1_12546	75076	69270533	69274718	+	downstream	170574	166389	NearestLocation	4930504C09Rik
chr3	153473064	153473280	217	*	25.2295	diff_BDNF_IP_cJUN_vs_Uninduced_IP_cJUN_cond1_23558	75489	153296502	153298649	-	upstream	-174415	174415	NearestLocation	1700012D16Rik
chr18	40557550	40557811	262	*	25.2248	diff_BDNF_IP_cJUN_vs_Uninduced_IP_cJUN_cond1_16923	383348	40258361	40531184	+	downstream	299189	26366	NearestLocation	Kctd16
chr8	54600720	54600906	187	*	25.2225	diff_BDNF_IP_cJUN_vs_Uninduced_IP_cJUN_cond1_33452	69281	54600781	54610098	+	overlapStart	-61	61	NearestLocation	Spata4
chr18	26294548	26294768	221	*	25.2215	diff_BDNF_IP_cJUN_vs_Uninduced_IP_cJUN_cond1_16632	108013	25477620	25753983	-	upstream	-540565	540565	NearestLocation	Celf4
chr6	50980379	50980758	380	*	25.2186	diff_BDNF_IP_cJUN_vs_Uninduced_IP_cJUN_cond1_28879	319981	50776115	50815033	+	downstream	204264	165346	NearestLocation	C530044C16Rik
chr6	116644499	116644653	155	*	25.2131	diff_BDNF_IP_cJUN_vs_Uninduced_IP_cJUN_cond1_29769	102466793	116645978	116646047	-	downstream	1548	1325	NearestLocation	Mir7043
chr6	58942350	58942539	190	*	25.2004	diff_BDNF_IP_cJUN_vs_Uninduced_IP_cJUN_cond1_28975	58243	58905233	58907126	-	upstream	-35224	35224	NearestLocation	Nap1l5
chr5	112499572	112499748	177	*	25.1984	diff_BDNF_IP_cJUN_vs_Uninduced_IP_cJUN_cond1_27191	625464	112449426	112451738	+	downstream	50146	47834	NearestLocation	Gm6588
chr5	63098120	63098332	213	*	25.19	diff_BDNF_IP_cJUN_vs_Uninduced_IP_cJUN_cond1_26633	100322896	62813823	62888318	+	downstream	284297	209802	NearestLocation	Dthd1
chr2	107614916	107615119	204	*	25.1846	diff_BDNF_IP_cJUN_vs_Uninduced_IP_cJUN_cond1_20389	16492	107290589	107298504	+	downstream	324327	316412	NearestLocation	Kcna4
chr7	61726211	61726396	186	*	25.1834	diff_BDNF_IP_cJUN_vs_Uninduced_IP_cJUN_cond1_31222	100526543	61726249	61726328	-	includeFeature	117	38	NearestLocation	Mir344d-3
chr1	170218081	170218417	337	*	25.1793	diff_BDNF_IP_cJUN_vs_Uninduced_IP_cJUN_cond1_1968	16589	170199256	170215393	-	upstream	-2688	2688	NearestLocation	Uhmk1
chr1	92799670	92799994	325	*	25.1785	diff_BDNF_IP_cJUN_vs_Uninduced_IP_cJUN_cond1_1050	14733	92831686	92860196	+	upstream	-32016	31692	NearestLocation	Gpc1
chr7	82394887	82395066	180	*	25.1689	diff_BDNF_IP_cJUN_vs_Uninduced_IP_cJUN_cond1_31605	269959	82335694	82614448	+	inside	59193	59193	NearestLocation	Adamtsl3
chr5	66895495	66896017	523	*	25.1674	diff_BDNF_IP_cJUN_vs_Uninduced_IP_cJUN_cond1_26723	77569	66745840	67057159	+	inside	149655	149655	NearestLocation	Limch1
chr14	118506495	118506917	423	*	25.1632	diff_BDNF_IP_cJUN_vs_Uninduced_IP_cJUN_cond1_11766	102465208	118592369	118592472	-	downstream	85977	85452	NearestLocation	Mir6391
chr10	5208208	5208510	303	*	25.163	diff_BDNF_IP_cJUN_vs_Uninduced_IP_cJUN_cond1_2469	64009	5020196	5551482	-	inside	343274	188012	NearestLocation	Syne1
chr6	65126316	65126463	148	*	25.1591	diff_BDNF_IP_cJUN_vs_Uninduced_IP_cJUN_cond1_28985	54486	65117293	65144730	-	inside	18414	9023	NearestLocation	Hpgds
chr7	73423310	73423541	232	*	25.1581	diff_BDNF_IP_cJUN_vs_Uninduced_IP_cJUN_cond1_31414	319783	73313806	73375774	-	upstream	-47536	47536	NearestLocation	A730056A06Rik
chr15	38920297	38920542	246	*	25.1561	diff_BDNF_IP_cJUN_vs_Uninduced_IP_cJUN_cond1_12206	118452	38933910	38952916	+	upstream	-13613	13368	NearestLocation	Baalc
chr11	52299748	52299914	167	*	25.1546	diff_BDNF_IP_cJUN_vs_Uninduced_IP_cJUN_cond1_4966	21414	52252295	52283014	-	upstream	-16734	16734	NearestLocation	Tcf7
chr8	122280695	122280840	146	*	25.1539	diff_BDNF_IP_cJUN_vs_Uninduced_IP_cJUN_cond1_34584	22761	122282141	122337247	+	upstream	-1446	1301	NearestLocation	Zfpm1
chr8	46899128	46899308	181	*	25.1513	diff_BDNF_IP_cJUN_vs_Uninduced_IP_cJUN_cond1_33409	320981	46986925	47094895	+	upstream	-87797	87617	NearestLocation	Enpp6
chr10	78322197	78322373	177	*	25.1415	diff_BDNF_IP_cJUN_vs_Uninduced_IP_cJUN_cond1_3393	102465765	78340150	78340207	-	downstream	18010	17777	NearestLocation	Mir7659
chr18	57785681	57786221	541	*	25.1394	diff_BDNF_IP_cJUN_vs_Uninduced_IP_cJUN_cond1_17126	20496	57878678	57946821	+	upstream	-92997	92457	NearestLocation	Slc12a2
chr7	81775332	81775747	416	*	25.1366	diff_BDNF_IP_cJUN_vs_Uninduced_IP_cJUN_cond1_31589	67148	81762953	81769490	+	downstream	12379	5842	NearestLocation	Fam103a1
chr7	113157252	113157398	147	*	25.1353	diff_BDNF_IP_cJUN_vs_Uninduced_IP_cJUN_cond1_32087	75239	113100236	113142023	-	upstream	-15229	15229	NearestLocation	4930543E12Rik
chr2	31057527	31057845	319	*	25.1353	diff_BDNF_IP_cJUN_vs_Uninduced_IP_cJUN_cond1_19375	74270	30982279	31022655	+	downstream	75248	34872	NearestLocation	Usp20
chr7	61708511	61708789	279	*	25.132	diff_BDNF_IP_cJUN_vs_Uninduced_IP_cJUN_cond1_31221	100526543	61726249	61726328	-	downstream	17817	17460	NearestLocation	Mir344d-3
chr17	58187278	58187429	152	*	25.126	diff_BDNF_IP_cJUN_vs_Uninduced_IP_cJUN_cond1_15967	620292	57769570	58410342	+	inside	417708	222913	NearestLocation	Cntnap5c
chr5	31095309	31095559	251	*	25.1205	diff_BDNF_IP_cJUN_vs_Uninduced_IP_cJUN_cond1_26229	22784	31086106	31093527	-	upstream	-1782	1782	NearestLocation	Slc30a3
chr1	17337812	17338316	505	*	25.1143	diff_BDNF_IP_cJUN_vs_Uninduced_IP_cJUN_cond1_85	14545	17145373	17164270	+	downstream	192439	173542	NearestLocation	Gdap1
chr11	118940609	118940808	200	*	25.1129	diff_BDNF_IP_cJUN_vs_Uninduced_IP_cJUN_cond1_7016	52897	118489760	118911597	-	upstream	-29012	29012	NearestLocation	Rbfox3
chr13	80962103	80962465	363	*	25.1057	diff_BDNF_IP_cJUN_vs_Uninduced_IP_cJUN_cond1_9907	319983	80964074	81126424	+	upstream	-1971	1609	NearestLocation	9330111N05Rik
chr12	14069086	14069314	229	*	25.0947	diff_BDNF_IP_cJUN_vs_Uninduced_IP_cJUN_cond1_7336	105005	14147598	14152038	-	downstream	82952	78284	NearestLocation	Fam84a
chr7	109600796	109601031	236	*	25.0943	diff_BDNF_IP_cJUN_vs_Uninduced_IP_cJUN_cond1_31994	76954	109523911	109617147	-	inside	16351	16116	NearestLocation	St5
chr17	36083624	36083788	165	*	25.0905	diff_BDNF_IP_cJUN_vs_Uninduced_IP_cJUN_cond1_15646	14963	36080189	36084249	-	inside	625	461	NearestLocation	H2-Bl
chr19	5842636	5842857	222	*	25.0872	diff_BDNF_IP_cJUN_vs_Uninduced_IP_cJUN_cond1_17800	66961	5824710	5845480	-	inside	2844	2623	NearestLocation	Neat1
chr4	108837934	108838372	439	*	25.0862	diff_BDNF_IP_cJUN_vs_Uninduced_IP_cJUN_cond1_24676	66073	108834678	108862119	+	inside	3256	3256	NearestLocation	Txndc12
chr14	78244886	78245063	178	*	25.0852	diff_BDNF_IP_cJUN_vs_Uninduced_IP_cJUN_cond1_11568	100316715	78191373	78191478	-	upstream	-53408	53408	NearestLocation	Mir1971
chr3	101560246	101560525	280	*	25.0842	diff_BDNF_IP_cJUN_vs_Uninduced_IP_cJUN_cond1_22874	11928	101576219	101604707	-	downstream	44461	15694	NearestLocation	Atp1a1
chr5	36620718	36621108	391	*	25.0837	diff_BDNF_IP_cJUN_vs_Uninduced_IP_cJUN_cond1_26431	100855	36490604	36586226	-	upstream	-34492	34492	NearestLocation	Tbc1d14
chr14	16695835	16696058	224	*	25.0815	diff_BDNF_IP_cJUN_vs_Uninduced_IP_cJUN_cond1_10527	21974	16365206	16430787	+	downstream	330629	265048	NearestLocation	Top2b
chr5	135533540	135533739	200	*	25.0809	diff_BDNF_IP_cJUN_vs_Uninduced_IP_cJUN_cond1_27901	215114	135406519	135545122	-	inside	11582	11383	NearestLocation	Hip1
chr4	45972745	45972915	171	*	25.0808	diff_BDNF_IP_cJUN_vs_Uninduced_IP_cJUN_cond1_23973	100121	45965335	46034765	+	inside	7410	7410	NearestLocation	Tdrd7
chr18	61707589	61707999	411	*	25.0807	diff_BDNF_IP_cJUN_vs_Uninduced_IP_cJUN_cond1_17212	240334	61696837	61707635	-	overlapStart	46	46	NearestLocation	Pcyox1l
chr10	116335446	116335610	165	*	25.0805	diff_BDNF_IP_cJUN_vs_Uninduced_IP_cJUN_cond1_4096	19263	116275523	116389538	+	inside	59923	53928	NearestLocation	Ptprb
chr1	106226609	106227109	501	*	25.0802	diff_BDNF_IP_cJUN_vs_Uninduced_IP_cJUN_cond1_1148	98432	106171869	106394245	+	inside	54740	54740	NearestLocation	Phlpp1
chr1	39307205	39307724	520	*	25.0765	diff_BDNF_IP_cJUN_vs_Uninduced_IP_cJUN_cond1_279	114641	39367851	39371910	+	upstream	-60646	60127	NearestLocation	Rpl31
chr2	167111211	167111386	176	*	25.0756	diff_BDNF_IP_cJUN_vs_Uninduced_IP_cJUN_cond1_21536	100217443	167065293	167065358	+	downstream	45918	45853	NearestLocation	Snord12
chr3	68610190	68610402	213	*	25.0748	diff_BDNF_IP_cJUN_vs_Uninduced_IP_cJUN_cond1_22346	16159	68690644	68698550	+	upstream	-80454	80242	NearestLocation	Il12a
chr15	10750463	10750674	212	*	25.0733	diff_BDNF_IP_cJUN_vs_Uninduced_IP_cJUN_cond1_11930	75259	10714836	10790123	+	inside	35627	35627	NearestLocation	4930556M19Rik
chr15	11019441	11019671	231	*	25.0672	diff_BDNF_IP_cJUN_vs_Uninduced_IP_cJUN_cond1_11934	239336	11033717	11037968	-	downstream	18527	14046	NearestLocation	Rxfp3
chr4	11018851	11019012	162	*	25.0667	diff_BDNF_IP_cJUN_vs_Uninduced_IP_cJUN_cond1_23666	71801	10988662	11007619	-	upstream	-11232	11232	NearestLocation	Plekhf2
chr2	29849072	29849483	412	*	25.0614	diff_BDNF_IP_cJUN_vs_Uninduced_IP_cJUN_cond1_19296	723904	29845631	29845727	-	upstream	-3345	3345	NearestLocation	Mir219a-2
chr8	11550290	11550414	125	*	25.0611	diff_BDNF_IP_cJUN_vs_Uninduced_IP_cJUN_cond1_32957	71941	11514017	11550771	-	inside	481	357	NearestLocation	Cars2
chr4	83302265	83302552	288	*	25.0585	diff_BDNF_IP_cJUN_vs_Uninduced_IP_cJUN_cond1_24326	69863	83220301	83324189	-	inside	21924	21637	NearestLocation	Ttc39b
chr17	27513623	27513793	171	*	25.0574	diff_BDNF_IP_cJUN_vs_Uninduced_IP_cJUN_cond1_15325	268934	27422388	27512832	-	upstream	-791	791	NearestLocation	Grm4
chr14	20993404	20993566	163	*	25.0572	diff_BDNF_IP_cJUN_vs_Uninduced_IP_cJUN_cond1_10583	55946	21033742	21052442	-	downstream	59038	40176	NearestLocation	Ap3m1
chr14	103011888	103012114	227	*	25.0552	diff_BDNF_IP_cJUN_vs_Uninduced_IP_cJUN_cond1_11690	71264	102987412	103033803	-	inside	21915	21689	NearestLocation	4933432I03Rik
chr9	31315933	31316072	140	*	25.0541	diff_BDNF_IP_cJUN_vs_Uninduced_IP_cJUN_cond1_35147	382066	31280588	31378543	+	inside	35345	35345	NearestLocation	Prdm10
chr11	63135052	63135286	235	*	25.0522	diff_BDNF_IP_cJUN_vs_Uninduced_IP_cJUN_cond1_5245	18858	63128982	63159547	+	inside	6070	6070	NearestLocation	Pmp22
chr18	35751956	35752486	531	*	25.0501	diff_BDNF_IP_cJUN_vs_Uninduced_IP_cJUN_cond1_16748	72512	35733678	35740554	-	upstream	-11402	11402	NearestLocation	Tmem173
chr6	101385599	101385798	200	*	25.0341	diff_BDNF_IP_cJUN_vs_Uninduced_IP_cJUN_cond1_29542	55983	101149607	101377897	-	upstream	-7702	7702	NearestLocation	Pdzrn3
chr1	26910079	26910612	534	*	25.0322	diff_BDNF_IP_cJUN_vs_Uninduced_IP_cJUN_cond1_133	210940	26681801	26687460	-	upstream	-222619	222619	NearestLocation	4931408C20Rik
chr4	44970972	44971103	132	*	25.0313	diff_BDNF_IP_cJUN_vs_Uninduced_IP_cJUN_cond1_23944	76238	44981411	44990696	+	upstream	-10439	10308	NearestLocation	Grhpr
chr7	79592518	79592716	199	*	25.0301	diff_BDNF_IP_cJUN_vs_Uninduced_IP_cJUN_cond1_31520	56315	79593363	79617657	-	downstream	25139	647	NearestLocation	Rhcg
chr14	75754462	75754778	317	*	25.0259	diff_BDNF_IP_cJUN_vs_Uninduced_IP_cJUN_cond1_11498	338337	75702351	75754493	-	overlapStart	31	31	NearestLocation	Cog3
chr13	99814960	99815142	183	*	25.0208	diff_BDNF_IP_cJUN_vs_Uninduced_IP_cJUN_cond1_10173	27220	99898483	99900683	-	downstream	85723	83341	NearestLocation	Cartpt
chr6	92589474	92589723	250	*	25.0097	diff_BDNF_IP_cJUN_vs_Uninduced_IP_cJUN_cond1_29407	243548	92370892	92706184	-	inside	116710	116461	NearestLocation	Prickle2
chr1	57970170	57970379	210	*	25.0095	diff_BDNF_IP_cJUN_vs_Uninduced_IP_cJUN_cond1_482	51960	57955101	57970084	-	upstream	-86	86	NearestLocation	Kctd18
chr8	85859368	85859573	206	*	25.0084	diff_BDNF_IP_cJUN_vs_Uninduced_IP_cJUN_cond1_33926	102093	85840991	86060642	+	inside	18377	18377	NearestLocation	Phkb
chr6	120147535	120147795	261	*	25.0048	diff_BDNF_IP_cJUN_vs_Uninduced_IP_cJUN_cond1_29861	29862	120093380	120200338	+	inside	54155	52543	NearestLocation	Ninj2
chr1	89138446	89138630	185	*	25.0031	diff_BDNF_IP_cJUN_vs_Uninduced_IP_cJUN_cond1_931	98402	89070462	89153793	+	inside	67984	15163	NearestLocation	Sh3bp4
chr11	53662899	53663117	219	*	25.0021	diff_BDNF_IP_cJUN_vs_Uninduced_IP_cJUN_cond1_5001	16163	53631323	53634702	-	upstream	-28197	28197	NearestLocation	Il13
chr8	64912057	64912253	197	*	25.0019	diff_BDNF_IP_cJUN_vs_Uninduced_IP_cJUN_cond1_33519	73067	64947185	64969037	+	upstream	-35128	34932	NearestLocation	Tmem192
chr5	128027209	128027449	241	*	25.0009	diff_BDNF_IP_cJUN_vs_Uninduced_IP_cJUN_cond1_27725	319804	127632262	127707520	+	downstream	394947	319689	NearestLocation	Glt1d1
chr8	73161090	73161225	136	*	25.0008	diff_BDNF_IP_cJUN_vs_Uninduced_IP_cJUN_cond1_33727	100628574	73016512	73016591	+	downstream	144578	144499	NearestLocation	Mir28b
chr16	66851122	66851335	214	*	24.9951	diff_BDNF_IP_cJUN_vs_Uninduced_IP_cJUN_cond1_14440	75501	66657118	66664626	+	downstream	194004	186496	NearestLocation	1700010K23Rik
chr17	65930978	65931359	382	*	24.9914	diff_BDNF_IP_cJUN_vs_Uninduced_IP_cJUN_cond1_16015	65960	65921972	65951187	-	inside	20209	9006	NearestLocation	Twsg1
chr2	68040797	68040959	163	*	24.9903	diff_BDNF_IP_cJUN_vs_Uninduced_IP_cJUN_cond1_19887	26877	68104672	68122882	+	upstream	-63875	63713	NearestLocation	B3galt1
chr2	170710327	170710588	262	*	24.9838	diff_BDNF_IP_cJUN_vs_Uninduced_IP_cJUN_cond1_21611	76829	170731807	170879775	+	upstream	-21480	21219	NearestLocation	Dok5
chr13	34277725	34277859	135	*	24.9801	diff_BDNF_IP_cJUN_vs_Uninduced_IP_cJUN_cond1_9152	73102	34179158	34345182	-	inside	67457	67323	NearestLocation	Slc22a23
chr14	26539358	26539512	155	*	24.9637	diff_BDNF_IP_cJUN_vs_Uninduced_IP_cJUN_cond1_10708	83997	26413175	26534931	-	upstream	-4427	4427	NearestLocation	Slmap
chr2	158743843	158743962	120	*	24.9629	diff_BDNF_IP_cJUN_vs_Uninduced_IP_cJUN_cond1_21297	71878	158768099	158786637	+	upstream	-24256	24137	NearestLocation	Fam83d
chr14	60264947	60265393	447	*	24.9606	diff_BDNF_IP_cJUN_vs_Uninduced_IP_cJUN_cond1_11115	219135	60265205	60302371	+	overlapStart	-258	188	NearestLocation	Mtmr6
chr14	51082679	51082828	150	*	24.9593	diff_BDNF_IP_cJUN_vs_Uninduced_IP_cJUN_cond1_10966	11727	51091077	51102009	+	upstream	-8398	8249	NearestLocation	Ang
chr14	51082679	51082828	150	*	24.9593	diff_BDNF_IP_cJUN_vs_Uninduced_IP_cJUN_cond1_10966	58809	51091077	51106151	+	upstream	-8398	8249	NearestLocation	Rnase4
chr4	87401648	87401807	160	*	24.957	diff_BDNF_IP_cJUN_vs_Uninduced_IP_cJUN_cond1_24394	76376	86983126	87230540	-	upstream	-171108	171108	NearestLocation	Slc24a2
chr15	59550491	59550690	200	*	24.9492	diff_BDNF_IP_cJUN_vs_Uninduced_IP_cJUN_cond1_12391	211770	59648654	59657099	+	upstream	-98163	97964	NearestLocation	Trib1
chr1	182412705	182412876	172	*	24.9473	diff_BDNF_IP_cJUN_vs_Uninduced_IP_cJUN_cond1_2212	209456	182409167	182462436	+	inside	3538	3538	NearestLocation	Trp53bp2
chr13	11914727	11914917	191	*	24.9468	diff_BDNF_IP_cJUN_vs_Uninduced_IP_cJUN_cond1_8897	20191	11553103	12106945	-	inside	192218	192028	NearestLocation	Ryr2
chr1	176801040	176801226	187	*	24.9463	diff_BDNF_IP_cJUN_vs_Uninduced_IP_cJUN_cond1_2071	545389	176733653	176807124	-	inside	6084	5898	NearestLocation	Cep170
chr6	29406572	29406797	226	*	24.9447	diff_BDNF_IP_cJUN_vs_Uninduced_IP_cJUN_cond1_28553	232664	29397533	29426995	+	inside	9039	9039	NearestLocation	Ccdc136
chr3	33088331	33088499	169	*	24.9441	diff_BDNF_IP_cJUN_vs_Uninduced_IP_cJUN_cond1_21991	58869	32949634	33143191	-	inside	54860	54692	NearestLocation	Pex5l
chr1	97600482	97600651	170	*	24.944	diff_BDNF_IP_cJUN_vs_Uninduced_IP_cJUN_cond1_1100	52392	97643902	97662018	-	downstream	61536	43251	NearestLocation	D1Ertd622e
chr18	65607033	65607228	196	*	24.9436	diff_BDNF_IP_cJUN_vs_Uninduced_IP_cJUN_cond1_17305	100526497	65196666	65619615	-	inside	12582	12387	NearestLocation	Mir466p
chr13	52233943	52234225	283	*	24.9432	diff_BDNF_IP_cJUN_vs_Uninduced_IP_cJUN_cond1_9519	74050	52096741	52124160	+	downstream	137202	109783	NearestLocation	4921525O09Rik
chr18	52094632	52094761	130	*	24.9423	diff_BDNF_IP_cJUN_vs_Uninduced_IP_cJUN_cond1_17016	723830	52123525	52123546	-	downstream	28914	28764	NearestLocation	Mir28a
chr12	3389428	3389694	267	*	24.9402	diff_BDNF_IP_cJUN_vs_Uninduced_IP_cJUN_cond1_7169	16570	3365132	3406494	+	inside	24296	16800	NearestLocation	Kif3c
chr6	124262760	124262950	191	*	24.9382	diff_BDNF_IP_cJUN_vs_Uninduced_IP_cJUN_cond1_29919	232367	124191596	124231784	-	upstream	-30976	30976	NearestLocation	Vmn2r27
chr13	52828974	52829146	173	*	24.938	diff_BDNF_IP_cJUN_vs_Uninduced_IP_cJUN_cond1_9533	105404	52729370	52757205	-	upstream	-71769	71769	NearestLocation	BB123696
chr3	118141164	118141341	178	*	24.9378	diff_BDNF_IP_cJUN_vs_Uninduced_IP_cJUN_cond1_23149	76561	117781497	117868936	-	upstream	-272228	272228	NearestLocation	Snx7
chr12	16844829	16845104	276	*	24.9367	diff_BDNF_IP_cJUN_vs_Uninduced_IP_cJUN_cond1_7358	50496	16810965	16826752	+	downstream	33864	18077	NearestLocation	E2f6
chr10	117393269	117393456	188	*	24.9263	diff_BDNF_IP_cJUN_vs_Uninduced_IP_cJUN_cond1_4111	432508	117344668	117376973	-	upstream	-16296	16296	NearestLocation	Cpsf6
chr11	74863677	74863798	122	*	24.9258	diff_BDNF_IP_cJUN_vs_Uninduced_IP_cJUN_cond1_5559	102465558	74868127	74868194	-	downstream	4517	4329	NearestLocation	Mir6926
chr15	96201899	96202073	175	*	24.9253	diff_BDNF_IP_cJUN_vs_Uninduced_IP_cJUN_cond1_13304	100043335	96182800	96203470	+	inside	19099	1397	NearestLocation	Gm4371
chr15	92994312	92994436	125	*	24.9243	diff_BDNF_IP_cJUN_vs_Uninduced_IP_cJUN_cond1_13243	223827	93239742	93275084	-	downstream	280772	245306	NearestLocation	Gxylt1
chr9	67722527	67722695	169	*	24.9212	diff_BDNF_IP_cJUN_vs_Uninduced_IP_cJUN_cond1_36091	102466824	67727717	67727780	-	downstream	5253	5022	NearestLocation	Mir7241
chr6	38160112	38160261	150	*	24.918	diff_BDNF_IP_cJUN_vs_Uninduced_IP_cJUN_cond1_28718	140494	38048483	38124586	-	upstream	-35526	35526	NearestLocation	Atp6v0a4
chr16	31455819	31455960	142	*	24.9165	diff_BDNF_IP_cJUN_vs_Uninduced_IP_cJUN_cond1_14092	71911	31422297	31458901	+	inside	33522	2941	NearestLocation	Bdh1
chr3	144980692	144980853	162	*	24.9123	diff_BDNF_IP_cJUN_vs_Uninduced_IP_cJUN_cond1_23454	99663	144952486	144975045	-	upstream	-5647	5647	NearestLocation	Clca4a
chr13	96407105	96407481	377	*	24.9082	diff_BDNF_IP_cJUN_vs_Uninduced_IP_cJUN_cond1_10066	67463	96388294	96415587	+	inside	18811	8106	NearestLocation	Poc5
chr2	117021884	117022062	179	*	24.8925	diff_BDNF_IP_cJUN_vs_Uninduced_IP_cJUN_cond1_20453	114715	117121071	117182277	+	upstream	-99187	99009	NearestLocation	Spred1
chr3	68638786	68638985	200	*	24.8888	diff_BDNF_IP_cJUN_vs_Uninduced_IP_cJUN_cond1_22348	16159	68690644	68698550	+	upstream	-51858	51659	NearestLocation	Il12a
chr2	154544215	154544351	137	*	24.8878	diff_BDNF_IP_cJUN_vs_Uninduced_IP_cJUN_cond1_21143	75480	154548904	154550048	+	upstream	-4689	4553	NearestLocation	1700003F12Rik
chr15	45021931	45022101	171	*	24.8859	diff_BDNF_IP_cJUN_vs_Uninduced_IP_cJUN_cond1_12271	67498	45106284	45114934	-	downstream	93003	84183	NearestLocation	Kcnv1
chr2	79571962	79572136	175	*	24.8851	diff_BDNF_IP_cJUN_vs_Uninduced_IP_cJUN_cond1_20071	70599	79635425	79672964	+	upstream	-63463	63289	NearestLocation	Ssfa2
chr19	5529371	5529608	238	*	24.8843	diff_BDNF_IP_cJUN_vs_Uninduced_IP_cJUN_cond1_17763	225861	5494848	5510489	-	upstream	-18882	18882	NearestLocation	Snx32
chr5	66905727	66905860	134	*	24.8827	diff_BDNF_IP_cJUN_vs_Uninduced_IP_cJUN_cond1_26724	77569	66745840	67057159	+	inside	159887	151299	NearestLocation	Limch1
chr11	73303177	73303588	412	*	24.8786	diff_BDNF_IP_cJUN_vs_Uninduced_IP_cJUN_cond1_5534	11484	73304988	73324637	-	downstream	21460	1400	NearestLocation	Aspa
chr2	113358111	113358238	128	*	24.8733	diff_BDNF_IP_cJUN_vs_Uninduced_IP_cJUN_cond1_20428	14260	113327736	113716767	+	inside	30375	30375	NearestLocation	Fmn1
chr3	126920318	126920556	239	*	24.8712	diff_BDNF_IP_cJUN_vs_Uninduced_IP_cJUN_cond1_23234	100862268	127161305	127168290	+	upstream	-240987	240749	NearestLocation	LOC100862268
chr9	56419673	56419843	171	*	24.8686	diff_BDNF_IP_cJUN_vs_Uninduced_IP_cJUN_cond1_35699	66867	56418846	56496936	+	inside	827	827	NearestLocation	Hmg20a
chr3	85144550	85144689	140	*	24.8658	diff_BDNF_IP_cJUN_vs_Uninduced_IP_cJUN_cond1_22501	73283	85317519	85332027	+	upstream	-172969	172830	NearestLocation	1700036G14Rik
chr17	35808128	35808349	222	*	24.8635	diff_BDNF_IP_cJUN_vs_Uninduced_IP_cJUN_cond1_15618	15937	35821713	35822911	+	upstream	-13585	13364	NearestLocation	Ier3
chr1	182455777	182455916	140	*	24.8495	diff_BDNF_IP_cJUN_vs_Uninduced_IP_cJUN_cond1_2213	209456	182409167	182462436	+	inside	46610	6520	NearestLocation	Trp53bp2
chr11	32352952	32353229	278	*	24.8495	diff_BDNF_IP_cJUN_vs_Uninduced_IP_cJUN_cond1_4728	268396	32347811	32428183	+	inside	5141	5141	NearestLocation	Sh3pxd2b
chr15	94303378	94303550	173	*	24.8452	diff_BDNF_IP_cJUN_vs_Uninduced_IP_cJUN_cond1_13274	328594	94247202	94255606	+	downstream	56176	47772	NearestLocation	D630010B17Rik
chr5	139382721	139383174	454	*	24.8444	diff_BDNF_IP_cJUN_vs_Uninduced_IP_cJUN_cond1_28049	80290	139380667	139396414	+	inside	2054	2054	NearestLocation	Gpr146
chr15	76778392	76778565	174	*	24.8432	diff_BDNF_IP_cJUN_vs_Uninduced_IP_cJUN_cond1_12713	223666	76723985	76818170	-	inside	39778	39605	NearestLocation	Arhgap39
chr4	33069040	33069191	152	*	24.8377	diff_BDNF_IP_cJUN_vs_Uninduced_IP_cJUN_cond1_23796	14409	33063112	33095865	+	inside	5928	5928	NearestLocation	Gabrr2
chrX	50537236	50537417	182	*	24.8355	diff_BDNF_IP_cJUN_vs_Uninduced_IP_cJUN_cond1_37199	102639259	50537389	50562598	+	overlapStart	-153	28	NearestLocation	Gm35612
chr11	104275106	104275288	183	*	24.8319	diff_BDNF_IP_cJUN_vs_Uninduced_IP_cJUN_cond1_6513	17762	104231436	104332089	+	inside	43670	43670	NearestLocation	Mapt
chr12	5114833	5114980	148	*	24.8285	diff_BDNF_IP_cJUN_vs_Uninduced_IP_cJUN_cond1_7226	320817	4917353	5047410	+	downstream	197480	67423	NearestLocation	Atad2b
chr6	40061434	40061604	171	*	24.823	diff_BDNF_IP_cJUN_vs_Uninduced_IP_cJUN_cond1_28781	434008	40110253	40248353	+	upstream	-48819	48649	NearestLocation	Tmem178b
chr8	124653490	124653695	206	*	24.8229	diff_BDNF_IP_cJUN_vs_Uninduced_IP_cJUN_cond1_34700	69551	124635756	124663369	-	inside	9879	9674	NearestLocation	2310022B05Rik
chr4	53100712	53100871	160	*	24.8228	diff_BDNF_IP_cJUN_vs_Uninduced_IP_cJUN_cond1_24062	11303	53030789	53159895	-	inside	59183	59024	NearestLocation	Abca1
chr8	61259693	61259827	135	*	24.8223	diff_BDNF_IP_cJUN_vs_Uninduced_IP_cJUN_cond1_33487	69279	61281522	61288872	-	downstream	29179	21695	NearestLocation	1700001D01Rik
chr5	122319482	122319650	169	*	24.818	diff_BDNF_IP_cJUN_vs_Uninduced_IP_cJUN_cond1_27507	231724	122323228	122354195	-	downstream	34713	3578	NearestLocation	Rad9b
chr17	85292420	85292573	154	*	24.8173	diff_BDNF_IP_cJUN_vs_Uninduced_IP_cJUN_cond1_16272	73582	85090700	85458580	+	inside	201720	166007	NearestLocation	Camkmt
chr8	127268713	127268899	187	*	24.8167	diff_BDNF_IP_cJUN_vs_Uninduced_IP_cJUN_cond1_34828	93742	127064056	127612286	+	inside	204657	204657	NearestLocation	Pard3
chr19	32303352	32303554	203	*	24.8163	diff_BDNF_IP_cJUN_vs_Uninduced_IP_cJUN_cond1_18251	67188	32389216	32391184	+	upstream	-85864	85662	NearestLocation	2700046G09Rik
chr6	136353719	136353848	130	*	24.8129	diff_BDNF_IP_cJUN_vs_Uninduced_IP_cJUN_cond1_30133	668137	136327539	136329983	+	downstream	26180	23736	NearestLocation	Gm8994
chr13	17859477	17859694	218	*	24.8128	diff_BDNF_IP_cJUN_vs_Uninduced_IP_cJUN_cond1_8936	69562	17715962	17805097	-	upstream	-54380	54380	NearestLocation	Cdk13
chr3	146610438	146610600	163	*	24.81	diff_BDNF_IP_cJUN_vs_Uninduced_IP_cJUN_cond1_23482	56629	146581373	146615598	-	inside	5160	4998	NearestLocation	Dnase2b
chr8	55998048	55998244	197	*	24.8098	diff_BDNF_IP_cJUN_vs_Uninduced_IP_cJUN_cond1_33456	110304	55940825	56125352	+	inside	57223	57223	NearestLocation	Glra3
chrX	151096416	151096681	266	*	24.8078	diff_BDNF_IP_cJUN_vs_Uninduced_IP_cJUN_cond1_37388	69499	151087094	151096543	-	overlapStart	127	127	NearestLocation	Tsr2
chr11	56285978	56286136	159	*	24.8044	diff_BDNF_IP_cJUN_vs_Uninduced_IP_cJUN_cond1_5051	216749	56024990	56040987	-	upstream	-244991	244991	NearestLocation	Nmur2
chr13	36265541	36265697	157	*	24.8038	diff_BDNF_IP_cJUN_vs_Uninduced_IP_cJUN_cond1_9184	69955	36117643	36537595	+	inside	147898	147898	NearestLocation	Fars2
chr18	35289457	35289604	148	*	24.7964	diff_BDNF_IP_cJUN_vs_Uninduced_IP_cJUN_cond1_16731	107065	35209006	35215024	-	upstream	-74433	74433	NearestLocation	Lrrtm2
chr4	58082633	58082820	188	*	24.7946	diff_BDNF_IP_cJUN_vs_Uninduced_IP_cJUN_cond1_24155	67402	57984029	58009124	-	upstream	-73509	73509	NearestLocation	Txndc8
chr5	66443562	66443706	145	*	24.7905	diff_BDNF_IP_cJUN_vs_Uninduced_IP_cJUN_cond1_26705	11787	66298725	66618817	-	inside	175255	144837	NearestLocation	Apbb2
chr6	118956218	118956599	382	*	24.7888	diff_BDNF_IP_cJUN_vs_Uninduced_IP_cJUN_cond1_29815	74363	118880158	118885543	+	downstream	76060	70675	NearestLocation	4931430N09Rik
chr12	46333393	46333616	224	*	24.7887	diff_BDNF_IP_cJUN_vs_Uninduced_IP_cJUN_cond1_7634	664883	46694517	46818775	-	downstream	485382	360901	NearestLocation	Nova1
chr1	169898726	169898850	125	*	24.7848	diff_BDNF_IP_cJUN_vs_Uninduced_IP_cJUN_cond1_1963	78465	169928939	169934653	+	upstream	-30213	30089	NearestLocation	Ccdc190
chr17	6180273	6180827	555	*	24.7833	diff_BDNF_IP_cJUN_vs_Uninduced_IP_cJUN_cond1_14868	68842	6106830	6240637	+	inside	73443	59810	NearestLocation	Tulp4
chr4	45831953	45832168	216	*	24.78	diff_BDNF_IP_cJUN_vs_Uninduced_IP_cJUN_cond1_23971	75426	45809507	45826827	-	upstream	-5126	5126	NearestLocation	Igfbpl1
chr19	58032898	58033030	133	*	24.7799	diff_BDNF_IP_cJUN_vs_Uninduced_IP_cJUN_cond1_18730	100885835	58051167	58051236	+	upstream	-18269	18137	NearestLocation	Mir5623
chr13	100939819	100939954	136	*	24.7797	diff_BDNF_IP_cJUN_vs_Uninduced_IP_cJUN_cond1_10199	69048	100802648	100833427	-	upstream	-106392	106392	NearestLocation	Slc30a5
chr11	104246525	104246714	190	*	24.7783	diff_BDNF_IP_cJUN_vs_Uninduced_IP_cJUN_cond1_6509	17762	104231436	104332089	+	inside	15089	15089	NearestLocation	Mapt
chr11	71003790	71004019	230	*	24.7779	diff_BDNF_IP_cJUN_vs_Uninduced_IP_cJUN_cond1_5458	216877	70984091	71004432	-	inside	642	413	NearestLocation	Dhx33
chr16	87915365	87915541	177	*	24.7769	diff_BDNF_IP_cJUN_vs_Uninduced_IP_cJUN_cond1_14560	12013	87698954	87733346	+	downstream	216411	182019	NearestLocation	Bach1
chr14	25481260	25481459	200	*	24.7757	diff_BDNF_IP_cJUN_vs_Uninduced_IP_cJUN_cond1_10682	328365	25459185	25666747	+	inside	22075	22075	NearestLocation	Zmiz1
chr10	89256525	89257047	523	*	24.7691	diff_BDNF_IP_cJUN_vs_Uninduced_IP_cJUN_cond1_3799	320091	88948994	89257790	-	inside	1265	743	NearestLocation	Ano4
chr2	138555271	138555470	200	*	24.7622	diff_BDNF_IP_cJUN_vs_Uninduced_IP_cJUN_cond1_20913	100316816	138819929	138820007	+	upstream	-264658	264459	NearestLocation	Mir1952
chr10	27484135	27484305	171	*	24.7607	diff_BDNF_IP_cJUN_vs_Uninduced_IP_cJUN_cond1_2715	75855	27389866	27397225	+	downstream	94269	86910	NearestLocation	4930579H20Rik
chr14	62003363	62003693	331	*	24.7447	diff_BDNF_IP_cJUN_vs_Uninduced_IP_cJUN_cond1_11161	239133	62276229	62292979	-	downstream	289616	272536	NearestLocation	Dleu7
chr1	72058209	72058511	303	*	24.7429	diff_BDNF_IP_cJUN_vs_Uninduced_IP_cJUN_cond1_636	71134	71958998	72005195	-	upstream	-53014	53014	NearestLocation	4933417E11Rik
chr8	124375236	124375393	158	*	24.7428	diff_BDNF_IP_cJUN_vs_Uninduced_IP_cJUN_cond1_34682	209966	124369049	124433936	-	inside	58700	6187	NearestLocation	Pgbd5
chr15	80658080	80658247	168	*	24.7413	diff_BDNF_IP_cJUN_vs_Uninduced_IP_cJUN_cond1_12913	102466773	80646073	80646136	+	downstream	12007	11944	NearestLocation	Mir6957
chr6	54284361	54284555	195	*	24.7374	diff_BDNF_IP_cJUN_vs_Uninduced_IP_cJUN_cond1_28917	78004	54327012	54330200	+	upstream	-42651	42457	NearestLocation	Prr15
chr8	84840569	84841088	520	*	24.735	diff_BDNF_IP_cJUN_vs_Uninduced_IP_cJUN_cond1_33887	19358	84834652	84840665	-	overlapStart	96	96	NearestLocation	Rad23a
chr15	88876384	88876645	262	*	24.7291	diff_BDNF_IP_cJUN_vs_Uninduced_IP_cJUN_cond1_13174	223775	88862194	88865726	+	downstream	14190	10658	NearestLocation	Pim3
chr13	19097205	19097350	146	*	24.7278	diff_BDNF_IP_cJUN_vs_Uninduced_IP_cJUN_cond1_8954	218038	18948351	19150919	+	inside	148854	53569	NearestLocation	Amph
chr17	66973137	66973321	185	*	24.7246	diff_BDNF_IP_cJUN_vs_Uninduced_IP_cJUN_cond1_16040	100885844	67026147	67026235	-	downstream	53098	52826	NearestLocation	Mir5709
chr11	76427787	76427992	206	*	24.7237	diff_BDNF_IP_cJUN_vs_Uninduced_IP_cJUN_cond1_5642	56322	76406925	76416313	+	downstream	20862	11474	NearestLocation	Timm22
chr19	40963074	40963195	122	*	24.7209	diff_BDNF_IP_cJUN_vs_Uninduced_IP_cJUN_cond1_18364	17060	40928927	40994535	-	inside	31461	31340	NearestLocation	Blnk
chr14	75728321	75728472	152	*	24.7192	diff_BDNF_IP_cJUN_vs_Uninduced_IP_cJUN_cond1_11497	338337	75702351	75754493	-	inside	26172	25970	NearestLocation	Cog3
chr8	95243125	95243438	314	*	24.7173	diff_BDNF_IP_cJUN_vs_Uninduced_IP_cJUN_cond1_34134	333329	95239043	95306585	-	inside	63460	4082	NearestLocation	Cngb1
chr6	128035680	128035849	170	*	24.7172	diff_BDNF_IP_cJUN_vs_Uninduced_IP_cJUN_cond1_30035	109246	127961400	128143578	-	inside	107898	74280	NearestLocation	Tspan9
chrX	73798581	73798743	163	*	24.7168	diff_BDNF_IP_cJUN_vs_Uninduced_IP_cJUN_cond1_37234	20832	73787028	73790828	+	downstream	11553	7753	NearestLocation	Ssr4
chr13	9140302	9140505	204	*	24.7104	diff_BDNF_IP_cJUN_vs_Uninduced_IP_cJUN_cond1_8879	217980	9093905	9173090	+	inside	46397	32585	NearestLocation	Larp4b
chr17	4974769	4974924	156	*	24.7077	diff_BDNF_IP_cJUN_vs_Uninduced_IP_cJUN_cond1_14803	239985	4995074	5347656	+	upstream	-20305	20150	NearestLocation	Arid1b
chr3	153735885	153736020	136	*	24.706	diff_BDNF_IP_cJUN_vs_Uninduced_IP_cJUN_cond1_23565	20447	153202509	153725133	-	upstream	-10752	10752	NearestLocation	St6galnac3
chr17	73075387	73075624	238	*	24.7056	diff_BDNF_IP_cJUN_vs_Uninduced_IP_cJUN_cond1_16117	225010	73107985	73243366	+	upstream	-32598	32361	NearestLocation	Lclat1
chr10	17842070	17842405	336	*	24.7044	diff_BDNF_IP_cJUN_vs_Uninduced_IP_cJUN_cond1_2614	378431	17796219	17845663	+	inside	45851	3258	NearestLocation	Txlnb
chr1	124718036	124718232	197	*	24.7004	diff_BDNF_IP_cJUN_vs_Uninduced_IP_cJUN_cond1_1226	269109	123332138	124045559	-	upstream	-672477	672477	NearestLocation	Dpp10
chr5	66826642	66826841	200	*	24.6975	diff_BDNF_IP_cJUN_vs_Uninduced_IP_cJUN_cond1_26719	77569	66745840	67057159	+	inside	80802	80802	NearestLocation	Limch1
chr6	99425121	99425287	167	*	24.6963	diff_BDNF_IP_cJUN_vs_Uninduced_IP_cJUN_cond1_29496	108655	98925342	99520993	-	inside	95872	95706	NearestLocation	Foxp1
chr12	100337949	100338081	133	*	24.6945	diff_BDNF_IP_cJUN_vs_Uninduced_IP_cJUN_cond1_8427	100038713	100276609	100300908	+	downstream	61340	37041	NearestLocation	Gm10432
chr4	96979964	96980107	144	*	24.6935	diff_BDNF_IP_cJUN_vs_Uninduced_IP_cJUN_cond1_24459	620779	96723887	96785160	-	upstream	-194804	194804	NearestLocation	Gm12695
chr12	16083311	16083470	160	*	24.6933	diff_BDNF_IP_cJUN_vs_Uninduced_IP_cJUN_cond1_7347	217410	15791727	15816785	-	upstream	-266526	266526	NearestLocation	Trib2
chr1	151138470	151138669	200	*	24.6892	diff_BDNF_IP_cJUN_vs_Uninduced_IP_cJUN_cond1_1612	402734	151138034	151144095	+	inside	436	436	NearestLocation	C730036E19Rik
chr8	90636846	90637029	184	*	24.6887	diff_BDNF_IP_cJUN_vs_Uninduced_IP_cJUN_cond1_33995	109151	90828835	91054508	+	upstream	-191989	191806	NearestLocation	Chd9
chrX	102003908	102004123	216	*	24.6853	diff_BDNF_IP_cJUN_vs_Uninduced_IP_cJUN_cond1_37312	331474	102066542	102071307	-	downstream	67399	62419	NearestLocation	Rgag4
chr6	90967018	90967236	219	*	24.6846	diff_BDNF_IP_cJUN_vs_Uninduced_IP_cJUN_cond1_29339	54563	91013067	91116826	-	downstream	149808	45831	NearestLocation	Nup210
chr19	6914087	6914209	123	*	24.6753	diff_BDNF_IP_cJUN_vs_Uninduced_IP_cJUN_cond1_17867	102466213	6914196	6914286	-	overlapEnd	199	13	NearestLocation	Mir6990
chr9	61830303	61830536	234	*	24.6747	diff_BDNF_IP_cJUN_vs_Uninduced_IP_cJUN_cond1_35898	56040	61913283	61914510	-	downstream	84207	82747	NearestLocation	Rplp1
chr18	73898567	73898748	182	*	24.6738	diff_BDNF_IP_cJUN_vs_Uninduced_IP_cJUN_cond1_17441	71263	73859387	73879134	+	downstream	39180	19433	NearestLocation	Mro
chr8	23254391	23254564	174	*	24.6718	diff_BDNF_IP_cJUN_vs_Uninduced_IP_cJUN_cond1_33133	57437	23241326	23257080	-	inside	2689	2516	NearestLocation	Golga7
chr5	21290438	21290576	139	*	24.6679	diff_BDNF_IP_cJUN_vs_Uninduced_IP_cJUN_cond1_26056	14190	21372673	21378386	+	upstream	-82235	82097	NearestLocation	Fgl2
chr1	88774319	88774496	178	*	24.6658	diff_BDNF_IP_cJUN_vs_Uninduced_IP_cJUN_cond1_916	78650	88754890	88755733	+	downstream	19429	18586	NearestLocation	Platr5
chr7	90039426	90039721	296	*	24.6588	diff_BDNF_IP_cJUN_vs_Uninduced_IP_cJUN_cond1_31667	319711	90029159	90049071	+	inside	10267	9350	NearestLocation	E230029C05Rik
chr13	95871944	95872153	210	*	24.6574	diff_BDNF_IP_cJUN_vs_Uninduced_IP_cJUN_cond1_10058	544963	95627177	95891922	-	inside	19978	19769	NearestLocation	Iqgap2
chr17	66266900	66267158	259	*	24.6499	diff_BDNF_IP_cJUN_vs_Uninduced_IP_cJUN_cond1_16024	320209	66123520	66152168	+	downstream	143380	114732	NearestLocation	Ddx11
chr9	49623305	49623580	276	*	24.6492	diff_BDNF_IP_cJUN_vs_Uninduced_IP_cJUN_cond1_35586	100036537	49518288	49568025	+	downstream	105017	55280	NearestLocation	Gm11149
chr3	52377067	52377202	136	*	24.647	diff_BDNF_IP_cJUN_vs_Uninduced_IP_cJUN_cond1_22157	56458	52268337	52350109	+	downstream	108730	26958	NearestLocation	Foxo1
chr13	52154252	52154415	164	*	24.6422	diff_BDNF_IP_cJUN_vs_Uninduced_IP_cJUN_cond1_9518	74050	52096741	52124160	+	downstream	57511	30092	NearestLocation	4921525O09Rik
chr4	80765898	80766020	123	*	24.6414	diff_BDNF_IP_cJUN_vs_Uninduced_IP_cJUN_cond1_24301	22178	80834213	80851736	+	upstream	-68315	68193	NearestLocation	Tyrp1
chr6	112971279	112971407	129	*	24.6405	diff_BDNF_IP_cJUN_vs_Uninduced_IP_cJUN_cond1_29633	259302	112717972	112947266	-	upstream	-24013	24013	NearestLocation	Srgap3
chr12	85878627	85878747	121	*	24.6309	diff_BDNF_IP_cJUN_vs_Uninduced_IP_cJUN_cond1_8199	320244	85824673	86061893	+	inside	53954	53954	NearestLocation	Ttll5
chr3	154915639	154915803	165	*	24.6273	diff_BDNF_IP_cJUN_vs_Uninduced_IP_cJUN_cond1_23577	435766	154786291	155055407	-	inside	139768	129348	NearestLocation	Tnni3k
chr8	123361410	123361572	163	*	24.6266	diff_BDNF_IP_cJUN_vs_Uninduced_IP_cJUN_cond1_34632	66855	123373711	123404174	+	upstream	-12301	12139	NearestLocation	Tcf25
chr1	63567192	63567349	158	*	24.6264	diff_BDNF_IP_cJUN_vs_Uninduced_IP_cJUN_cond1_560	241073	63622851	63686927	-	downstream	119735	55502	NearestLocation	Dytn
chr19	37066303	37066486	184	*	24.6245	diff_BDNF_IP_cJUN_vs_Uninduced_IP_cJUN_cond1_18308	319931	37173843	37196541	+	upstream	-107540	107357	NearestLocation	A330032B11Rik
chr2	166108464	166108609	146	*	24.6206	diff_BDNF_IP_cJUN_vs_Uninduced_IP_cJUN_cond1_21475	72043	166073899	166155683	-	inside	47219	34565	NearestLocation	Sulf2
chr2	143948487	143948676	190	*	24.6013	diff_BDNF_IP_cJUN_vs_Uninduced_IP_cJUN_cond1_20960	56431	143915331	143943324	+	downstream	33156	5163	NearestLocation	Dstn
chr17	62658275	62658407	133	*	24.5999	diff_BDNF_IP_cJUN_vs_Uninduced_IP_cJUN_cond1_15973	13640	62602957	62881317	-	inside	223042	55318	NearestLocation	Efna5
chr10	69872476	69872765	290	*	24.5979	diff_BDNF_IP_cJUN_vs_Uninduced_IP_cJUN_cond1_3214	76551	70097121	70193200	+	upstream	-224645	224356	NearestLocation	Ccdc6
chr7	49247311	49247452	142	*	24.5971	diff_BDNF_IP_cJUN_vs_Uninduced_IP_cJUN_cond1_31144	78286	48959073	49610088	+	inside	288238	288238	NearestLocation	Nav2
chr9	64087540	64087725	186	*	24.5969	diff_BDNF_IP_cJUN_vs_Uninduced_IP_cJUN_cond1_35981	76814	64080761	64088045	+	inside	6779	320	NearestLocation	Scarletltr
chr7	27481207	27481410	204	*	24.5957	diff_BDNF_IP_cJUN_vs_Uninduced_IP_cJUN_cond1_30664	55942	27486953	27490314	+	upstream	-5746	5543	NearestLocation	Sertad1
chr9	118940406	118940655	250	*	24.5923	diff_BDNF_IP_cJUN_vs_Uninduced_IP_cJUN_cond1_36876	69274	118926536	119044119	+	inside	13870	13870	NearestLocation	Ctdspl
chr19	38238737	38238985	249	*	24.5887	diff_BDNF_IP_cJUN_vs_Uninduced_IP_cJUN_cond1_18334	70567	38188479	38224132	-	upstream	-14605	14605	NearestLocation	Fra10ac1
chr16	34525362	34525538	177	*	24.5885	diff_BDNF_IP_cJUN_vs_Uninduced_IP_cJUN_cond1_14197	545156	33969073	34514027	-	upstream	-11335	11335	NearestLocation	Kalrn
chr6	48478428	48478627	200	*	24.5848	diff_BDNF_IP_cJUN_vs_Uninduced_IP_cJUN_cond1_28838	58894	48504339	48534832	+	upstream	-25911	25712	NearestLocation	Zfp862-ps
chr6	125603204	125603476	273	*	24.5773	diff_BDNF_IP_cJUN_vs_Uninduced_IP_cJUN_cond1_29985	22371	125532587	125686679	+	inside	70617	70617	NearestLocation	Vwf
chr7	73196941	73197356	416	*	24.5772	diff_BDNF_IP_cJUN_vs_Uninduced_IP_cJUN_cond1_31407	625243	73097752	73102068	-	upstream	-94873	94873	NearestLocation	Gm6567
chr13	110990731	110991231	501	*	24.5762	diff_BDNF_IP_cJUN_vs_Uninduced_IP_cJUN_cond1_10352	102636142	110882411	110903846	-	upstream	-86885	86885	NearestLocation	4930526H09Rik
chr10	27322756	27322958	203	*	24.5761	diff_BDNF_IP_cJUN_vs_Uninduced_IP_cJUN_cond1_2713	75855	27389866	27397225	+	upstream	-67110	66908	NearestLocation	4930579H20Rik
chr18	46993632	46993752	121	*	24.5731	diff_BDNF_IP_cJUN_vs_Uninduced_IP_cJUN_cond1_16982	69456	46958876	47087994	+	inside	34756	34756	NearestLocation	Commd10
chr11	110330158	110330321	164	*	24.5724	diff_BDNF_IP_cJUN_vs_Uninduced_IP_cJUN_cond1_6689	217265	110269369	110337716	-	inside	7558	7395	NearestLocation	Abca5
chr2	11423558	11423692	135	*	24.5704	diff_BDNF_IP_cJUN_vs_Uninduced_IP_cJUN_cond1_18924	77543	11338366	11398500	-	upstream	-25058	25058	NearestLocation	8030442B05Rik
chr11	93490299	93490648	350	*	24.5703	diff_BDNF_IP_cJUN_vs_Uninduced_IP_cJUN_cond1_6043	72605	93098410	93601751	+	inside	391889	111103	NearestLocation	Car10
chr19	11398659	11398870	212	*	24.5631	diff_BDNF_IP_cJUN_vs_Uninduced_IP_cJUN_cond1_18008	64380	11407661	11427246	+	upstream	-9002	8791	NearestLocation	Ms4a4c
chr11	120727337	120727488	152	*	24.5597	diff_BDNF_IP_cJUN_vs_Uninduced_IP_cJUN_cond1_7120	67880	120724546	120727281	-	upstream	-56	56	NearestLocation	Dcxr
chr11	78726416	78726771	356	*	24.5538	diff_BDNF_IP_cJUN_vs_Uninduced_IP_cJUN_cond1_5727	69109	78750506	78751729	-	downstream	25313	23735	NearestLocation	Fam58b
chr3	95002670	95002882	213	*	24.5512	diff_BDNF_IP_cJUN_vs_Uninduced_IP_cJUN_cond1_22729	102465613	95004168	95004239	+	upstream	-1498	1286	NearestLocation	Mir7013
chr6	28975173	28975368	196	*	24.5511	diff_BDNF_IP_cJUN_vs_Uninduced_IP_cJUN_cond1_28537	387237	29022619	29022691	+	upstream	-47446	47251	NearestLocation	Mir129-1
chr5	143624025	143624208	184	*	24.545	diff_BDNF_IP_cJUN_vs_Uninduced_IP_cJUN_cond1_28190	19159	143622447	143710248	+	inside	1578	1578	NearestLocation	Cyth3
chr7	75295596	75295777	182	*	24.544	diff_BDNF_IP_cJUN_vs_Uninduced_IP_cJUN_cond1_31451	68954	75308696	75331419	+	upstream	-13100	12919	NearestLocation	1500012K07Rik
chr12	32960530	32960867	338	*	24.5428	diff_BDNF_IP_cJUN_vs_Uninduced_IP_cJUN_cond1_7541	19027	32953945	32979502	+	inside	6585	6585	NearestLocation	Sypl
chr15	30897277	30897475	199	*	24.5427	diff_BDNF_IP_cJUN_vs_Uninduced_IP_cJUN_cond1_12058	73784	31039126	31043331	+	upstream	-141849	141651	NearestLocation	4930430F21Rik
chr9	9049955	9050108	154	*	24.5425	diff_BDNF_IP_cJUN_vs_Uninduced_IP_cJUN_cond1_34861	18667	8899833	8968611	+	downstream	150122	81344	NearestLocation	Pgr
chr2	106474601	106474774	174	*	24.5387	diff_BDNF_IP_cJUN_vs_Uninduced_IP_cJUN_cond1_20377	329483	106463823	106523103	-	inside	48502	10778	NearestLocation	Gm14015
chr4	134800193	134800387	195	*	24.5384	diff_BDNF_IP_cJUN_vs_Uninduced_IP_cJUN_cond1_25351	100017	134745412	134768004	-	upstream	-32189	32189	NearestLocation	Ldlrap1
chr9	97514741	97514883	143	*	24.5379	diff_BDNF_IP_cJUN_vs_Uninduced_IP_cJUN_cond1_36423	78911	97349562	97369958	-	upstream	-144783	144783	NearestLocation	Trim42
chr3	141492993	141493234	242	*	24.5378	diff_BDNF_IP_cJUN_vs_Uninduced_IP_cJUN_cond1_23416	22253	141465564	141834924	+	inside	27429	27429	NearestLocation	Unc5c
chr14	8206190	8206356	167	*	24.5322	diff_BDNF_IP_cJUN_vs_Uninduced_IP_cJUN_cond1_10443	71393	8214148	8223569	+	upstream	-7958	7792	NearestLocation	Kctd6
chr6	82073149	82073349	201	*	24.5321	diff_BDNF_IP_cJUN_vs_Uninduced_IP_cJUN_cond1_29091	232146	82041628	82093099	+	inside	31521	19750	NearestLocation	Eva1a
chr4	120666374	120666502	129	*	24.5303	diff_BDNF_IP_cJUN_vs_Uninduced_IP_cJUN_cond1_24899	56222	120666563	120667820	+	upstream	-189	61	NearestLocation	Cited4
chr2	163939700	163939857	158	*	24.5228	diff_BDNF_IP_cJUN_vs_Uninduced_IP_cJUN_cond1_21388	241770	163863881	163918683	-	upstream	-21017	21017	NearestLocation	Rims4
chr13	43202382	43202736	355	*	24.5208	diff_BDNF_IP_cJUN_vs_Uninduced_IP_cJUN_cond1_9295	67046	43151742	43171501	-	upstream	-30881	30881	NearestLocation	Tbc1d7
chr8	31069318	31069488	171	*	24.5177	diff_BDNF_IP_cJUN_vs_Uninduced_IP_cJUN_cond1_33216	66959	31089662	31097047	+	upstream	-20344	20174	NearestLocation	Dusp26
chr16	96857654	96857853	200	*	24.5132	diff_BDNF_IP_cJUN_vs_Uninduced_IP_cJUN_cond1_14758	13508	96592079	97170735	-	inside	313081	265575	NearestLocation	Dscam
chr5	73777325	73777785	461	*	24.512	diff_BDNF_IP_cJUN_vs_Uninduced_IP_cJUN_cond1_26793	73472	73651380	73679484	+	downstream	125945	97841	NearestLocation	Spata18
chr12	79925386	79925572	187	*	24.512	diff_BDNF_IP_cJUN_vs_Uninduced_IP_cJUN_cond1_8015	77290	79917019	79936264	-	inside	10878	8367	NearestLocation	9430078K24Rik
chr16	82431797	82432128	332	*	24.5107	diff_BDNF_IP_cJUN_vs_Uninduced_IP_cJUN_cond1_14500	17968	81200697	81624287	+	downstream	1231100	807510	NearestLocation	Ncam2
chr12	112186836	112187053	218	*	24.5087	diff_BDNF_IP_cJUN_vs_Uninduced_IP_cJUN_cond1_8718	668303	112146208	112181747	+	downstream	40628	5089	NearestLocation	Kif26a
chr7	57357073	57357236	164	*	24.5069	diff_BDNF_IP_cJUN_vs_Uninduced_IP_cJUN_cond1_31193	14407	56724242	57386871	-	inside	29798	29635	NearestLocation	Gabrg3
chr5	114405111	114405413	303	*	24.5041	diff_BDNF_IP_cJUN_vs_Uninduced_IP_cJUN_cond1_27263	102465621	114404468	114404539	+	downstream	643	572	NearestLocation	Mir7027
chr7	99675003	99675154	152	*	24.5001	diff_BDNF_IP_cJUN_vs_Uninduced_IP_cJUN_cond1_31842	101488	99657804	99711340	-	inside	36337	17199	NearestLocation	Slco2b1
chr14	25366033	25366164	132	*	24.4996	diff_BDNF_IP_cJUN_vs_Uninduced_IP_cJUN_cond1_10673	328365	25459185	25666747	+	upstream	-93152	93021	NearestLocation	Zmiz1
chr13	60738517	60738685	169	*	24.4958	diff_BDNF_IP_cJUN_vs_Uninduced_IP_cJUN_cond1_9732	218275	60781887	60786364	-	downstream	47847	43202	NearestLocation	BC051665
chr14	78987679	78987874	196	*	24.4941	diff_BDNF_IP_cJUN_vs_Uninduced_IP_cJUN_cond1_11579	219189	78849178	79202310	+	inside	138501	138501	NearestLocation	Vwa8
chr5	12503296	12503559	264	*	24.4927	diff_BDNF_IP_cJUN_vs_Uninduced_IP_cJUN_cond1_25992	108151	12383166	12588943	+	inside	120130	85384	NearestLocation	Sema3d
chr11	62070302	62070504	203	*	24.4894	diff_BDNF_IP_cJUN_vs_Uninduced_IP_cJUN_cond1_5215	432572	61956763	62223013	+	inside	113539	113539	NearestLocation	Specc1
chr9	70315530	70315819	290	*	24.4884	diff_BDNF_IP_cJUN_vs_Uninduced_IP_cJUN_cond1_36121	100885839	70405694	70405753	-	downstream	90223	89875	NearestLocation	Mir5626
chr17	88195403	88195583	181	*	24.4883	diff_BDNF_IP_cJUN_vs_Uninduced_IP_cJUN_cond1_16361	225058	88125512	88131116	+	downstream	69891	64287	NearestLocation	Gm4832
chr11	101189655	101189804	150	*	24.4866	diff_BDNF_IP_cJUN_vs_Uninduced_IP_cJUN_cond1_6357	53321	101176117	101190720	+	inside	13538	916	NearestLocation	Cntnap1
chr2	100314519	100314661	143	*	24.4836	diff_BDNF_IP_cJUN_vs_Uninduced_IP_cJUN_cond1_20279	19374	101624748	101632528	+	upstream	-1310229	1310087	NearestLocation	Rag2
chr10	42894285	42894546	262	*	24.4786	diff_BDNF_IP_cJUN_vs_Uninduced_IP_cJUN_cond1_2886	268297	42860512	42960782	+	inside	33773	33773	NearestLocation	Scml4
chr8	10049250	10049553	304	*	24.4778	diff_BDNF_IP_cJUN_vs_Uninduced_IP_cJUN_cond1_32919	24099	10006633	10035999	+	downstream	42617	13251	NearestLocation	Tnfsf13b
chr11	98773006	98773187	182	*	24.4769	diff_BDNF_IP_cJUN_vs_Uninduced_IP_cJUN_cond1_6263	217166	98767932	98775377	-	inside	2371	2190	NearestLocation	Nr1d1
chr3	101770713	101770898	186	*	24.468	diff_BDNF_IP_cJUN_vs_Uninduced_IP_cJUN_cond1_22881	242125	101813076	101836223	-	downstream	65510	42178	NearestLocation	Mab21l3
chr3	96098707	96098942	236	*	24.4673	diff_BDNF_IP_cJUN_vs_Uninduced_IP_cJUN_cond1_22792	229603	96104527	96161129	+	upstream	-5820	5585	NearestLocation	Otud7b
chr5	124185384	124185643	260	*	24.4666	diff_BDNF_IP_cJUN_vs_Uninduced_IP_cJUN_cond1_27599	75927	124229725	124237137	+	upstream	-44341	44082	NearestLocation	Pitpnm2os1
chr6	90737508	90737935	428	*	24.4665	diff_BDNF_IP_cJUN_vs_Uninduced_IP_cJUN_cond1_29330	232227	90659598	90810123	-	inside	72615	72188	NearestLocation	Iqsec1
chr14	47911836	47912061	226	*	24.4616	diff_BDNF_IP_cJUN_vs_Uninduced_IP_cJUN_cond1_10936	73961	47898864	47944189	+	inside	12972	12972	NearestLocation	4930447J18Rik
chr2	138120955	138121077	123	*	24.4602	diff_BDNF_IP_cJUN_vs_Uninduced_IP_cJUN_cond1_20906	228662	138256584	138287422	+	upstream	-135629	135507	NearestLocation	Btbd3
chr4	77676040	77676189	150	*	24.4571	diff_BDNF_IP_cJUN_vs_Uninduced_IP_cJUN_cond1_24292	19266	75941237	78211895	-	inside	535855	535706	NearestLocation	Ptprd
chr7	144407753	144407881	129	*	24.4547	diff_BDNF_IP_cJUN_vs_Uninduced_IP_cJUN_cond1_32833	13043	144435724	144470935	-	downstream	63182	27843	NearestLocation	Cttn
chr5	100526345	100526531	187	*	24.4533	diff_BDNF_IP_cJUN_vs_Uninduced_IP_cJUN_cond1_26985	26891	100518309	100547802	+	inside	8036	8036	NearestLocation	Cops4
chr10	117437200	117437381	182	*	24.4532	diff_BDNF_IP_cJUN_vs_Uninduced_IP_cJUN_cond1_4113	432508	117344668	117376973	-	upstream	-60227	60227	NearestLocation	Cpsf6
chr13	80947553	80948200	648	*	24.4486	diff_BDNF_IP_cJUN_vs_Uninduced_IP_cJUN_cond1_9906	71416	80940403	80948597	+	inside	7150	397	NearestLocation	5430425K12Rik
chr18	53723955	53724212	258	*	24.4473	diff_BDNF_IP_cJUN_vs_Uninduced_IP_cJUN_cond1_17032	225523	53681723	53744547	-	inside	20592	20335	NearestLocation	Cep120
chr15	36987239	36987442	204	*	24.4467	diff_BDNF_IP_cJUN_vs_Uninduced_IP_cJUN_cond1_12146	68036	36997027	37007402	-	downstream	20163	9585	NearestLocation	Zfp706
chr6	29586127	29586294	168	*	24.4442	diff_BDNF_IP_cJUN_vs_Uninduced_IP_cJUN_cond1_28560	320938	29540827	29609607	-	inside	23480	23313	NearestLocation	Tnpo3
chr6	71270976	71271180	205	*	24.4432	diff_BDNF_IP_cJUN_vs_Uninduced_IP_cJUN_cond1_29010	102465900	71271671	71271801	+	upstream	-695	491	NearestLocation	Mir8112
chr14	76628482	76628821	340	*	24.4393	diff_BDNF_IP_cJUN_vs_Uninduced_IP_cJUN_cond1_11525	73272	76677568	76687108	+	upstream	-49086	48747	NearestLocation	1700108F19Rik
chr19	59063743	59063927	185	*	24.4388	diff_BDNF_IP_cJUN_vs_Uninduced_IP_cJUN_cond1_18755	71653	58973358	59076069	-	inside	12326	12142	NearestLocation	Shtn1
chr12	26589130	26589468	339	*	24.4348	diff_BDNF_IP_cJUN_vs_Uninduced_IP_cJUN_cond1_7441	22169	26469215	26479837	+	downstream	119915	109293	NearestLocation	Cmpk2
chr14	61331327	61331475	149	*	24.4336	diff_BDNF_IP_cJUN_vs_Uninduced_IP_cJUN_cond1_11141	219144	61309753	61311936	+	downstream	21574	19391	NearestLocation	Arl11
chr11	76836358	76836745	388	*	24.432	diff_BDNF_IP_cJUN_vs_Uninduced_IP_cJUN_cond1_5656	12874	76777208	76847008	-	inside	10650	10263	NearestLocation	Cpd
chr1	128013715	128014010	296	*	24.4319	diff_BDNF_IP_cJUN_vs_Uninduced_IP_cJUN_cond1_1283	226409	127954179	128103047	-	inside	89332	59536	NearestLocation	Zranb3
chr2	132717487	132717831	345	*	24.4318	diff_BDNF_IP_cJUN_vs_Uninduced_IP_cJUN_cond1_20840	73747	132686882	132751055	+	inside	30605	30605	NearestLocation	1110034G24Rik
chr10	5185248	5185388	141	*	24.4279	diff_BDNF_IP_cJUN_vs_Uninduced_IP_cJUN_cond1_2466	64009	5020196	5551482	-	inside	366234	165052	NearestLocation	Syne1
chr17	27966702	27966900	199	*	24.4225	diff_BDNF_IP_cJUN_vs_Uninduced_IP_cJUN_cond1_15352	224650	27909306	28062779	+	inside	57396	57396	NearestLocation	Anks1
chr2	35728934	35729129	196	*	24.422	diff_BDNF_IP_cJUN_vs_Uninduced_IP_cJUN_cond1_19589	77665	35819190	35823385	+	upstream	-90256	90061	NearestLocation	9030204H09Rik
chr13	28553352	28553586	235	*	24.4217	diff_BDNF_IP_cJUN_vs_Uninduced_IP_cJUN_cond1_9081	102466635	28710781	28710873	-	downstream	157521	157195	NearestLocation	Mir6368
chr11	114502102	114502568	467	*	24.4157	diff_BDNF_IP_cJUN_vs_Uninduced_IP_cJUN_cond1_6769	319819	114413405	114448860	-	upstream	-53242	53242	NearestLocation	4932435O22Rik
chr8	126639208	126639367	160	*	24.4151	diff_BDNF_IP_cJUN_vs_Uninduced_IP_cJUN_cond1_34786	270110	126588296	126593436	-	upstream	-45772	45772	NearestLocation	Irf2bp2
chr6	134620890	134621111	222	*	24.4137	diff_BDNF_IP_cJUN_vs_Uninduced_IP_cJUN_cond1_30086	67729	134609207	134632488	-	inside	11598	11377	NearestLocation	Mansc1
chrX	70898906	70899080	175	*	24.4116	diff_BDNF_IP_cJUN_vs_Uninduced_IP_cJUN_cond1_37217	333639	71050256	71154717	+	upstream	-151350	151176	NearestLocation	Mamld1
chr8	74899778	74900005	228	*	24.4089	diff_BDNF_IP_cJUN_vs_Uninduced_IP_cJUN_cond1_33735	71597	74873174	74893506	+	downstream	26604	6272	NearestLocation	Isx
chr16	26612624	26612784	161	*	24.4059	diff_BDNF_IP_cJUN_vs_Uninduced_IP_cJUN_cond1_14005	16180	26581705	26725147	+	inside	30919	30919	NearestLocation	Il1rap
chr7	129653001	129653292	292	*	24.3989	diff_BDNF_IP_cJUN_vs_Uninduced_IP_cJUN_cond1_32483	207425	129591863	129635738	+	downstream	61138	17263	NearestLocation	Wdr11
chr1	80641919	80642096	178	*	24.3926	diff_BDNF_IP_cJUN_vs_Uninduced_IP_cJUN_cond1_787	210293	80501068	80758553	-	inside	116634	116457	NearestLocation	Dock10
chr12	5155356	5155522	167	*	24.3912	diff_BDNF_IP_cJUN_vs_Uninduced_IP_cJUN_cond1_7230	208439	5077466	5375682	-	inside	220326	77890	NearestLocation	Klhl29
chr6	114035777	114035975	199	*	24.3863	diff_BDNF_IP_cJUN_vs_Uninduced_IP_cJUN_cond1_29681	11941	113745668	114042080	-	inside	6303	6105	NearestLocation	Atp2b2
chr5	72902941	72903101	161	*	24.3848	diff_BDNF_IP_cJUN_vs_Uninduced_IP_cJUN_cond1_26763	75991	72914362	72978841	+	upstream	-11421	11261	NearestLocation	Slain2
chr13	64344343	64344485	143	*	24.3845	diff_BDNF_IP_cJUN_vs_Uninduced_IP_cJUN_cond1_9787	13039	64363214	64370306	-	downstream	25963	18729	NearestLocation	Ctsl
chr4	51127867	51128077	211	*	24.3795	diff_BDNF_IP_cJUN_vs_Uninduced_IP_cJUN_cond1_24059	74914	51216678	51229928	+	upstream	-88811	88601	NearestLocation	Cylc2
chr13	45267733	45267948	216	*	24.3786	diff_BDNF_IP_cJUN_vs_Uninduced_IP_cJUN_cond1_9346	218203	45389742	45411940	+	upstream	-122009	121794	NearestLocation	Mylip
chr12	110782612	110782816	205	*	24.3781	diff_BDNF_IP_cJUN_vs_Uninduced_IP_cJUN_cond1_8651	69641	110737949	110804238	+	inside	44663	21422	NearestLocation	Wdr20
chr11	87596146	87596344	199	*	24.375	diff_BDNF_IP_cJUN_vs_Uninduced_IP_cJUN_cond1_5965	170749	87592217	87616296	+	inside	3929	3929	NearestLocation	Mtmr4
chr3	63941521	63941840	320	*	24.3731	diff_BDNF_IP_cJUN_vs_Uninduced_IP_cJUN_cond1_22275	329659	63914696	63929385	-	upstream	-12136	12136	NearestLocation	E130311K13Rik
chr18	68730800	68730933	134	*	24.3709	diff_BDNF_IP_cJUN_vs_Uninduced_IP_cJUN_cond1_17368	102465183	68739400	68739501	+	upstream	-8600	8467	NearestLocation	Mir6356
chr11	49658198	49658352	155	*	24.3686	diff_BDNF_IP_cJUN_vs_Uninduced_IP_cJUN_cond1_4891	68662	49663595	49665118	+	upstream	-5397	5243	NearestLocation	Scgb3a1
chr4	19281494	19281631	138	*	24.3647	diff_BDNF_IP_cJUN_vs_Uninduced_IP_cJUN_cond1_23721	30952	19280850	19510623	+	inside	644	644	NearestLocation	Cngb3
chr2	27450385	27450563	179	*	24.3636	diff_BDNF_IP_cJUN_vs_Uninduced_IP_cJUN_cond1_19209	102466836	27450549	27450630	-	overlapEnd	245	14	NearestLocation	Mir7578
chr6	53572858	53573589	732	*	24.3605	diff_BDNF_IP_cJUN_vs_Uninduced_IP_cJUN_cond1_28906	231991	53573374	53695832	+	overlapStart	-516	215	NearestLocation	Creb5
chr11	97840288	97840441	154	*	24.3588	diff_BDNF_IP_cJUN_vs_Uninduced_IP_cJUN_cond1_6209	68127	97840780	97843043	+	upstream	-492	339	NearestLocation	B230217C12Rik
chr18	57271044	57271313	270	*	24.3586	diff_BDNF_IP_cJUN_vs_Uninduced_IP_cJUN_cond1_17115	73137	57354733	57392719	+	upstream	-83689	83420	NearestLocation	Prrc1
chr7	30072204	30072398	195	*	24.3556	diff_BDNF_IP_cJUN_vs_Uninduced_IP_cJUN_cond1_30788	72556	30077337	30090510	-	downstream	18306	4939	NearestLocation	Zfp566
chr12	5142186	5142311	126	*	24.3544	diff_BDNF_IP_cJUN_vs_Uninduced_IP_cJUN_cond1_7229	320817	4917353	5047410	+	downstream	224833	94776	NearestLocation	Atad2b
chr15	31187395	31187686	292	*	24.3476	diff_BDNF_IP_cJUN_vs_Uninduced_IP_cJUN_cond1_12061	223453	31224385	31274338	+	upstream	-36990	36699	NearestLocation	Dap
chr7	128591435	128591766	332	*	24.3451	diff_BDNF_IP_cJUN_vs_Uninduced_IP_cJUN_cond1_32469	101490	128611365	128696436	+	upstream	-19930	19599	NearestLocation	Inpp5f
chr10	77466016	77466199	184	*	24.3446	diff_BDNF_IP_cJUN_vs_Uninduced_IP_cJUN_cond1_3364	100045653	77418376	77420939	+	downstream	47640	45077	NearestLocation	Gm17769
chr8	127720011	127720138	128	*	24.3438	diff_BDNF_IP_cJUN_vs_Uninduced_IP_cJUN_cond1_34834	102465212	128278148	128278225	-	downstream	558214	558010	NearestLocation	Mir21c
chr19	11398345	11398544	200	*	24.3437	diff_BDNF_IP_cJUN_vs_Uninduced_IP_cJUN_cond1_18007	64380	11407661	11427246	+	upstream	-9316	9117	NearestLocation	Ms4a4c
chr2	77216658	77216806	149	*	24.3431	diff_BDNF_IP_cJUN_vs_Uninduced_IP_cJUN_cond1_20044	545428	77009906	77170635	-	upstream	-46023	46023	NearestLocation	Ccdc141
chr10	107940415	107940609	195	*	24.3415	diff_BDNF_IP_cJUN_vs_Uninduced_IP_cJUN_cond1_4007	628877	107946645	107977832	+	upstream	-6230	6036	NearestLocation	Gm29685
chr18	12910202	12910321	120	*	24.3397	diff_BDNF_IP_cJUN_vs_Uninduced_IP_cJUN_cond1_16502	64291	12755312	12941841	-	inside	31639	31520	NearestLocation	Osbpl1a
chr5	124240845	124241034	190	*	24.336	diff_BDNF_IP_cJUN_vs_Uninduced_IP_cJUN_cond1_27606	19679	124118689	124249760	-	inside	8915	8726	NearestLocation	Pitpnm2
chr5	149526656	149527037	382	*	24.3348	diff_BDNF_IP_cJUN_vs_Uninduced_IP_cJUN_cond1_28329	381693	149528679	149611894	+	upstream	-2023	1642	NearestLocation	Wdr95
chr6	121045323	121045506	184	*	24.3332	diff_BDNF_IP_cJUN_vs_Uninduced_IP_cJUN_cond1_29893	194401	120931546	121131022	-	inside	85699	85516	NearestLocation	Mical3
chr4	26069472	26069758	287	*	24.3306	diff_BDNF_IP_cJUN_vs_Uninduced_IP_cJUN_cond1_23744	14348	25609333	25800003	-	upstream	-269469	269469	NearestLocation	Fut9
chr14	50924997	50925177	181	*	24.329	diff_BDNF_IP_cJUN_vs_Uninduced_IP_cJUN_cond1_10960	11792	50924949	50927188	+	inside	48	48	NearestLocation	Apex1
chr12	108811256	108811396	141	*	24.3268	diff_BDNF_IP_cJUN_vs_Uninduced_IP_cJUN_cond1_8604	22632	108793311	108816632	+	inside	17945	5236	NearestLocation	Yy1
chr18	28885542	28885752	211	*	24.3236	diff_BDNF_IP_cJUN_vs_Uninduced_IP_cJUN_cond1_16640	320624	28560166	28998176	+	inside	325376	112424	NearestLocation	4930474G06Rik
chr8	113254182	113254309	128	*	24.3213	diff_BDNF_IP_cJUN_vs_Uninduced_IP_cJUN_cond1_34368	791378	113067262	113093333	+	downstream	186920	160849	NearestLocation	Gm10280
chr8	79476186	79476313	128	*	24.3212	diff_BDNF_IP_cJUN_vs_Uninduced_IP_cJUN_cond1_33776	17125	79338398	79399468	-	upstream	-76718	76718	NearestLocation	Smad1
chr10	49790253	49790569	317	*	24.3203	diff_BDNF_IP_cJUN_vs_Uninduced_IP_cJUN_cond1_2913	14806	49099463	49788754	-	upstream	-1499	1499	NearestLocation	Grik2
chr11	100298739	100298937	199	*	24.3163	diff_BDNF_IP_cJUN_vs_Uninduced_IP_cJUN_cond1_6297	20918	100319996	100322096	+	upstream	-21257	21059	NearestLocation	Eif1
chr9	24344588	24344781	194	*	24.3145	diff_BDNF_IP_cJUN_vs_Uninduced_IP_cJUN_cond1_35035	244745	24411779	24503140	-	downstream	158552	66998	NearestLocation	Dpy19l1
chr12	104186385	104186581	197	*	24.3143	diff_BDNF_IP_cJUN_vs_Uninduced_IP_cJUN_cond1_8523	20715	104214544	104241934	+	upstream	-28159	27963	NearestLocation	Serpina3g
chr12	104186385	104186581	197	*	24.3143	diff_BDNF_IP_cJUN_vs_Uninduced_IP_cJUN_cond1_8523	238393	104214544	104221129	+	upstream	-28159	27963	NearestLocation	Serpina3f
chr10	32328588	32328748	161	*	24.3118	diff_BDNF_IP_cJUN_vs_Uninduced_IP_cJUN_cond1_2752	432450	31689319	32889915	-	inside	561327	561167	NearestLocation	Nkain2
chr15	86090137	86090303	167	*	24.3079	diff_BDNF_IP_cJUN_vs_Uninduced_IP_cJUN_cond1_13113	223752	86057695	86137636	+	inside	32442	32442	NearestLocation	Gramd4
chr2	90635274	90635419	146	*	24.3027	diff_BDNF_IP_cJUN_vs_Uninduced_IP_cJUN_cond1_20137	59015	90677215	90736328	+	upstream	-41941	41796	NearestLocation	Nup160
chr11	76231370	76231630	261	*	24.2987	diff_BDNF_IP_cJUN_vs_Uninduced_IP_cJUN_cond1_5630	276919	76210571	76243699	-	inside	12329	12069	NearestLocation	Gemin4
chr11	76231370	76231630	261	*	24.2987	diff_BDNF_IP_cJUN_vs_Uninduced_IP_cJUN_cond1_5630	67201	76120987	76243699	-	inside	12329	12069	NearestLocation	Glod4
chr9	50172127	50172287	161	*	24.2911	diff_BDNF_IP_cJUN_vs_Uninduced_IP_cJUN_cond1_35614	71873	50232523	50233182	-	downstream	61055	60236	NearestLocation	2310003N18Rik
chr17	66364812	66365502	691	*	24.2909	diff_BDNF_IP_cJUN_vs_Uninduced_IP_cJUN_cond1_16029	68617	66336982	66449750	-	inside	84938	27830	NearestLocation	Mtcl1
chr7	67243733	67244395	663	*	24.2905	diff_BDNF_IP_cJUN_vs_Uninduced_IP_cJUN_cond1_31354	75099	67222544	67228468	+	downstream	21189	15265	NearestLocation	Lysmd4
chr14	120294083	120294245	163	*	24.2874	diff_BDNF_IP_cJUN_vs_Uninduced_IP_cJUN_cond1_11798	105559	120275669	120431698	+	inside	18414	18414	NearestLocation	Mbnl2
chr3	68252305	68252785	481	*	24.2866	diff_BDNF_IP_cJUN_vs_Uninduced_IP_cJUN_cond1_22313	30953	68064802	68626482	+	inside	187503	187503	NearestLocation	Schip1
chr1	63181175	63181313	139	*	24.2841	diff_BDNF_IP_cJUN_vs_Uninduced_IP_cJUN_cond1_557	100217464	63179023	63179135	+	downstream	2152	2040	NearestLocation	Snora41
chr16	45328364	45328579	216	*	24.2837	diff_BDNF_IP_cJUN_vs_Uninduced_IP_cJUN_cond1_14340	17470	45382135	45409053	-	downstream	80689	53556	NearestLocation	Cd200
chr13	54912927	54913078	152	*	24.2798	diff_BDNF_IP_cJUN_vs_Uninduced_IP_cJUN_cond1_9596	107448	54949432	55006018	+	upstream	-36505	36354	NearestLocation	Unc5a
chr4	69896210	69896356	147	*	24.2795	diff_BDNF_IP_cJUN_vs_Uninduced_IP_cJUN_cond1_24256	214444	70223024	70410367	-	downstream	514157	326668	NearestLocation	Cdk5rap2
chr14	15359949	15360158	210	*	24.2788	diff_BDNF_IP_cJUN_vs_Uninduced_IP_cJUN_cond1_10513	218763	15357516	15438987	-	inside	79038	2433	NearestLocation	Lrrc3b
chr3	51326840	51326979	140	*	24.2768	diff_BDNF_IP_cJUN_vs_Uninduced_IP_cJUN_cond1_22123	69257	51252720	51340644	-	inside	13804	13665	NearestLocation	Elf2
chr16	34470211	34470410	200	*	24.2757	diff_BDNF_IP_cJUN_vs_Uninduced_IP_cJUN_cond1_14193	545156	33969073	34514027	-	inside	43816	43617	NearestLocation	Kalrn
chr16	4914463	4914595	133	*	24.2738	diff_BDNF_IP_cJUN_vs_Uninduced_IP_cJUN_cond1_13626	66911	4939111	4941021	+	upstream	-24648	24516	NearestLocation	Nudt16l1
chr7	24455592	24455732	141	*	24.2727	diff_BDNF_IP_cJUN_vs_Uninduced_IP_cJUN_cond1_30570	18793	24462500	24475873	+	upstream	-6908	6768	NearestLocation	Plaur
chr7	127096823	127096978	156	*	24.2703	diff_BDNF_IP_cJUN_vs_Uninduced_IP_cJUN_cond1_32398	101602	127091436	127094049	+	downstream	5387	2774	NearestLocation	AI467606
chr14	14352665	14353036	372	*	24.2699	diff_BDNF_IP_cJUN_vs_Uninduced_IP_cJUN_cond1_10504	16188	14346495	14355490	+	inside	6170	2454	NearestLocation	Il3ra
chr10	13380541	13380671	131	*	24.2667	diff_BDNF_IP_cJUN_vs_Uninduced_IP_cJUN_cond1_2561	215789	13207717	13474396	-	inside	93855	93725	NearestLocation	Phactr2
chr16	45659577	45659752	176	*	24.2652	diff_BDNF_IP_cJUN_vs_Uninduced_IP_cJUN_cond1_14342	212998	45626848	45654118	-	upstream	-5459	5459	NearestLocation	BC016579
chr9	70261710	70261934	225	*	24.2641	diff_BDNF_IP_cJUN_vs_Uninduced_IP_cJUN_cond1_36118	71602	70207350	70400067	+	inside	54360	54360	NearestLocation	Myo1e
chr14	54883812	54883940	129	*	24.2583	diff_BDNF_IP_cJUN_vs_Uninduced_IP_cJUN_cond1_11018	12050	54883425	54888234	+	inside	387	387	NearestLocation	Bcl2l2
chr4	32396521	32396677	157	*	24.2581	diff_BDNF_IP_cJUN_vs_Uninduced_IP_cJUN_cond1_23776	12014	32238950	32586108	+	inside	157571	157571	NearestLocation	Bach2
chr3	100882296	100882420	125	*	24.2568	diff_BDNF_IP_cJUN_vs_Uninduced_IP_cJUN_cond1_22857	229644	100922493	100936925	+	upstream	-40197	40073	NearestLocation	Trim45
chr2	163968548	163968928	381	*	24.2525	diff_BDNF_IP_cJUN_vs_Uninduced_IP_cJUN_cond1_21389	54401	163995197	164018587	+	upstream	-26649	26269	NearestLocation	Ywhab
chr11	56580094	56580331	238	*	24.2452	diff_BDNF_IP_cJUN_vs_Uninduced_IP_cJUN_cond1_5052	14799	57011618	57330244	+	upstream	-431524	431287	NearestLocation	Gria1
chr16	85146786	85146997	212	*	24.2429	diff_BDNF_IP_cJUN_vs_Uninduced_IP_cJUN_cond1_14529	11820	84954436	85173707	-	inside	26921	26710	NearestLocation	App
chr11	117414983	117415131	149	*	24.241	diff_BDNF_IP_cJUN_vs_Uninduced_IP_cJUN_cond1_6942	432615	117484368	117489014	+	upstream	-69385	69237	NearestLocation	Gm11733
chr3	136611775	136611917	143	*	24.2395	diff_BDNF_IP_cJUN_vs_Uninduced_IP_cJUN_cond1_23342	19055	136670066	136937727	+	upstream	-58291	58149	NearestLocation	Ppp3ca
chr1	43616016	43616246	231	*	24.237	diff_BDNF_IP_cJUN_vs_Uninduced_IP_cJUN_cond1_344	78896	43730602	43742564	+	upstream	-114586	114356	NearestLocation	1500015O10Rik
chr2	33795215	33795355	141	*	24.2345	diff_BDNF_IP_cJUN_vs_Uninduced_IP_cJUN_cond1_19534	320482	33805816	33813591	+	upstream	-10601	10461	NearestLocation	Nron
chr1	155200019	155200209	191	*	24.2303	diff_BDNF_IP_cJUN_vs_Uninduced_IP_cJUN_cond1_1725	58244	155158703	155208256	+	inside	41316	8047	NearestLocation	Stx6
chr10	8846352	8846494	143	*	24.2294	diff_BDNF_IP_cJUN_vs_Uninduced_IP_cJUN_cond1_2515	70097	8722219	8886070	-	inside	39718	39576	NearestLocation	Sash1
chr7	117397256	117397451	196	*	24.2272	diff_BDNF_IP_cJUN_vs_Uninduced_IP_cJUN_cond1_32144	233781	117380979	117667630	+	inside	16277	16277	NearestLocation	Xylt1
chr10	67668989	67669478	490	*	24.2256	diff_BDNF_IP_cJUN_vs_Uninduced_IP_cJUN_cond1_3150	211488	67544511	67548955	-	upstream	-120034	120034	NearestLocation	Ado
chr4	67963662	67963826	165	*	24.2222	diff_BDNF_IP_cJUN_vs_Uninduced_IP_cJUN_cond1_24242	56710	68761372	68954397	-	downstream	990735	797546	NearestLocation	Brinp1
chr5	104358620	104358802	183	*	24.2218	diff_BDNF_IP_cJUN_vs_Uninduced_IP_cJUN_cond1_27047	94111	104325329	104338611	+	downstream	33291	20009	NearestLocation	Mepe
chr12	110454292	110454488	197	*	24.21	diff_BDNF_IP_cJUN_vs_Uninduced_IP_cJUN_cond1_8626	26931	110447179	110583074	+	inside	7113	7113	NearestLocation	Ppp2r5c
chr11	28854104	28854303	200	*	24.208	diff_BDNF_IP_cJUN_vs_Uninduced_IP_cJUN_cond1_4652	216616	28853205	28926743	+	inside	899	899	NearestLocation	Efemp1
chr12	100943244	100943502	259	*	24.2018	diff_BDNF_IP_cJUN_vs_Uninduced_IP_cJUN_cond1_8443	238377	100876682	100908198	-	upstream	-35046	35046	NearestLocation	Gpr68
chr6	52443093	52443253	161	*	24.188	diff_BDNF_IP_cJUN_vs_Uninduced_IP_cJUN_cond1_28893	74304	52492451	52500085	+	upstream	-49358	49198	NearestLocation	1700094M24Rik
chr11	54776778	54777041	264	*	24.1842	diff_BDNF_IP_cJUN_vs_Uninduced_IP_cJUN_cond1_5023	72729	54717415	54787703	-	inside	10925	10662	NearestLocation	Cdc42se2
chr11	54301916	54302436	521	*	24.1821	diff_BDNF_IP_cJUN_vs_Uninduced_IP_cJUN_cond1_5014	216739	54303824	54361539	+	upstream	-1908	1388	NearestLocation	Acsl6
chr15	73137752	73137935	184	*	24.1801	diff_BDNF_IP_cJUN_vs_Uninduced_IP_cJUN_cond1_12572	239528	73101625	73184947	-	inside	47195	36127	NearestLocation	Ago2
chr3	28550902	28551141	240	*	24.1795	diff_BDNF_IP_cJUN_vs_Uninduced_IP_cJUN_cond1_21913	100628591	28419943	28420018	+	downstream	130959	130884	NearestLocation	Mir466q
chr1	149867307	149867749	443	*	24.1767	diff_BDNF_IP_cJUN_vs_Uninduced_IP_cJUN_cond1_1603	18783	149829619	149961290	-	inside	93983	37688	NearestLocation	Pla2g4a
chr13	34864528	34864670	143	*	24.1725	diff_BDNF_IP_cJUN_vs_Uninduced_IP_cJUN_cond1_9164	19134	34875494	34906064	+	upstream	-10966	10824	NearestLocation	Prpf4b
chr12	38387048	38387229	182	*	24.164	diff_BDNF_IP_cJUN_vs_Uninduced_IP_cJUN_cond1_7582	73867	38552809	38614521	-	downstream	227473	165580	NearestLocation	4930428E07Rik
chr14	100359946	100360082	137	*	24.1637	diff_BDNF_IP_cJUN_vs_Uninduced_IP_cJUN_cond1_11666	16597	99870640	100149795	-	upstream	-210151	210151	NearestLocation	Klf12
chr15	44753888	44754166	279	*	24.1619	diff_BDNF_IP_cJUN_vs_Uninduced_IP_cJUN_cond1_12265	69659	44787763	44805829	+	upstream	-33875	33597	NearestLocation	2310069G16Rik
chr4	6037284	6037480	197	*	24.1547	diff_BDNF_IP_cJUN_vs_Uninduced_IP_cJUN_cond1_23620	68053	6191105	6219788	+	upstream	-153821	153625	NearestLocation	Ubxn2b
chr6	38144695	38144951	257	*	24.1547	diff_BDNF_IP_cJUN_vs_Uninduced_IP_cJUN_cond1_28717	140494	38048483	38124586	-	upstream	-20109	20109	NearestLocation	Atp6v0a4
chr13	29715359	29715515	157	*	24.1546	diff_BDNF_IP_cJUN_vs_Uninduced_IP_cJUN_cond1_9091	68916	29325306	29855588	-	inside	140229	140073	NearestLocation	Cdkal1
chr5	149566894	149567365	472	*	24.1522	diff_BDNF_IP_cJUN_vs_Uninduced_IP_cJUN_cond1_28333	100415916	149489056	149538030	-	upstream	-28864	28864	NearestLocation	Gm15997
chr17	80060941	80061168	228	*	24.1514	diff_BDNF_IP_cJUN_vs_Uninduced_IP_cJUN_cond1_16180	72692	80029487	80062268	-	inside	1327	1100	NearestLocation	Hnrnpll
chr3	116620651	116620879	229	*	24.1485	diff_BDNF_IP_cJUN_vs_Uninduced_IP_cJUN_cond1_23116	229780	116581336	116614587	-	upstream	-6064	6064	NearestLocation	Trmt13
chr19	5195677	5195876	200	*	24.1475	diff_BDNF_IP_cJUN_vs_Uninduced_IP_cJUN_cond1_17745	107975	5133685	5273119	-	inside	77442	61992	NearestLocation	Pacs1
chr3	84952135	84952502	368	*	24.1471	diff_BDNF_IP_cJUN_vs_Uninduced_IP_cJUN_cond1_22497	654362	84965056	84965580	-	downstream	13445	12554	NearestLocation	Dear1
chr7	44748053	44748581	529	*	24.1437	diff_BDNF_IP_cJUN_vs_Uninduced_IP_cJUN_cond1_31010	243963	44731482	44748617	-	inside	564	36	NearestLocation	Zfp473
chr9	68746378	68746630	253	*	24.1434	diff_BDNF_IP_cJUN_vs_Uninduced_IP_cJUN_cond1_36097	320440	68765346	68773322	+	upstream	-18968	18716	NearestLocation	9530091C08Rik
chr8	70625255	70625443	189	*	24.1344	diff_BDNF_IP_cJUN_vs_Uninduced_IP_cJUN_cond1_33626	23886	70629394	70631635	-	downstream	6380	3951	NearestLocation	Gdf15
chr7	46581646	46581802	157	*	24.1338	diff_BDNF_IP_cJUN_vs_Uninduced_IP_cJUN_cond1_31109	27414	46443159	46639807	-	inside	58161	58005	NearestLocation	Sergef
chr15	64000130	64000269	140	*	24.1324	diff_BDNF_IP_cJUN_vs_Uninduced_IP_cJUN_cond1_12436	223601	63929094	64060448	-	inside	60318	60179	NearestLocation	Fam49b
chr7	111363316	111363440	125	*	24.1304	diff_BDNF_IP_cJUN_vs_Uninduced_IP_cJUN_cond1_32043	75479	111117673	111122675	-	upstream	-240641	240641	NearestLocation	1700012D14Rik
chr10	116931691	116931842	152	*	24.1292	diff_BDNF_IP_cJUN_vs_Uninduced_IP_cJUN_cond1_4105	216363	116905784	116950380	-	inside	18689	18538	NearestLocation	Rab3ip
chr1	154112325	154112762	438	*	24.1288	diff_BDNF_IP_cJUN_vs_Uninduced_IP_cJUN_cond1_1695	100503355	154201187	154205674	+	upstream	-88862	88425	NearestLocation	Zfp648
chr19	55423938	55424324	387	*	24.1268	diff_BDNF_IP_cJUN_vs_Uninduced_IP_cJUN_cond1_18664	53611	55316057	55627461	+	inside	107881	107881	NearestLocation	Vti1a
chr12	98536058	98536248	191	*	24.1248	diff_BDNF_IP_cJUN_vs_Uninduced_IP_cJUN_cond1_8340	72258	98433994	98577940	-	inside	41882	41692	NearestLocation	Kcnk10
chr13	59089153	59089459	307	*	24.1224	diff_BDNF_IP_cJUN_vs_Uninduced_IP_cJUN_cond1_9694	18212	58806569	59133970	+	inside	282584	44511	NearestLocation	Ntrk2
chr14	56689778	56689966	189	*	24.1215	diff_BDNF_IP_cJUN_vs_Uninduced_IP_cJUN_cond1_11070	100503823	56696275	56701000	-	downstream	11222	6309	NearestLocation	Gm16973
chr2	129998479	129998814	336	*	24.1214	diff_BDNF_IP_cJUN_vs_Uninduced_IP_cJUN_cond1_20742	21818	130012340	130050399	+	upstream	-13861	13526	NearestLocation	Tgm3
chr1	131548562	131548770	209	*	24.1146	diff_BDNF_IP_cJUN_vs_Uninduced_IP_cJUN_cond1_1322	108900	131527989	131539872	+	downstream	20573	8690	NearestLocation	Fam72a
chr8	79078828	79079001	174	*	24.1093	diff_BDNF_IP_cJUN_vs_Uninduced_IP_cJUN_cond1_33763	622675	79028437	79193766	+	inside	50391	50391	NearestLocation	Zfp827
chr9	34412891	34413060	170	*	24.1072	diff_BDNF_IP_cJUN_vs_Uninduced_IP_cJUN_cond1_35189	67703	34486126	35036307	+	upstream	-73235	73066	NearestLocation	Kirrel3
chr1	77809111	77809248	138	*	24.1067	diff_BDNF_IP_cJUN_vs_Uninduced_IP_cJUN_cond1_758	13838	77367185	77515088	-	upstream	-294023	294023	NearestLocation	Epha4
chr1	127417019	127417163	145	*	24.1035	diff_BDNF_IP_cJUN_vs_Uninduced_IP_cJUN_cond1_1270	107895	127204986	127482972	+	inside	212033	65809	NearestLocation	Mgat5
chr1	38369366	38369487	122	*	24.0986	diff_BDNF_IP_cJUN_vs_Uninduced_IP_cJUN_cond1_262	56210	38052786	38129662	-	upstream	-239704	239704	NearestLocation	Rev1
chr4	125318340	125318557	218	*	24.0973	diff_BDNF_IP_cJUN_vs_Uninduced_IP_cJUN_cond1_25012	14807	125490831	125714173	+	upstream	-172491	172274	NearestLocation	Grik3
chr9	102306933	102307064	132	*	24.096	diff_BDNF_IP_cJUN_vs_Uninduced_IP_cJUN_cond1_36495	102466241	102304924	102304975	-	upstream	-1958	1958	NearestLocation	Mir7243
chr13	5060293	5060419	127	*	24.0942	diff_BDNF_IP_cJUN_vs_Uninduced_IP_cJUN_cond1_8833	56043	4592490	4609164	-	upstream	-451129	451129	NearestLocation	Akr1e1
chr6	136130518	136130718	201	*	24.0935	diff_BDNF_IP_cJUN_vs_Uninduced_IP_cJUN_cond1_30130	14812	135729805	136173511	-	inside	42993	42793	NearestLocation	Grin2b
chr7	135150979	135151254	276	*	24.0908	diff_BDNF_IP_cJUN_vs_Uninduced_IP_cJUN_cond1_32634	74314	135191765	135196002	-	downstream	45023	40511	NearestLocation	1700120G07Rik
chr4	108949316	108949537	222	*	24.0791	diff_BDNF_IP_cJUN_vs_Uninduced_IP_cJUN_cond1_24681	77173	108942843	108972077	-	inside	22761	6473	NearestLocation	8030443G20Rik
chr2	49562690	49562896	207	*	24.0752	diff_BDNF_IP_cJUN_vs_Uninduced_IP_cJUN_cond1_19709	16574	49619314	49774778	+	upstream	-56624	56418	NearestLocation	Kif5c
chr14	25189391	25189561	171	*	24.0689	diff_BDNF_IP_cJUN_vs_Uninduced_IP_cJUN_cond1_10663	75862	25139795	25143241	-	upstream	-46150	46150	NearestLocation	4930572O13Rik
chr6	149193654	149193790	137	*	24.0679	diff_BDNF_IP_cJUN_vs_Uninduced_IP_cJUN_cond1_30296	232566	149157577	149188712	-	upstream	-4942	4942	NearestLocation	Amn1
chr12	40263051	40263354	304	*	24.0672	diff_BDNF_IP_cJUN_vs_Uninduced_IP_cJUN_cond1_7593	629820	40223364	40229183	+	downstream	39687	33868	NearestLocation	Gm7008
chr4	136755516	136755706	191	*	24.0599	diff_BDNF_IP_cJUN_vs_Uninduced_IP_cJUN_cond1_25419	13844	136653610	136836011	-	inside	80495	80305	NearestLocation	Ephb2
chr3	84296474	84296621	148	*	24.0585	diff_BDNF_IP_cJUN_vs_Uninduced_IP_cJUN_cond1_22482	80890	84160439	84304775	-	inside	8301	8154	NearestLocation	Trim2
chr16	77463676	77463807	132	*	24.0528	diff_BDNF_IP_cJUN_vs_Uninduced_IP_cJUN_cond1_14475	387229	77598936	77599000	+	upstream	-135260	135129	NearestLocation	Mir99a
chr6	106617183	106617346	164	*	24.045	diff_BDNF_IP_cJUN_vs_Uninduced_IP_cJUN_cond1_29563	16192	106710379	106749037	-	downstream	131854	93033	NearestLocation	Il5ra
chr2	162764155	162764306	152	*	24.0433	diff_BDNF_IP_cJUN_vs_Uninduced_IP_cJUN_cond1_21348	77288	162661163	162675204	+	downstream	102992	88951	NearestLocation	9430021M05Rik
chr6	11593556	11593729	174	*	24.0428	diff_BDNF_IP_cJUN_vs_Uninduced_IP_cJUN_cond1_28428	17992	11900373	11907446	-	downstream	313890	306644	NearestLocation	Ndufa4
chr2	121826291	121826441	151	*	24.0423	diff_BDNF_IP_cJUN_vs_Uninduced_IP_cJUN_cond1_20585	228564	121545529	121807057	-	upstream	-19234	19234	NearestLocation	Frmd5
chr5	28055407	28055556	150	*	24.0409	diff_BDNF_IP_cJUN_vs_Uninduced_IP_cJUN_cond1_26184	231070	28071412	28078662	+	upstream	-16005	15856	NearestLocation	Insig1
chr8	64644694	64644903	210	*	24.0406	diff_BDNF_IP_cJUN_vs_Uninduced_IP_cJUN_cond1_33505	12876	64592551	64693040	-	inside	48346	48137	NearestLocation	Cpe
chr10	17024014	17024296	283	*	24.0393	diff_BDNF_IP_cJUN_vs_Uninduced_IP_cJUN_cond1_2607	100504235	16951094	17095782	-	inside	71768	71486	NearestLocation	Gm20125
chr10	24318552	24318696	145	*	24.0384	diff_BDNF_IP_cJUN_vs_Uninduced_IP_cJUN_cond1_2688	59012	24223517	24302783	+	downstream	95035	15769	NearestLocation	Moxd1
chr4	4310942	4311113	172	*	24.0355	diff_BDNF_IP_cJUN_vs_Uninduced_IP_cJUN_cond1_23614	18619	4133536	4138815	-	upstream	-172127	172127	NearestLocation	Penk
chr9	83727572	83727716	145	*	24.0306	diff_BDNF_IP_cJUN_vs_Uninduced_IP_cJUN_cond1_36293	100039222	83691475	83693247	+	downstream	36097	34325	NearestLocation	Gm2109
chr17	6172498	6172643	146	*	24.0305	diff_BDNF_IP_cJUN_vs_Uninduced_IP_cJUN_cond1_14867	68842	6106830	6240637	+	inside	65668	65668	NearestLocation	Tulp4
chr15	37719333	37719478	146	*	24.0304	diff_BDNF_IP_cJUN_vs_Uninduced_IP_cJUN_cond1_12174	52589	37366175	37792428	-	inside	73095	72950	NearestLocation	Ncald
chr14	55585329	55585469	141	*	24.0303	diff_BDNF_IP_cJUN_vs_Uninduced_IP_cJUN_cond1_11049	85308	55581524	55585254	-	upstream	-75	75	NearestLocation	Emc9
chr13	56613785	56613972	188	*	24.0269	diff_BDNF_IP_cJUN_vs_Uninduced_IP_cJUN_cond1_9648	21810	56609603	56639339	+	inside	4182	4182	NearestLocation	Tgfbi
chr1	134902329	134902473	145	*	24.0207	diff_BDNF_IP_cJUN_vs_Uninduced_IP_cJUN_cond1_1453	329251	134759067	134955940	-	inside	53611	53467	NearestLocation	Ppp1r12b
chr13	96968689	96968814	126	*	24.0183	diff_BDNF_IP_cJUN_vs_Uninduced_IP_cJUN_cond1_10081	218476	96924689	96950914	+	downstream	44000	17775	NearestLocation	Gcnt4
chr11	46313975	46314291	317	*	24.0178	diff_BDNF_IP_cJUN_vs_Uninduced_IP_cJUN_cond1_4867	76884	46193849	46312859	-	upstream	-1116	1116	NearestLocation	Cyfip2
chr10	129026150	129026280	131	*	24.0158	diff_BDNF_IP_cJUN_vs_Uninduced_IP_cJUN_cond1_4351	258861	129011287	129012216	+	downstream	14863	13934	NearestLocation	Olfr763
chr1	91413297	91413501	205	*	24.0143	diff_BDNF_IP_cJUN_vs_Uninduced_IP_cJUN_cond1_1006	55927	91411483	91413222	-	upstream	-75	75	NearestLocation	Hes6
chr2	21034585	21034941	357	*	24.0141	diff_BDNF_IP_cJUN_vs_Uninduced_IP_cJUN_cond1_19048	433408	20968874	20970348	+	downstream	65711	64237	NearestLocation	Gm13375
chr16	10300456	10300582	127	*	24.0123	diff_BDNF_IP_cJUN_vs_Uninduced_IP_cJUN_cond1_13706	13731	10281749	10313968	-	inside	13512	13386	NearestLocation	Emp2
chr11	86944518	86944870	353	*	24.0009	diff_BDNF_IP_cJUN_vs_Uninduced_IP_cJUN_cond1_5928	77864	86936425	86993762	-	inside	49244	8093	NearestLocation	Ypel2
chr11	106554431	106554562	132	*	23.9987	diff_BDNF_IP_cJUN_vs_Uninduced_IP_cJUN_cond1_6570	100216537	106500991	106501063	+	downstream	53440	53368	NearestLocation	Snord104
chr7	130782800	130782924	125	*	23.9977	diff_BDNF_IP_cJUN_vs_Uninduced_IP_cJUN_cond1_32521	330660	130774069	130825899	+	inside	8731	8731	NearestLocation	Btbd16
chr9	66919657	66920040	384	*	23.9969	diff_BDNF_IP_cJUN_vs_Uninduced_IP_cJUN_cond1_36065	235442	66843664	66919705	-	overlapStart	48	48	NearestLocation	Rab8b
chr15	28109977	28110277	301	*	23.9961	diff_BDNF_IP_cJUN_vs_Uninduced_IP_cJUN_cond1_12047	223435	27730649	28025848	-	upstream	-84129	84129	NearestLocation	Trio
chr11	116885293	116885493	201	*	23.9949	diff_BDNF_IP_cJUN_vs_Uninduced_IP_cJUN_cond1_6906	69900	116853295	116875637	+	downstream	31998	9656	NearestLocation	Mfsd11
chr15	58816354	58816567	214	*	23.9924	diff_BDNF_IP_cJUN_vs_Uninduced_IP_cJUN_cond1_12361	74868	58782269	58823427	-	inside	7073	6860	NearestLocation	Tmem65
chr17	33126360	33126616	257	*	23.9876	diff_BDNF_IP_cJUN_vs_Uninduced_IP_cJUN_cond1_15520	240069	33135590	33139683	-	downstream	13323	8974	NearestLocation	Morc2b
chr12	83004390	83004525	136	*	23.9815	diff_BDNF_IP_cJUN_vs_Uninduced_IP_cJUN_cond1_8102	74283	82932520	82939155	-	upstream	-65235	65235	NearestLocation	1700085C21Rik
chr10	60835090	60835238	149	*	23.9807	diff_BDNF_IP_cJUN_vs_Uninduced_IP_cJUN_cond1_3040	107449	60762595	60831581	-	upstream	-3509	3509	NearestLocation	Unc5b
chr1	191761805	191761952	148	*	23.9729	diff_BDNF_IP_cJUN_vs_Uninduced_IP_cJUN_cond1_2360	226856	191718024	191784257	+	inside	43781	22305	NearestLocation	Lpgat1
chr3	152189275	152189452	178	*	23.9717	diff_BDNF_IP_cJUN_vs_Uninduced_IP_cJUN_cond1_23529	67035	152183871	152210083	-	inside	20808	5404	NearestLocation	Dnajb4
chr14	86625157	86625374	218	*	23.9716	diff_BDNF_IP_cJUN_vs_Uninduced_IP_cJUN_cond1_11617	75155	86245970	86283688	+	downstream	379187	341469	NearestLocation	4930529K09Rik
chr19	31654127	31654261	135	*	23.9714	diff_BDNF_IP_cJUN_vs_Uninduced_IP_cJUN_cond1_18240	19091	30564487	31765033	-	inside	110906	110772	NearestLocation	Prkg1
chr9	97679191	97679346	156	*	23.9712	diff_BDNF_IP_cJUN_vs_Uninduced_IP_cJUN_cond1_36426	78911	97349562	97369958	-	upstream	-309233	309233	NearestLocation	Trim42
chr2	93276140	93276342	203	*	23.9703	diff_BDNF_IP_cJUN_vs_Uninduced_IP_cJUN_cond1_20237	241556	93201760	93334487	-	inside	58347	58145	NearestLocation	Tspan18
chr18	24298814	24299071	258	*	23.9684	diff_BDNF_IP_cJUN_vs_Uninduced_IP_cJUN_cond1_16589	14423	24205344	24286816	+	downstream	93470	11998	NearestLocation	Galnt1
chr13	30894045	30894343	299	*	23.9656	diff_BDNF_IP_cJUN_vs_Uninduced_IP_cJUN_cond1_9110	210554	30946576	30947761	-	downstream	53716	52233	NearestLocation	Hus1b
chr2	127609057	127609240	184	*	23.9651	diff_BDNF_IP_cJUN_vs_Uninduced_IP_cJUN_cond1_20672	77721	127587426	127603986	+	downstream	21631	5071	NearestLocation	Mrps5
chr9	67003263	67003435	173	*	23.9584	diff_BDNF_IP_cJUN_vs_Uninduced_IP_cJUN_cond1_36073	80907	66955393	66975484	-	upstream	-27779	27779	NearestLocation	Lactb
chr8	123634154	123634735	582	*	23.9581	diff_BDNF_IP_cJUN_vs_Uninduced_IP_cJUN_cond1_34643	69581	123653929	123663880	+	upstream	-19775	19194	NearestLocation	Rhou
chr1	75677772	75677980	209	*	23.9569	diff_BDNF_IP_cJUN_vs_Uninduced_IP_cJUN_cond1_737	20536	75546266	75559431	+	downstream	131506	118341	NearestLocation	Slc4a3
chr12	102653014	102653140	127	*	23.9557	diff_BDNF_IP_cJUN_vs_Uninduced_IP_cJUN_cond1_8479	100316812	102684928	102685020	-	downstream	32006	31788	NearestLocation	Mir1936
chr11	111104535	111104672	138	*	23.9555	diff_BDNF_IP_cJUN_vs_Uninduced_IP_cJUN_cond1_6699	16518	111066164	111076825	+	downstream	38371	27710	NearestLocation	Kcnj2
chr7	124788463	124788641	179	*	23.9523	diff_BDNF_IP_cJUN_vs_Uninduced_IP_cJUN_cond1_32320	73076	124625670	124708935	-	upstream	-79528	79528	NearestLocation	3100003L05Rik
chr15	8268152	8268322	171	*	23.9521	diff_BDNF_IP_cJUN_vs_Uninduced_IP_cJUN_cond1_11909	73692	8169106	8271158	+	inside	99046	2836	NearestLocation	2410089E03Rik
[truncated: 35,574 more rows]

## Sheet: c-Jun_Vehicle
seqnames	start	end	width	strand	score	peak	feature	start_position	end_position	feature_strand	insideFeature	distancetoFeature	shortestDistance	fromOverlappingOrNearest	symbol
chr9	58488876	58489058	183	*	18.221	diff_BDNF_IP_cJUN_vs_Uninduced_IP_cJUN_cond2_32	319477	58488603	58499742	+	inside	273	273	NearestLocation	6030419C18Rik
chr10	60277159	60277287	129	*	14.7373	diff_BDNF_IP_cJUN_vs_Uninduced_IP_cJUN_cond2_1	19156	60277628	60302600	+	upstream	-469	341	NearestLocation	Psap
chr11	61080290	61080447	158	*	14.0628	diff_BDNF_IP_cJUN_vs_Uninduced_IP_cJUN_cond2_2	57916	61126755	61147642	+	upstream	-46465	46308	NearestLocation	Tnfrsf13b
chr7	127392378	127392519	142	*	13.8803	diff_BDNF_IP_cJUN_vs_Uninduced_IP_cJUN_cond2_27	101604	127390836	127393621	-	inside	1243	1102	NearestLocation	E430018J23Rik
chr2	127482252	127482435	184	*	13.8193	diff_BDNF_IP_cJUN_vs_Uninduced_IP_cJUN_cond2_18	68126	127436215	127444565	-	upstream	-37687	37687	NearestLocation	Fahd2a
chr7	46600917	46601045	129	*	13.1121	diff_BDNF_IP_cJUN_vs_Uninduced_IP_cJUN_cond2_26	27414	46443159	46639807	-	inside	38890	38762	NearestLocation	Sergef
chr4	117406340	117406473	134	*	13.1106	diff_BDNF_IP_cJUN_vs_Uninduced_IP_cJUN_cond2_21	66743	117271464	117496915	-	inside	90575	90442	NearestLocation	Rnf220
chr14	65743176	65743324	149	*	12.9784	diff_BDNF_IP_cJUN_vs_Uninduced_IP_cJUN_cond2_9	52033	65805911	65817822	+	upstream	-62735	62587	NearestLocation	Pbk
chr16	91612809	91612962	154	*	12.8574	diff_BDNF_IP_cJUN_vs_Uninduced_IP_cJUN_cond2_13	246738	91614257	91618999	-	downstream	6190	1295	NearestLocation	Dnajc28
chr9	67115421	67115555	135	*	12.8292	diff_BDNF_IP_cJUN_vs_Uninduced_IP_cJUN_cond2_33	100502636	67133561	67163788	+	upstream	-18140	18006	NearestLocation	Gm19299
chr15	67175185	67175315	131	*	12.7771	diff_BDNF_IP_cJUN_vs_Uninduced_IP_cJUN_cond2_11	20442	67102875	67176882	-	inside	1697	1567	NearestLocation	St3gal1
chr9	45651248	45651407	160	*	12.605	diff_BDNF_IP_cJUN_vs_Uninduced_IP_cJUN_cond2_31	214552	45766946	45828638	-	downstream	177390	115539	NearestLocation	Cep164
chr9	120493078	120493216	139	*	12.5514	diff_BDNF_IP_cJUN_vs_Uninduced_IP_cJUN_cond2_35	68969	120492606	120495327	+	inside	472	472	NearestLocation	Eif1b
chr15	57908739	57908864	126	*	12.5326	diff_BDNF_IP_cJUN_vs_Uninduced_IP_cJUN_cond2_10	210544	57912199	57970068	+	upstream	-3460	3335	NearestLocation	Tbc1d31
chr4	118236044	118236167	124	*	11.6592	diff_BDNF_IP_cJUN_vs_Uninduced_IP_cJUN_cond2_22	102466820	118210505	118210564	-	upstream	-25480	25480	NearestLocation	Mir7226
chr12	110277769	110277913	145	*	11.5671	diff_BDNF_IP_cJUN_vs_Uninduced_IP_cJUN_cond2_5	353504	110275385	110278068	-	inside	299	155	NearestLocation	Dio3os
chr4	69410182	69410339	158	*	11.565	diff_BDNF_IP_cJUN_vs_Uninduced_IP_cJUN_cond2_20	56710	68761372	68954397	-	upstream	-455785	455785	NearestLocation	Brinp1
chr16	91660061	91660221	161	*	11.5119	diff_BDNF_IP_cJUN_vs_Uninduced_IP_cJUN_cond2_14	20658	91647824	91679194	+	inside	12237	12237	NearestLocation	Son
chr11	98327967	98328143	177	*	11.5066	diff_BDNF_IP_cJUN_vs_Uninduced_IP_cJUN_cond2_3	18013	98325417	98329645	-	inside	1678	1502	NearestLocation	Neurod2
chr3	88215939	88216089	151	*	11.4982	diff_BDNF_IP_cJUN_vs_Uninduced_IP_cJUN_cond2_19	387133	88215598	88215686	+	downstream	341	253	NearestLocation	Mir9-1
chr12	8411538	8411675	138	*	11.4588	diff_BDNF_IP_cJUN_vs_Uninduced_IP_cJUN_cond2_4	11852	8497759	8499985	-	downstream	88447	86084	NearestLocation	Rhob
chr12	112518261	112518380	120	*	11.4588	diff_BDNF_IP_cJUN_vs_Uninduced_IP_cJUN_cond2_6	104885	112500184	112511160	-	upstream	-7101	7101	NearestLocation	Tmem179
chr13	30249759	30249903	145	*	11.4588	diff_BDNF_IP_cJUN_vs_Uninduced_IP_cJUN_cond2_7	11607	30336356	30382867	+	upstream	-86597	86453	NearestLocation	Agtr1a
chr15	87608225	87608372	148	*	11.4588	diff_BDNF_IP_cJUN_vs_Uninduced_IP_cJUN_cond2_12	106014	87544299	87759364	+	inside	63926	63926	NearestLocation	Fam19a5
chr5	23774990	23775115	126	*	11.4588	diff_BDNF_IP_cJUN_vs_Uninduced_IP_cJUN_cond2_23	78697	23740165	23783711	-	inside	8721	8596	NearestLocation	Pus7
chr6	91180548	91180676	129	*	11.4588	diff_BDNF_IP_cJUN_vs_Uninduced_IP_cJUN_cond2_24	232232	91156815	91174683	+	downstream	23733	5865	NearestLocation	Hdac11
chr8	48808596	48808739	144	*	11.4588	diff_BDNF_IP_cJUN_vs_Uninduced_IP_cJUN_cond2_28	23965	48225665	48674690	-	upstream	-133906	133906	NearestLocation	Tenm3
chr8	121439514	121439637	124	*	11.4588	diff_BDNF_IP_cJUN_vs_Uninduced_IP_cJUN_cond2_29	76405	121530784	121541954	-	downstream	102440	91147	NearestLocation	1700018B08Rik
chr9	21181785	21181916	132	*	11.0052	diff_BDNF_IP_cJUN_vs_Uninduced_IP_cJUN_cond2_30	18577	21165714	21213248	+	inside	16071	16071	NearestLocation	Pde4a
chr14	47342253	47342376	124	*	10.9185	diff_BDNF_IP_cJUN_vs_Uninduced_IP_cJUN_cond2_8	16854	47373860	47386167	+	upstream	-31607	31484	NearestLocation	Lgals3
chr18	14092017	14092196	180	*	10.7302	diff_BDNF_IP_cJUN_vs_Uninduced_IP_cJUN_cond2_16	225207	13687014	13972733	-	upstream	-119284	119284	NearestLocation	Zfp521
chr9	114563329	114563483	155	*	6.78181	diff_BDNF_IP_cJUN_vs_Uninduced_IP_cJUN_cond2_34	636931	114511273	114564369	-	inside	1040	886	NearestLocation	Trim71
chr2	107737392	107737591	200	*	6.14128	diff_BDNF_IP_cJUN_vs_Uninduced_IP_cJUN_cond2_17	16492	107290589	107298504	+	downstream	446803	438888	NearestLocation	Kcna4
chr17	56199899	56200087	189	*	4.72077	diff_BDNF_IP_cJUN_vs_Uninduced_IP_cJUN_cond2_15	28106	56176541	56183920	-	upstream	-15979	15979	NearestLocation	Mydgf
chr6	117907111	117907230	120	*	3.7732	diff_BDNF_IP_cJUN_vs_Uninduced_IP_cJUN_cond2_25	98758	117900340	117925622	+	inside	6771	6771	NearestLocation	Hnrnpf

## Sheet: Common
seqnames	start	end	width	strand	score	peak	feature	start_position	end_position	feature_strand	insideFeature	distancetoFeature	shortestDistance	fromOverlappingOrNearest	symbol
chr5	100498361	100498556	196	*	2.90606	diff_BDNF_IP_cJUN_vs_Uninduced_IP_cJUN_common_10947	231506	100442035	100500639	-	inside	2278	2083	NearestLocation	Lin54
chr10	81417154	81417275	122	*	2.8717	diff_BDNF_IP_cJUN_vs_Uninduced_IP_cJUN_common_1355	102465778	81416240	81416297	-	upstream	-857	857	NearestLocation	Mir1191b
chr7	99483548	99483699	152	*	2.86589	diff_BDNF_IP_cJUN_vs_Uninduced_IP_cJUN_common_12970	27050	99477896	99483709	-	inside	161	10	NearestLocation	Rps3
chr10	80071354	80071481	128	*	2.8512	diff_BDNF_IP_cJUN_vs_Uninduced_IP_cJUN_common_1250	625249	80047166	80056439	+	downstream	24188	14915	NearestLocation	Gpx4
chr11	116671654	116671801	148	*	2.83093	diff_BDNF_IP_cJUN_vs_Uninduced_IP_cJUN_common_2855	66293	116671660	116675798	+	overlapStart	-6	6	NearestLocation	1810032O08Rik
chr3	69126403	69126549	147	*	2.82033	diff_BDNF_IP_cJUN_vs_Uninduced_IP_cJUN_common_9016	16649	69072221	69127092	-	inside	689	543	NearestLocation	Kpna4
chr2	163719005	163719145	141	*	2.81719	diff_BDNF_IP_cJUN_vs_Uninduced_IP_cJUN_common_8650	11486	163726571	163750239	-	downstream	31234	7426	NearestLocation	Ada
chr2	160645611	160645766	156	*	2.81646	diff_BDNF_IP_cJUN_vs_Uninduced_IP_cJUN_common_8629	21969	160645897	160722763	+	upstream	-286	131	NearestLocation	Top1
chr2	121956223	121956375	153	*	2.8164	diff_BDNF_IP_cJUN_vs_Uninduced_IP_cJUN_common_8311	17147	121953771	121956092	-	upstream	-131	131	NearestLocation	Mageb3
chr6	71831676	71831808	133	*	2.7975	diff_BDNF_IP_cJUN_vs_Uninduced_IP_cJUN_common_11821	76614	71831320	71877388	+	inside	356	356	NearestLocation	Immt
chr11	116130717	116130960	244	*	2.78689	diff_BDNF_IP_cJUN_vs_Uninduced_IP_cJUN_common_2836	338364	116124282	116131128	-	inside	411	168	NearestLocation	Trim65
chr5	136953261	136953403	143	*	2.78654	diff_BDNF_IP_cJUN_vs_Uninduced_IP_cJUN_common_11369	66437	136953275	136966234	+	overlapStart	-14	14	NearestLocation	Fis1
chr1	75264239	75264420	182	*	2.77568	diff_BDNF_IP_cJUN_vs_Uninduced_IP_cJUN_common_295	19275	75247041	75264208	-	upstream	-31	31	NearestLocation	Ptprn
chr19	44248368	44248500	133	*	2.77503	diff_BDNF_IP_cJUN_vs_Uninduced_IP_cJUN_common_7462	30049	44203288	44244016	+	downstream	45080	4352	NearestLocation	Scd3
chr19	53943911	53944146	236	*	2.76771	diff_BDNF_IP_cJUN_vs_Uninduced_IP_cJUN_common_7543	56392	53944306	54033278	+	upstream	-395	160	NearestLocation	Shoc2
chr10	96616400	96616560	161	*	2.75487	diff_BDNF_IP_cJUN_vs_Uninduced_IP_cJUN_common_1469	12226	96617001	96622811	+	upstream	-601	441	NearestLocation	Btg1
chr11	83472563	83472758	196	*	2.74595	diff_BDNF_IP_cJUN_vs_Uninduced_IP_cJUN_common_2348	70439	83473108	83506740	+	upstream	-545	350	NearestLocation	Taf15
chr6	28705413	28705656	244	*	2.74107	diff_BDNF_IP_cJUN_vs_Uninduced_IP_cJUN_common_11624	192198	28828126	28831747	-	downstream	126334	122470	NearestLocation	Lrrc4
chr1	155086963	155087116	154	*	2.73871	diff_BDNF_IP_cJUN_vs_Uninduced_IP_cJUN_common_626	15939	155096367	155099636	-	downstream	12673	9251	NearestLocation	Ier5
chr11	59191592	59191744	153	*	2.73764	diff_BDNF_IP_cJUN_vs_Uninduced_IP_cJUN_common_1982	14923	59183855	59191952	-	inside	360	208	NearestLocation	Guk1
chr14	70530681	70530823	143	*	2.73327	diff_BDNF_IP_cJUN_vs_Uninduced_IP_cJUN_common_4537	213469	70530685	70538324	+	overlapStart	-4	4	NearestLocation	Lgi3
chr2	28640905	28641056	152	*	2.73103	diff_BDNF_IP_cJUN_vs_Uninduced_IP_cJUN_common_7779	64930	28641233	28691172	+	upstream	-328	177	NearestLocation	Tsc1
chr9	30212855	30212983	129	*	2.73097	diff_BDNF_IP_cJUN_vs_Uninduced_IP_cJUN_common_14377	102607	30427329	30466726	+	upstream	-214474	214346	NearestLocation	Snx19
chr9	44407388	44407554	167	*	2.71124	diff_BDNF_IP_cJUN_vs_Uninduced_IP_cJUN_common_14472	60409	44403759	44407548	-	overlapStart	160	6	NearestLocation	Trappc4
chr11	106674973	106675139	167	*	2.70951	diff_BDNF_IP_cJUN_vs_Uninduced_IP_cJUN_common_2728	18613	106654213	106715281	-	inside	40308	20760	NearestLocation	Pecam1
chr12	85467894	85468058	165	*	2.7077	diff_BDNF_IP_cJUN_vs_Uninduced_IP_cJUN_common_3365	14281	85473901	85477270	+	upstream	-6007	5843	NearestLocation	Fos
chr11	106920813	106920979	167	*	2.70228	diff_BDNF_IP_cJUN_vs_Uninduced_IP_cJUN_common_2734	66313	106820064	106920715	-	upstream	-98	98	NearestLocation	Smurf2
chr17	84009303	84009475	173	*	2.70188	diff_BDNF_IP_cJUN_vs_Uninduced_IP_cJUN_common_6571	78148	83998552	84013408	+	inside	10751	3933	NearestLocation	8430430B14Rik
chr6	93820126	93820260	135	*	2.69532	diff_BDNF_IP_cJUN_vs_Uninduced_IP_cJUN_common_11982	78178	94132923	94237442	-	downstream	417316	312663	NearestLocation	4930511A08Rik
chr9	56417616	56417740	125	*	2.694	diff_BDNF_IP_cJUN_vs_Uninduced_IP_cJUN_common_14577	244895	56201129	56418050	-	inside	434	310	NearestLocation	Peak1
chr18	67724008	67724142	135	*	2.69343	diff_BDNF_IP_cJUN_vs_Uninduced_IP_cJUN_common_6965	19255	67665501	67724621	-	inside	613	479	NearestLocation	Ptpn2
chr16	31628646	31628817	172	*	2.69049	diff_BDNF_IP_cJUN_vs_Uninduced_IP_cJUN_common_5654	13383	31663443	31873356	+	upstream	-34797	34626	NearestLocation	Dlg1
chr15	98933798	98933956	159	*	2.69019	diff_BDNF_IP_cJUN_vs_Uninduced_IP_cJUN_common_5307	22143	98931431	98934390	-	inside	592	434	NearestLocation	Tuba1b
chr2	126875911	126876105	195	*	2.6899	diff_BDNF_IP_cJUN_vs_Uninduced_IP_cJUN_common_8344	58800	126791558	126876261	-	inside	350	156	NearestLocation	Trpm7
chr5	32854225	32854354	130	*	2.68747	diff_BDNF_IP_cJUN_vs_Uninduced_IP_cJUN_common_10691	215476	32789207	32854230	-	overlapStart	5	5	NearestLocation	Prr14l
chr14	67715711	67715833	123	*	2.68596	diff_BDNF_IP_cJUN_vs_Uninduced_IP_cJUN_common_4508	108912	67676354	67715841	-	inside	130	8	NearestLocation	Cdca2
chr1	86442358	86442507	150	*	2.6829	diff_BDNF_IP_cJUN_vs_Uninduced_IP_cJUN_common_344	71863	86426329	86428049	+	downstream	16029	14309	NearestLocation	1700019O17Rik
chr10	127289304	127289442	139	*	2.68013	diff_BDNF_IP_cJUN_vs_Uninduced_IP_cJUN_common_1604	110962	127281956	127288771	-	upstream	-533	533	NearestLocation	Mbd6
chr4	149820630	149820920	291	*	2.67622	diff_BDNF_IP_cJUN_vs_Uninduced_IP_cJUN_common_10416	70556	149744036	149774267	-	upstream	-46363	46363	NearestLocation	Slc25a33
chr2	31716069	31716192	124	*	2.67533	diff_BDNF_IP_cJUN_vs_Uninduced_IP_cJUN_common_7867	11350	31688537	31804362	+	inside	27532	27532	NearestLocation	Abl1
chr5	9100544	9100766	223	*	2.67499	diff_BDNF_IP_cJUN_vs_Uninduced_IP_cJUN_common_10561	652925	9100737	9158080	+	overlapStart	-193	29	NearestLocation	Tmem243
chr11	83302816	83303074	259	*	2.67347	diff_BDNF_IP_cJUN_vs_Uninduced_IP_cJUN_common_2345	71770	83302697	83405033	+	inside	119	119	NearestLocation	Ap2b1
chr10	94550101	94550253	153	*	2.67266	diff_BDNF_IP_cJUN_vs_Uninduced_IP_cJUN_common_1454	319880	94514857	94590954	+	inside	35244	35244	NearestLocation	Tmcc3
chr5	96997397	96997577	181	*	2.67114	diff_BDNF_IP_cJUN_vs_Uninduced_IP_cJUN_common_10927	140780	96997689	97091048	+	upstream	-292	112	NearestLocation	Bmp2k
chr7	16129520	16129659	140	*	2.66628	diff_BDNF_IP_cJUN_vs_Uninduced_IP_cJUN_common_12376	110891	16130300	16160511	+	upstream	-780	641	NearestLocation	Slc8a2
chr17	80801724	80801862	139	*	2.6661	diff_BDNF_IP_cJUN_vs_Uninduced_IP_cJUN_common_6559	225028	80580513	80728025	-	upstream	-73699	73699	NearestLocation	Map4k3
chr2	119547722	119547855	134	*	2.66599	diff_BDNF_IP_cJUN_vs_Uninduced_IP_cJUN_common_8274	56398	119547707	119587022	+	inside	15	15	NearestLocation	Chp1
chr4	48586556	48586745	190	*	2.66402	diff_BDNF_IP_cJUN_vs_Uninduced_IP_cJUN_common_9709	230157	48585193	48663131	+	inside	1363	1363	NearestLocation	Tmeff1
chr12	33147450	33147593	144	*	2.66341	diff_BDNF_IP_cJUN_vs_Uninduced_IP_cJUN_common_3129	320046	33111711	33147597	-	inside	147	4	NearestLocation	F730043M19Rik
chr14	60378268	60378405	138	*	2.66286	diff_BDNF_IP_cJUN_vs_Uninduced_IP_cJUN_common_4428	72125	60378286	60381003	+	overlapStart	-18	18	NearestLocation	Amer2
chr7	44929290	44929425	136	*	2.66274	diff_BDNF_IP_cJUN_vs_Uninduced_IP_cJUN_common_12687	11771	44900373	44929490	-	inside	200	65	NearestLocation	Ap2a1
chr5	150906695	150906912	218	*	2.66263	diff_BDNF_IP_cJUN_vs_Uninduced_IP_cJUN_common_11573	16591	150952607	150993817	+	upstream	-45912	45695	NearestLocation	Kl
chr16	94371308	94371576	269	*	2.66105	diff_BDNF_IP_cJUN_vs_Uninduced_IP_cJUN_common_5871	56176	94358763	94371015	-	upstream	-293	293	NearestLocation	Pigp
chr19	61225770	61225891	122	*	2.66029	diff_BDNF_IP_cJUN_vs_Uninduced_IP_cJUN_common_7591	12982	61224402	61228418	-	inside	2648	1368	NearestLocation	Csf2ra
chr17	4908531	4908674	144	*	2.65648	diff_BDNF_IP_cJUN_vs_Uninduced_IP_cJUN_common_5905	239985	4995074	5347656	+	upstream	-86543	86400	NearestLocation	Arid1b
chr11	120046922	120047156	235	*	2.65502	diff_BDNF_IP_cJUN_vs_Uninduced_IP_cJUN_common_2936	11302	120007316	120047145	-	overlapStart	223	11	NearestLocation	Aatk
chr12	108832421	108832563	143	*	2.65436	diff_BDNF_IP_cJUN_vs_Uninduced_IP_cJUN_common_3511	214663	108825878	108835876	-	inside	3455	3313	NearestLocation	Slc25a29
chr6	34780979	34781135	157	*	2.65218	diff_BDNF_IP_cJUN_vs_Uninduced_IP_cJUN_common_11672	76223	34780432	34859459	+	inside	547	547	NearestLocation	Agbl3
chr3	123508374	123508549	176	*	2.6485	diff_BDNF_IP_cJUN_vs_Uninduced_IP_cJUN_common_9393	69895	123507552	123508336	-	upstream	-38	38	NearestLocation	Snhg8
chr5	115272745	115272920	176	*	2.6481	diff_BDNF_IP_cJUN_vs_Uninduced_IP_cJUN_common_11097	50849	115241770	115272895	-	overlapStart	150	25	NearestLocation	Rnf10
chr8	54530166	54530300	135	*	2.64512	diff_BDNF_IP_cJUN_vs_Uninduced_IP_cJUN_common_13611	76687	54520433	54529998	-	upstream	-168	168	NearestLocation	Spcs3
chr13	19395614	19395756	143	*	2.64491	diff_BDNF_IP_cJUN_vs_Uninduced_IP_cJUN_common_3644	76205	19357676	19395752	-	overlapStart	138	4	NearestLocation	Stard3nl
chr9	75611134	75611327	194	*	2.64314	diff_BDNF_IP_cJUN_vs_Uninduced_IP_cJUN_common_14783	50876	75565622	75611325	-	overlapStart	191	2	NearestLocation	Tmod2
chr3	135437862	135438007	146	*	2.64083	diff_BDNF_IP_cJUN_vs_Uninduced_IP_cJUN_common_9430	66105	135438297	135467178	+	upstream	-435	290	NearestLocation	Ube2d3
chr7	64033192	64033322	131	*	2.63874	diff_BDNF_IP_cJUN_vs_Uninduced_IP_cJUN_common_12775	50794	63886351	63938915	-	upstream	-94277	94277	NearestLocation	Klf13
chr17	35861373	35861563	191	*	2.63692	diff_BDNF_IP_cJUN_vs_Uninduced_IP_cJUN_common_6290	106582	35861318	35865400	+	inside	55	55	NearestLocation	Nrm
chr14	46788329	46788481	153	*	2.6357	diff_BDNF_IP_cJUN_vs_Uninduced_IP_cJUN_common_4319	12793	46775568	46788357	-	overlapStart	28	28	NearestLocation	Cnih1
chr1	136415574	136415742	169	*	2.63479	diff_BDNF_IP_cJUN_vs_Uninduced_IP_cJUN_common_587	320054	136411916	136415519	-	upstream	-55	55	NearestLocation	9230116N13Rik
chr13	48878561	48878732	172	*	2.63282	diff_BDNF_IP_cJUN_vs_Uninduced_IP_cJUN_common_3786	18676	48801750	48870885	-	upstream	-7676	7676	NearestLocation	Phf2
chr2	164785570	164785692	123	*	2.62969	diff_BDNF_IP_cJUN_vs_Uninduced_IP_cJUN_common_8666	101113	164785557	164792770	+	inside	13	13	NearestLocation	Snx21
chr11	115282780	115283008	229	*	2.62805	diff_BDNF_IP_cJUN_vs_Uninduced_IP_cJUN_common_2802	14149	115268025	115276969	-	upstream	-5811	5811	NearestLocation	Fdxr
chr17	6861620	6861751	132	*	2.6262	diff_BDNF_IP_cJUN_vs_Uninduced_IP_cJUN_common_5934	751529	6895229	6895337	-	downstream	33717	33478	NearestLocation	Mir692-1
chr19	53329436	53329586	151	*	2.62582	diff_BDNF_IP_cJUN_vs_Uninduced_IP_cJUN_common_7537	17859	53310506	53375810	+	inside	18930	18930	NearestLocation	Mxi1
chr12	35534925	35535111	187	*	2.62473	diff_BDNF_IP_cJUN_vs_Uninduced_IP_cJUN_common_3133	11622	35497979	35534989	-	overlapStart	64	64	NearestLocation	Ahr
chr7	64227692	64227840	149	*	2.62423	diff_BDNF_IP_cJUN_vs_Uninduced_IP_cJUN_common_12780	387207	64205806	64205911	+	downstream	21886	21781	NearestLocation	Mir211
chr5	112886835	112886994	160	*	2.62355	diff_BDNF_IP_cJUN_vs_Uninduced_IP_cJUN_common_11048	74376	112688876	112896362	-	inside	9527	9368	NearestLocation	Myo18b
chr12	4007252	4007371	120	*	2.6235	diff_BDNF_IP_cJUN_vs_Uninduced_IP_cJUN_common_3007	668212	3962554	4038915	-	inside	31663	31544	NearestLocation	Efr3b
chr7	109616300	109616493	194	*	2.62321	diff_BDNF_IP_cJUN_vs_Uninduced_IP_cJUN_common_13042	76954	109523911	109617147	-	inside	847	654	NearestLocation	St5
chr8	70761044	70761220	177	*	2.62298	diff_BDNF_IP_cJUN_vs_Uninduced_IP_cJUN_common_13687	234384	70758649	70760921	-	upstream	-123	123	NearestLocation	Mpv17l2
chr13	51848061	51848231	171	*	2.62244	diff_BDNF_IP_cJUN_vs_Uninduced_IP_cJUN_common_3817	23882	51846675	51848474	+	inside	1386	243	NearestLocation	Gadd45g
chr12	55836291	55836482	192	*	2.62209	diff_BDNF_IP_cJUN_vs_Uninduced_IP_cJUN_common_3184	52592	55836366	55869736	+	overlapStart	-75	75	NearestLocation	Brms1l
chr4	151275372	151275494	123	*	2.62201	diff_BDNF_IP_cJUN_vs_Uninduced_IP_cJUN_common_10442	22319	151047305	151057953	-	upstream	-217419	217419	NearestLocation	Vamp3
chr6	38534837	38534979	143	*	2.61632	diff_BDNF_IP_cJUN_vs_Uninduced_IP_cJUN_common_11692	66117	38534861	38539449	+	overlapStart	-24	24	NearestLocation	1110001J03Rik
chr6	83078227	83078406	180	*	2.61415	diff_BDNF_IP_cJUN_vs_Uninduced_IP_cJUN_common_11847	69837	83078390	83080855	+	overlapStart	-163	16	NearestLocation	Pcgf1
chr12	52603507	52603670	164	*	2.6129	diff_BDNF_IP_cJUN_vs_Uninduced_IP_cJUN_common_3166	73278	52599984	52602322	-	upstream	-1185	1185	NearestLocation	1700031P21Rik
chr1	86154548	86154748	201	*	2.61168	diff_BDNF_IP_cJUN_vs_Uninduced_IP_cJUN_common_338	78795	86154780	86278284	+	upstream	-232	32	NearestLocation	Armc9
chr17	40934699	40934902	204	*	2.61008	diff_BDNF_IP_cJUN_vs_Uninduced_IP_cJUN_common_6314	17850	40934685	40961989	+	inside	14	14	NearestLocation	Mut
chr15	98985661	98985780	120	*	2.60973	diff_BDNF_IP_cJUN_vs_Uninduced_IP_cJUN_common_5311	75951	98985965	98989281	+	upstream	-304	185	NearestLocation	4930578M01Rik
chr17	11701953	11702191	239	*	2.60937	diff_BDNF_IP_cJUN_vs_Uninduced_IP_cJUN_common_5955	52027	11863070	11883189	-	downstream	181236	160879	NearestLocation	D17Ertd648e
chr1	155215355	155215511	157	*	2.60796	diff_BDNF_IP_cJUN_vs_Uninduced_IP_cJUN_common_632	58244	155158703	155208256	+	downstream	56652	7099	NearestLocation	Stx6
chr9	47533678	47533812	135	*	2.60748	diff_BDNF_IP_cJUN_vs_Uninduced_IP_cJUN_common_14520	54725	47530352	47853385	+	inside	3326	3326	NearestLocation	Cadm1
chr10	106469394	106469574	181	*	2.60567	diff_BDNF_IP_cJUN_vs_Uninduced_IP_cJUN_common_1488	327814	106470310	106933468	+	upstream	-916	736	NearestLocation	Ppfia2
chr15	81831612	81831743	132	*	2.60526	diff_BDNF_IP_cJUN_vs_Uninduced_IP_cJUN_common_5119	57259	81848270	81858326	-	downstream	26714	16527	NearestLocation	Tob2
chr6	3201534	3201653	120	*	2.60351	diff_BDNF_IP_cJUN_vs_Uninduced_IP_cJUN_common_11577	667335	3288519	3317019	+	upstream	-86985	86866	NearestLocation	Gm8579
chr1	165460782	165460941	160	*	2.60329	diff_BDNF_IP_cJUN_vs_Uninduced_IP_cJUN_common_693	70456	165461208	165481214	+	upstream	-426	267	NearestLocation	Mpc2
chr11	98721513	98721691	179	*	2.60192	diff_BDNF_IP_cJUN_vs_Uninduced_IP_cJUN_common_2541	23989	98704591	98729435	-	inside	7922	7744	NearestLocation	Med24
chr13	74640026	74640303	278	*	2.60064	diff_BDNF_IP_cJUN_vs_Uninduced_IP_cJUN_common_3974	80898	74639872	74691875	+	inside	154	154	NearestLocation	Erap1
chr11	120991014	120991142	129	*	2.5994	diff_BDNF_IP_cJUN_vs_Uninduced_IP_cJUN_common_2977	104318	120958465	120991333	-	inside	319	191	NearestLocation	Csnk1d
chr4	124667660	124667853	194	*	2.59452	diff_BDNF_IP_cJUN_vs_Uninduced_IP_cJUN_common_10056	18991	124657646	124660655	+	downstream	10014	7005	NearestLocation	Pou3f1
chr10	80142515	80142689	175	*	2.59365	diff_BDNF_IP_cJUN_vs_Uninduced_IP_cJUN_common_1259	66043	80142315	80145818	+	inside	200	200	NearestLocation	Atp5d
chr17	80845543	80845664	122	*	2.59024	diff_BDNF_IP_cJUN_vs_Uninduced_IP_cJUN_common_6560	320784	80896793	80933447	+	upstream	-51250	51129	NearestLocation	C230072F16Rik
chr10	42502203	42502353	151	*	2.58995	diff_BDNF_IP_cJUN_vs_Uninduced_IP_cJUN_common_1031	54198	42502054	42535369	+	inside	149	149	NearestLocation	Snx3
chr14	69719689	69719891	203	*	2.58809	diff_BDNF_IP_cJUN_vs_Uninduced_IP_cJUN_common_4516	71843	69697304	69714809	-	upstream	-4880	4880	NearestLocation	R3hcc1
chr7	34234242	34234381	140	*	2.58765	diff_BDNF_IP_cJUN_vs_Uninduced_IP_cJUN_common_12602	14751	34201327	34230336	-	upstream	-3906	3906	NearestLocation	Gpi1
chr14	25226284	25226529	246	*	2.58393	diff_BDNF_IP_cJUN_vs_Uninduced_IP_cJUN_common_4217	75862	25139795	25143241	-	upstream	-83043	83043	NearestLocation	4930572O13Rik
chr11	115413475	115413645	171	*	2.57979	diff_BDNF_IP_cJUN_vs_Uninduced_IP_cJUN_common_2809	71679	115415697	115419919	-	downstream	6444	2052	NearestLocation	Atp5h
chr11	94145144	94145287	144	*	2.57893	diff_BDNF_IP_cJUN_vs_Uninduced_IP_cJUN_common_2436	22057	94211454	94215492	+	upstream	-66310	66167	NearestLocation	Tob1
chr9	66126460	66126700	241	*	2.57388	diff_BDNF_IP_cJUN_vs_Uninduced_IP_cJUN_common_14718	68250	66126611	66138968	+	overlapStart	-151	89	NearestLocation	Fam96a
chr1	93803539	93803712	174	*	2.57315	diff_BDNF_IP_cJUN_vs_Uninduced_IP_cJUN_common_432	66262	93803965	93822100	+	upstream	-426	253	NearestLocation	Ing5
chr11	108344047	108344178	132	*	2.57307	diff_BDNF_IP_cJUN_vs_Uninduced_IP_cJUN_common_2748	18750	107933387	108343888	-	upstream	-159	159	NearestLocation	Prkca
chr3	41742605	41742761	157	*	2.5724	diff_BDNF_IP_cJUN_vs_Uninduced_IP_cJUN_common_8932	73852	41742615	41758941	+	overlapStart	-10	10	NearestLocation	D3Ertd751e
chr11	119942757	119942913	157	*	2.57048	diff_BDNF_IP_cJUN_vs_Uninduced_IP_cJUN_common_2927	108100	119943092	120006782	+	upstream	-335	179	NearestLocation	Baiap2
chr6	114347886	114348063	178	*	2.56845	diff_BDNF_IP_cJUN_vs_Uninduced_IP_cJUN_common_12071	15465	114397936	114483296	+	upstream	-50050	49873	NearestLocation	Hrh1
chr17	10451681	10451844	164	*	2.56799	diff_BDNF_IP_cJUN_vs_Uninduced_IP_cJUN_common_5951	319750	10456216	10493057	+	upstream	-4535	4372	NearestLocation	A230009B12Rik
chr4	120287769	120287950	182	*	2.56777	diff_BDNF_IP_cJUN_vs_Uninduced_IP_cJUN_common_10025	329934	120267078	120287261	-	upstream	-508	508	NearestLocation	Foxo6
chr15	62038063	62038189	127	*	2.56727	diff_BDNF_IP_cJUN_vs_Uninduced_IP_cJUN_common_4874	19296	62037987	62376841	+	inside	76	76	NearestLocation	Pvt1
chr5	103261500	103261642	143	*	2.56454	diff_BDNF_IP_cJUN_vs_Uninduced_IP_cJUN_common_10958	74624	103230375	103299029	-	inside	37529	31125	NearestLocation	4930429D17Rik
chr12	70714410	70714535	126	*	2.56409	diff_BDNF_IP_cJUN_vs_Uninduced_IP_cJUN_common_3233	319710	70825514	70902234	+	upstream	-111104	110979	NearestLocation	Frmd6
chr4	95051612	95051966	355	*	2.56292	diff_BDNF_IP_cJUN_vs_Uninduced_IP_cJUN_common_9833	16476	95049036	95052222	-	inside	610	256	NearestLocation	Jun
chr6	116635260	116635405	146	*	2.56264	diff_BDNF_IP_cJUN_vs_Uninduced_IP_cJUN_common_12095	67255	116624016	116628999	-	upstream	-6261	6261	NearestLocation	Zfp422
chr8	94183274	94183459	186	*	2.56264	diff_BDNF_IP_cJUN_vs_Uninduced_IP_cJUN_common_13916	17748	94179089	94180327	+	downstream	4185	2947	NearestLocation	Mt1
chr5	135168207	135168514	308	*	2.56256	diff_BDNF_IP_cJUN_vs_Uninduced_IP_cJUN_common_11341	12054	135168372	135181852	+	overlapStart	-165	142	NearestLocation	Bcl7b
chr8	116053472	116053593	122	*	2.56251	diff_BDNF_IP_cJUN_vs_Uninduced_IP_cJUN_common_14061	17132	115703253	115706894	-	upstream	-346578	346578	NearestLocation	Maf
chr9	109931834	109932038	205	*	2.5616	diff_BDNF_IP_cJUN_vs_Uninduced_IP_cJUN_common_15016	17758	109931774	110083954	+	inside	60	60	NearestLocation	Map4
chr7	28981612	28981779	168	*	2.56086	diff_BDNF_IP_cJUN_vs_Uninduced_IP_cJUN_common_12547	73830	28971372	28981888	-	inside	276	109	NearestLocation	Eif3k
chr1	35995861	35995992	132	*	2.55978	diff_BDNF_IP_cJUN_vs_Uninduced_IP_cJUN_common_77	50785	36068400	36106446	+	upstream	-72539	72408	NearestLocation	Hs6st1
chr12	111758490	111758670	181	*	2.55962	diff_BDNF_IP_cJUN_vs_Uninduced_IP_cJUN_common_3550	16593	111758849	111807844	+	upstream	-359	179	NearestLocation	Klc1
chr14	61046129	61046250	122	*	2.55952	diff_BDNF_IP_cJUN_vs_Uninduced_IP_cJUN_common_4436	29820	60963834	61046855	-	inside	726	605	NearestLocation	Tnfrsf19
chr15	99664519	99664768	250	*	2.55782	diff_BDNF_IP_cJUN_vs_Uninduced_IP_cJUN_common_5324	11419	99670718	99701130	+	upstream	-6199	5950	NearestLocation	Asic1
chr18	77225316	77225464	149	*	2.55495	diff_BDNF_IP_cJUN_vs_Uninduced_IP_cJUN_common_7034	225742	77185847	77255450	+	inside	39469	29986	NearestLocation	St8sia5
chr15	85625732	85625943	212	*	2.55463	diff_BDNF_IP_cJUN_vs_Uninduced_IP_cJUN_common_5179	22422	85535437	85581821	-	upstream	-43911	43911	NearestLocation	Wnt7b
chr18	23804023	23804173	151	*	2.55455	diff_BDNF_IP_cJUN_vs_Uninduced_IP_cJUN_common_6696	102465185	23774864	23774989	-	upstream	-29034	29034	NearestLocation	Mir6360
chr2	36136333	36136503	171	*	2.55426	diff_BDNF_IP_cJUN_vs_Uninduced_IP_cJUN_common_7948	67871	36136398	36190283	+	overlapStart	-65	65	NearestLocation	Mrrf
chr18	77938135	77938256	122	*	2.55285	diff_BDNF_IP_cJUN_vs_Uninduced_IP_cJUN_common_7042	100502841	77938467	78035027	+	upstream	-332	211	NearestLocation	Epg5
chr8	121829342	121829477	136	*	2.55241	diff_BDNF_IP_cJUN_vs_Uninduced_IP_cJUN_common_14134	234825	121796308	121829569	-	inside	227	92	NearestLocation	Klhdc4
chr2	167632027	167632205	179	*	2.54973	diff_BDNF_IP_cJUN_vs_Uninduced_IP_cJUN_common_8712	66589	167607639	167632005	-	upstream	-22	22	NearestLocation	Ube2v1
chr10	78169568	78169958	391	*	2.54945	diff_BDNF_IP_cJUN_vs_Uninduced_IP_cJUN_common_1209	28295	78162067	78169768	-	overlapStart	200	190	NearestLocation	D10Jhu81e
chr9	61372159	61372318	160	*	2.54621	diff_BDNF_IP_cJUN_vs_Uninduced_IP_cJUN_common_14647	21887	61372366	61418497	+	upstream	-207	48	NearestLocation	Tle3
chr19	41981196	41981355	160	*	2.54618	diff_BDNF_IP_cJUN_vs_Uninduced_IP_cJUN_common_7438	72199	41943707	41981136	-	upstream	-60	60	NearestLocation	Mms19
chr3	95217398	95217744	347	*	2.54346	diff_BDNF_IP_cJUN_vs_Uninduced_IP_cJUN_common_9178	100504029	95217457	95226658	+	overlapStart	-59	59	NearestLocation	Gm16740
chr7	140137725	140137909	185	*	2.54329	diff_BDNF_IP_cJUN_vs_Uninduced_IP_cJUN_common_13319	212508	140137564	140150786	+	inside	161	161	NearestLocation	Mtg1
chr2	168955264	168955462	199	*	2.54321	diff_BDNF_IP_cJUN_vs_Uninduced_IP_cJUN_common_8733	22722	168893512	168955587	-	inside	323	125	NearestLocation	Zfp64
chr6	134700969	134701091	123	*	2.54124	diff_BDNF_IP_cJUN_vs_Uninduced_IP_cJUN_common_12222	67774	134639512	134711184	+	inside	61457	10093	NearestLocation	Borcs5
chr10	81606252	81606413	162	*	2.54123	diff_BDNF_IP_cJUN_vs_Uninduced_IP_cJUN_common_1368	268319	81606308	81609836	+	overlapStart	-56	56	NearestLocation	BC025920
chr2	167777754	167777953	200	*	2.54042	diff_BDNF_IP_cJUN_vs_Uninduced_IP_cJUN_common_8717	329562	167690759	167697413	+	downstream	86995	80341	NearestLocation	A530013C23Rik
chr13	90089416	90089678	263	*	2.53899	diff_BDNF_IP_cJUN_vs_Uninduced_IP_cJUN_common_4003	66074	90089667	90114921	+	overlapStart	-251	11	NearestLocation	Tmem167
chr13	44306568	44306733	166	*	2.53848	diff_BDNF_IP_cJUN_vs_Uninduced_IP_cJUN_common_3756	100503592	44188549	44216487	-	upstream	-90081	90081	NearestLocation	A330076C08Rik
chr7	127777026	127777178	153	*	2.53802	diff_BDNF_IP_cJUN_vs_Uninduced_IP_cJUN_common_13214	233904	127777389	127800119	+	upstream	-363	211	NearestLocation	Setd1a
chr8	111259356	111259485	130	*	2.53546	diff_BDNF_IP_cJUN_vs_Uninduced_IP_cJUN_common_14039	20340	111157558	111259202	-	upstream	-154	154	NearestLocation	Glg1
chr3	88771338	88771475	138	*	2.53527	diff_BDNF_IP_cJUN_vs_Uninduced_IP_cJUN_common_9103	229521	88744701	88775138	-	inside	3800	3663	NearestLocation	Syt11
chr4	151862337	151862483	147	*	2.53484	diff_BDNF_IP_cJUN_vs_Uninduced_IP_cJUN_common_10446	100072	151059523	151861768	-	upstream	-569	569	NearestLocation	Camta1
chr7	44360249	44360536	288	*	2.53409	diff_BDNF_IP_cJUN_vs_Uninduced_IP_cJUN_common_12660	69349	44360045	44375030	-	inside	14781	204	NearestLocation	1700008O03Rik
chr9	60700166	60700309	144	*	2.53315	diff_BDNF_IP_cJUN_vs_Uninduced_IP_cJUN_common_14642	102747	60568859	60688134	-	upstream	-12032	12032	NearestLocation	Lrrc49
chr15	84950196	84950377	182	*	2.5323	diff_BDNF_IP_cJUN_vs_Uninduced_IP_cJUN_common_5165	100526461	84951526	84951623	-	downstream	1427	1149	NearestLocation	Mir1249
chr10	78425438	78425753	316	*	2.53054	diff_BDNF_IP_cJUN_vs_Uninduced_IP_cJUN_common_1214	13014	78425670	78427622	+	overlapStart	-232	83	NearestLocation	Cstb
chr13	63815002	63815121	120	*	2.52855	diff_BDNF_IP_cJUN_vs_Uninduced_IP_cJUN_common_3927	76251	63815320	63900301	+	upstream	-318	199	NearestLocation	Ercc6l2
chr9	35188887	35189012	126	*	2.52845	diff_BDNF_IP_cJUN_vs_Uninduced_IP_cJUN_common_14399	117149	35184391	35200291	-	inside	11404	4496	NearestLocation	Tirap
chr5	21701640	21701794	155	*	2.52833	diff_BDNF_IP_cJUN_vs_Uninduced_IP_cJUN_common_10582	242864	21662903	21701394	-	upstream	-246	246	NearestLocation	Napepld
chr11	98775119	98775253	135	*	2.5281	diff_BDNF_IP_cJUN_vs_Uninduced_IP_cJUN_common_2549	217166	98767932	98775377	-	inside	258	124	NearestLocation	Nr1d1
chr5	150032023	150032243	221	*	2.52653	diff_BDNF_IP_cJUN_vs_Uninduced_IP_cJUN_common_11565	140498	150018675	150082186	+	inside	13348	13348	NearestLocation	Rxfp2
chr13	81135862	81136112	251	*	2.52573	diff_BDNF_IP_cJUN_vs_Uninduced_IP_cJUN_common_3987	319983	80964074	81126424	+	downstream	171788	9438	NearestLocation	9330111N05Rik
chr10	111164584	111164704	121	*	2.52548	diff_BDNF_IP_cJUN_vs_Uninduced_IP_cJUN_common_1499	237542	111164802	111297247	+	upstream	-218	98	NearestLocation	Osbpl8
chr11	86961876	86962062	187	*	2.52492	diff_BDNF_IP_cJUN_vs_Uninduced_IP_cJUN_common_2379	77864	86936425	86993762	-	inside	31886	25451	NearestLocation	Ypel2
chr8	116621712	116621860	149	*	2.52182	diff_BDNF_IP_cJUN_vs_Uninduced_IP_cJUN_common_14063	75796	116568724	116732991	-	inside	111279	52988	NearestLocation	Cdyl2
chr15	38518132	38518284	153	*	2.52175	diff_BDNF_IP_cJUN_vs_Uninduced_IP_cJUN_common_4803	54375	38487430	38519266	-	inside	1134	982	NearestLocation	Azin1
chr4	105937220	105937348	129	*	2.5194	diff_BDNF_IP_cJUN_vs_Uninduced_IP_cJUN_common_9880	329908	106316213	106441327	+	upstream	-378993	378865	NearestLocation	Usp24
chr4	118179709	118179958	250	*	2.51919	diff_BDNF_IP_cJUN_vs_Uninduced_IP_cJUN_common_9981	230674	118137004	118180043	-	inside	334	85	NearestLocation	Kdm4a
chr11	55461139	55461282	144	*	2.51911	diff_BDNF_IP_cJUN_vs_Uninduced_IP_cJUN_common_1956	11927	55446643	55461138	-	upstream	-1	1	NearestLocation	Atox1
chr14	30825565	30825687	123	*	2.5158	diff_BDNF_IP_cJUN_vs_Uninduced_IP_cJUN_common_4260	69179	30825594	30877210	+	overlapStart	-29	29	NearestLocation	Tmem110
chr7	7298316	7298452	137	*	2.51559	diff_BDNF_IP_cJUN_vs_Uninduced_IP_cJUN_common_12349	100885832	7298891	7298946	+	upstream	-575	439	NearestLocation	Mir5620
chr7	89980568	89980951	384	*	2.51437	diff_BDNF_IP_cJUN_vs_Uninduced_IP_cJUN_common_12917	13626	89954654	89980976	-	inside	408	25	NearestLocation	Eed
chr8	126668100	126668220	121	*	2.51235	diff_BDNF_IP_cJUN_vs_Uninduced_IP_cJUN_common_14227	270110	126588296	126593436	-	upstream	-74664	74664	NearestLocation	Irf2bp2
chr10	77507092	77507219	128	*	2.51232	diff_BDNF_IP_cJUN_vs_Uninduced_IP_cJUN_common_1203	108707	77486655	77515813	-	inside	8721	8594	NearestLocation	Fam207a
chr13	55171763	55171896	134	*	2.51225	diff_BDNF_IP_cJUN_vs_Uninduced_IP_cJUN_common_3854	14186	55152818	55168759	+	downstream	18945	3004	NearestLocation	Fgfr4
chr18	5162551	5162706	156	*	2.51151	diff_BDNF_IP_cJUN_vs_Uninduced_IP_cJUN_common_6632	240186	5210031	5334439	-	downstream	171888	47325	NearestLocation	Zfp438
chr16	59639188	59639314	127	*	2.50838	diff_BDNF_IP_cJUN_vs_Uninduced_IP_cJUN_common_5778	56297	59613321	59639339	-	inside	151	25	NearestLocation	Arl6
chr19	5490267	5490397	131	*	2.50798	diff_BDNF_IP_cJUN_vs_Uninduced_IP_cJUN_common_7163	12631	5490455	5494031	+	upstream	-188	58	NearestLocation	Cfl1
chr14	79206276	79206430	155	*	2.50716	diff_BDNF_IP_cJUN_vs_Uninduced_IP_cJUN_common_4598	105590	79212355	79247367	-	downstream	41091	5925	NearestLocation	Zfp957
chr2	167503250	167503639	390	*	2.5068	diff_BDNF_IP_cJUN_vs_Uninduced_IP_cJUN_common_8711	263876	167481136	167492874	-	upstream	-10376	10376	NearestLocation	Spata2
chr1	92216331	92216487	157	*	2.50534	diff_BDNF_IP_cJUN_vs_Uninduced_IP_cJUN_common_405	208727	91932749	92180341	-	upstream	-35990	35990	NearestLocation	Hdac4
chr2	168466144	168466327	184	*	2.50483	diff_BDNF_IP_cJUN_vs_Uninduced_IP_cJUN_common_8728	18019	168476410	168601657	-	downstream	135513	10083	NearestLocation	Nfatc2
chr6	105847424	105847547	124	*	2.50216	diff_BDNF_IP_cJUN_vs_Uninduced_IP_cJUN_common_12022	269784	105677745	106699305	+	inside	169679	169679	NearestLocation	Cntn4
chr10	63177538	63177697	160	*	2.50161	diff_BDNF_IP_cJUN_vs_Uninduced_IP_cJUN_common_1130	68802	63115795	63203952	-	inside	26414	26255	NearestLocation	Mypn
chr2	164833849	164834012	164	*	2.50128	diff_BDNF_IP_cJUN_vs_Uninduced_IP_cJUN_common_8670	415115	164830730	164833596	-	upstream	-253	253	NearestLocation	Neurl2
chr18	35959034	35959171	138	*	2.50079	diff_BDNF_IP_cJUN_vs_Uninduced_IP_cJUN_common_6786	74002	35964830	36014716	+	upstream	-5796	5659	NearestLocation	Psd2
chr12	113155883	113156107	225	*	2.50055	diff_BDNF_IP_cJUN_vs_Uninduced_IP_cJUN_common_3592	104732	113156421	113165458	+	upstream	-538	314	NearestLocation	4930427A07Rik
chr7	132810546	132810685	140	*	2.50029	diff_BDNF_IP_cJUN_vs_Uninduced_IP_cJUN_common_13266	77938	132712084	132813886	-	inside	3340	3201	NearestLocation	Fam53b
chr17	84603128	84603288	161	*	2.49735	diff_BDNF_IP_cJUN_vs_Uninduced_IP_cJUN_common_6581	213575	84626499	84655564	+	upstream	-23371	23211	NearestLocation	Dync2li1
chr11	59182974	59183135	162	*	2.49542	diff_BDNF_IP_cJUN_vs_Uninduced_IP_cJUN_common_1980	118454	59175564	59183213	-	inside	239	78	NearestLocation	Gjc2
chr14	14013238	14013398	161	*	2.49461	diff_BDNF_IP_cJUN_vs_Uninduced_IP_cJUN_common_4158	246103	14012491	14107301	+	inside	747	747	NearestLocation	Atxn7
chr5	92804117	92804279	163	*	2.49355	diff_BDNF_IP_cJUN_vs_Uninduced_IP_cJUN_common_10917	100316841	92788451	92788562	-	upstream	-15555	15555	NearestLocation	Mir1961
chr12	103425606	103425850	245	*	2.4933	diff_BDNF_IP_cJUN_vs_Uninduced_IP_cJUN_common_3474	27225	103407976	103425867	-	inside	261	17	NearestLocation	Ddx24
chr8	93674741	93674861	121	*	2.49243	diff_BDNF_IP_cJUN_vs_Uninduced_IP_cJUN_common_13905	14681	93810838	93969388	+	upstream	-136097	135977	NearestLocation	Gnao1
chr5	139389635	139389781	147	*	2.49233	diff_BDNF_IP_cJUN_vs_Uninduced_IP_cJUN_common_11428	80290	139380667	139396414	+	inside	8968	6633	NearestLocation	Gpr146
chr10	78457951	78458130	180	*	2.48959	diff_BDNF_IP_cJUN_vs_Uninduced_IP_cJUN_common_1216	216134	78436747	78464948	-	inside	6997	6818	NearestLocation	Pdxk
chr11	100721262	100721394	133	*	2.48897	diff_BDNF_IP_cJUN_vs_Uninduced_IP_cJUN_common_2586	75482	100713850	100714575	+	downstream	7412	6687	NearestLocation	Hspb9
chr9	62536456	62536645	190	*	2.48833	diff_BDNF_IP_cJUN_vs_Uninduced_IP_cJUN_common_14667	235431	62419492	62537044	-	inside	588	399	NearestLocation	Coro2b
chr4	43182686	43182828	143	*	2.48713	diff_BDNF_IP_cJUN_vs_Uninduced_IP_cJUN_common_9639	320571	43267159	43373831	+	upstream	-84473	84331	NearestLocation	Atp8b5
chr7	107595052	107595242	191	*	2.48576	diff_BDNF_IP_cJUN_vs_Uninduced_IP_cJUN_common_13035	19024	107595051	107748583	+	inside	1	1	NearestLocation	Ppfibp2
chr8	4613046	4613237	192	*	2.48352	diff_BDNF_IP_cJUN_vs_Uninduced_IP_cJUN_common_13402	233987	4613170	4630231	+	overlapStart	-124	67	NearestLocation	Zfp958
chr9	44343766	44343901	136	*	2.48225	diff_BDNF_IP_cJUN_vs_Uninduced_IP_cJUN_common_14468	15288	44336348	44344228	-	inside	462	327	NearestLocation	Hmbs
chr16	20535486	20535715	230	*	2.48001	diff_BDNF_IP_cJUN_vs_Uninduced_IP_cJUN_common_5575	11773	20535480	20544909	+	inside	6	6	NearestLocation	Ap2m1
chr3	5576093	5576305	213	*	2.47922	diff_BDNF_IP_cJUN_vs_Uninduced_IP_cJUN_common_8806	19302	5560188	5576248	-	overlapStart	155	57	NearestLocation	Pex2
chr4	44756814	44756945	132	*	2.47895	diff_BDNF_IP_cJUN_vs_Uninduced_IP_cJUN_common_9660	319885	44756559	44932214	+	inside	255	255	NearestLocation	Zcchc7
chr8	53511761	53511881	121	*	2.47851	diff_BDNF_IP_cJUN_vs_Uninduced_IP_cJUN_common_13609	11593	53511702	53523422	+	inside	59	59	NearestLocation	Aga
chr6	28215603	28215771	169	*	2.47849	diff_BDNF_IP_cJUN_vs_Uninduced_IP_cJUN_common_11620	14823	27275121	28135133	-	upstream	-80470	80470	NearestLocation	Grm8
chr19	5804643	5804827	185	*	2.47754	diff_BDNF_IP_cJUN_vs_Uninduced_IP_cJUN_common_7181	72289	5795690	5802671	-	upstream	-1972	1972	NearestLocation	Malat1
chr13	59074026	59074179	154	*	2.47686	diff_BDNF_IP_cJUN_vs_Uninduced_IP_cJUN_common_3899	18212	58806569	59133970	+	inside	267457	59791	NearestLocation	Ntrk2
chr13	22041268	22041396	129	*	2.47512	diff_BDNF_IP_cJUN_vs_Uninduced_IP_cJUN_common_3656	319158	22040960	22041362	-	overlapStart	94	34	NearestLocation	Hist1h4i
chr17	34024316	34024483	168	*	2.47393	diff_BDNF_IP_cJUN_vs_Uninduced_IP_cJUN_common_6231	19763	34020792	34024680	-	inside	364	197	NearestLocation	Ring1
chr7	4124180	4124468	289	*	2.47351	diff_BDNF_IP_cJUN_vs_Uninduced_IP_cJUN_common_12308	77323	4074125	4120728	-	upstream	-3452	3452	NearestLocation	9430041J12Rik
chr15	96709791	96710227	437	*	2.47346	diff_BDNF_IP_cJUN_vs_Uninduced_IP_cJUN_common_5278	67760	96687392	96699698	-	upstream	-10093	10093	NearestLocation	Slc38a2
chr1	55053083	55053280	198	*	2.47343	diff_BDNF_IP_cJUN_vs_Uninduced_IP_cJUN_common_175	67876	55052770	55072702	+	inside	313	313	NearestLocation	Coq10b
chr15	79690294	79690466	173	*	2.47322	diff_BDNF_IP_cJUN_vs_Uninduced_IP_cJUN_common_5068	14904	79690896	79721479	+	upstream	-602	430	NearestLocation	Gtpbp1
chr1	134244212	134244503	292	*	2.47287	diff_BDNF_IP_cJUN_vs_Uninduced_IP_cJUN_common_542	11539	134199215	134235457	-	upstream	-8755	8755	NearestLocation	Adora1
chr5	150906445	150906628	184	*	2.47216	diff_BDNF_IP_cJUN_vs_Uninduced_IP_cJUN_common_11572	16591	150952607	150993817	+	upstream	-46162	45979	NearestLocation	Kl
chr8	124257021	124257207	187	*	2.47023	diff_BDNF_IP_cJUN_vs_Uninduced_IP_cJUN_common_14180	108148	124231394	124345723	+	inside	25627	25627	NearestLocation	Galnt2
chr11	120632756	120632927	172	*	2.4685	diff_BDNF_IP_cJUN_vs_Uninduced_IP_cJUN_common_2969	17134	120628351	120633547	-	inside	791	620	NearestLocation	Mafg
chr4	126753338	126753662	325	*	2.46678	diff_BDNF_IP_cJUN_vs_Uninduced_IP_cJUN_common_10099	26562	126743750	126753429	-	overlapStart	91	91	NearestLocation	Ncdn
chr13	64312257	64312606	350	*	2.46672	diff_BDNF_IP_cJUN_vs_Uninduced_IP_cJUN_common_3936	66129	64291836	64312710	-	inside	453	104	NearestLocation	Aaed1
chr17	57060497	57060698	202	*	2.46638	diff_BDNF_IP_cJUN_vs_Uninduced_IP_cJUN_common_6458	66972	57043711	57059863	-	upstream	-634	634	NearestLocation	Slc25a23
chr18	6275529	6275760	232	*	2.46527	diff_BDNF_IP_cJUN_vs_Uninduced_IP_cJUN_common_6640	16573	6201005	6241524	-	upstream	-34005	34005	NearestLocation	Kif5b
chr1	74284939	74285082	144	*	2.4652	diff_BDNF_IP_cJUN_vs_Uninduced_IP_cJUN_common_263	56695	74285034	74353692	+	overlapStart	-95	48	NearestLocation	Pnkd
chr11	73018686	73018905	220	*	2.46463	diff_BDNF_IP_cJUN_vs_Uninduced_IP_cJUN_common_2191	55984	73019008	73042065	+	upstream	-322	103	NearestLocation	Camkk1
chr19	28990474	28990682	209	*	2.46277	diff_BDNF_IP_cJUN_vs_Uninduced_IP_cJUN_common_7361	67072	28990352	29026678	+	inside	122	122	NearestLocation	Cdc37l1
chr5	140542992	140543133	142	*	2.46269	diff_BDNF_IP_cJUN_vs_Uninduced_IP_cJUN_common_11444	77998	140563189	140565067	-	downstream	22075	20056	NearestLocation	Grifin
chr2	144555721	144555841	121	*	2.46266	diff_BDNF_IP_cJUN_vs_Uninduced_IP_cJUN_common_8470	27054	144556229	144590753	+	upstream	-508	388	NearestLocation	Sec23b
chr11	70668977	70669127	151	*	2.46251	diff_BDNF_IP_cJUN_vs_Uninduced_IP_cJUN_common_2157	216873	70663769	70669416	-	inside	439	289	NearestLocation	Spag7
chr7	34774175	34774366	192	*	2.46217	diff_BDNF_IP_cJUN_vs_Uninduced_IP_cJUN_common_12612	68947	34674468	34812711	-	inside	38536	38345	NearestLocation	Chst8
chrX	12858490	12858665	176	*	2.46098	diff_BDNF_IP_cJUN_vs_Uninduced_IP_cJUN_common_15176	245350	12936873	12938541	+	upstream	-78383	78208	NearestLocation	AA414768
chr11	104232352	104232494	143	*	2.459	diff_BDNF_IP_cJUN_vs_Uninduced_IP_cJUN_common_2695	17762	104231436	104332089	+	inside	916	916	NearestLocation	Mapt
chr3	65527959	65528156	198	*	2.45878	diff_BDNF_IP_cJUN_vs_Uninduced_IP_cJUN_common_8999	99929	65528447	65555518	+	upstream	-488	291	NearestLocation	Tiparp
chr10	127676922	127677110	189	*	2.45876	diff_BDNF_IP_cJUN_vs_Uninduced_IP_cJUN_common_1613	72243	127667123	127668851	+	downstream	9799	8071	NearestLocation	1700012D01Rik
chr7	30729728	30729872	145	*	2.45797	diff_BDNF_IP_cJUN_vs_Uninduced_IP_cJUN_common_12586	69804	30727701	30729534	-	upstream	-194	194	NearestLocation	Tmem147
chr2	174331012	174331202	191	*	2.45536	diff_BDNF_IP_cJUN_vs_Uninduced_IP_cJUN_common_8753	56802	174281237	174295436	-	upstream	-35576	35576	NearestLocation	Nespas
chr9	31280518	31280643	126	*	2.45525	diff_BDNF_IP_cJUN_vs_Uninduced_IP_cJUN_common_14384	382066	31280588	31378543	+	overlapStart	-70	55	NearestLocation	Prdm10
chr11	54860367	54860542	176	*	2.45492	diff_BDNF_IP_cJUN_vs_Uninduced_IP_cJUN_common_1949	75530	54826868	54860591	-	inside	224	49	NearestLocation	Lyrm7
chr11	97063417	97063566	150	*	2.45428	diff_BDNF_IP_cJUN_vs_Uninduced_IP_cJUN_common_2484	102465893	97063768	97063874	+	upstream	-351	202	NearestLocation	Mir8103
chr9	83834390	83834514	125	*	2.45384	diff_BDNF_IP_cJUN_vs_Uninduced_IP_cJUN_common_14816	22137	83834689	83872390	+	upstream	-299	175	NearestLocation	Ttk
chr2	165819301	165819488	188	*	2.4536	diff_BDNF_IP_cJUN_vs_Uninduced_IP_cJUN_common_8686	228880	165784152	165896950	-	inside	77649	35149	NearestLocation	Zmynd8
chr10	60173078	60173291	214	*	2.45028	diff_BDNF_IP_cJUN_vs_Uninduced_IP_cJUN_common_1091	53374	60181528	60219260	-	downstream	46182	8237	NearestLocation	Chst3
chr18	34409334	34409529	196	*	2.45028	diff_BDNF_IP_cJUN_vs_Uninduced_IP_cJUN_common_6736	53871	34408489	34442788	+	inside	845	845	NearestLocation	Pkd2l2
chr10	111567049	111567240	192	*	2.45013	diff_BDNF_IP_cJUN_vs_Uninduced_IP_cJUN_common_1509	71321	111586719	111594273	-	downstream	27224	19479	NearestLocation	4933440J02Rik
chr8	125254485	125254618	134	*	2.44963	diff_BDNF_IP_cJUN_vs_Uninduced_IP_cJUN_common_14201	244667	125054195	125261151	+	inside	200290	6533	NearestLocation	Disc1
chr5	139285707	139285846	140	*	2.44924	diff_BDNF_IP_cJUN_vs_Uninduced_IP_cJUN_common_11422	67604	139252324	139270050	+	downstream	33383	15657	NearestLocation	Get4
chr7	5015355	5015657	303	*	2.44903	diff_BDNF_IP_cJUN_vs_Uninduced_IP_cJUN_common_12325	66056	5015508	5018488	+	overlapStart	-153	149	NearestLocation	Zfp524
chr9	65579973	65580097	125	*	2.44852	diff_BDNF_IP_cJUN_vs_Uninduced_IP_cJUN_common_14708	102595	65552577	65580087	-	overlapStart	114	10	NearestLocation	Plekho2
chr14	59230511	59230654	144	*	2.4483	diff_BDNF_IP_cJUN_vs_Uninduced_IP_cJUN_common_4420	71330	59201228	59237265	+	inside	29283	6611	NearestLocation	Rcbtb1
chr12	69537741	69537928	188	*	2.44726	diff_BDNF_IP_cJUN_vs_Uninduced_IP_cJUN_common_3217	207965	69577628	69583028	-	downstream	45287	39700	NearestLocation	Vcpkmt
chr17	55892512	55892636	125	*	2.44711	diff_BDNF_IP_cJUN_vs_Uninduced_IP_cJUN_common_6415	224893	55892093	55898930	+	inside	419	419	NearestLocation	Zfp959
chr1	119328772	119328936	165	*	2.44705	diff_BDNF_IP_cJUN_vs_Uninduced_IP_cJUN_common_461	16324	119415465	119422248	-	downstream	93476	86529	NearestLocation	Inhbb
chr8	84661498	84661693	196	*	2.44269	diff_BDNF_IP_cJUN_vs_Uninduced_IP_cJUN_common_13820	15936	84661331	84662852	-	inside	1354	167	NearestLocation	Ier2
chr3	94954082	94954281	200	*	2.44239	diff_BDNF_IP_cJUN_vs_Uninduced_IP_cJUN_common_9174	53970	94954135	94961561	+	overlapStart	-53	53	NearestLocation	Rfx5
chr15	103239638	103239800	163	*	2.44129	diff_BDNF_IP_cJUN_vs_Uninduced_IP_cJUN_common_5409	12419	103191546	103239816	-	inside	178	16	NearestLocation	Cbx5
chr19	9954732	9954894	163	*	2.44114	diff_BDNF_IP_cJUN_vs_Uninduced_IP_cJUN_common_7274	14319	9980600	9985111	+	upstream	-25868	25706	NearestLocation	Fth1
chr15	94404003	94404321	319	*	2.44074	diff_BDNF_IP_cJUN_vs_Uninduced_IP_cJUN_common_5255	223838	94270163	94404350	-	inside	347	29	NearestLocation	Adamts20
chr3	137864259	137864481	223	*	2.43966	diff_BDNF_IP_cJUN_vs_Uninduced_IP_cJUN_common_9439	51788	137864487	137866922	+	upstream	-228	6	NearestLocation	H2afz
chr18	15128737	15128882	146	*	2.43907	diff_BDNF_IP_cJUN_vs_Uninduced_IP_cJUN_common_6679	106931	14968685	15151446	-	inside	22709	22564	NearestLocation	Kctd1
chr14	79390592	79390827	236	*	2.43873	diff_BDNF_IP_cJUN_vs_Uninduced_IP_cJUN_common_4602	66897	79334507	79390668	-	overlapStart	76	76	NearestLocation	Naa16
chr5	122391906	122392081	176	*	2.43849	diff_BDNF_IP_cJUN_vs_Uninduced_IP_cJUN_common_11182	56378	122391928	122406178	+	overlapStart	-22	22	NearestLocation	Arpc3
chr1	38897954	38898159	206	*	2.43805	diff_BDNF_IP_cJUN_vs_Uninduced_IP_cJUN_common_111	98388	38863873	38898160	-	inside	206	1	NearestLocation	Chst10
chr2	181288178	181288310	133	*	2.43793	diff_BDNF_IP_cJUN_vs_Uninduced_IP_cJUN_common_8795	229004	181251451	181287966	-	upstream	-212	212	NearestLocation	Gmeb2
chr19	45047457	45047684	228	*	2.43658	diff_BDNF_IP_cJUN_vs_Uninduced_IP_cJUN_common_7479	94280	45047576	45056383	+	overlapStart	-119	108	NearestLocation	Sfxn3
chr5	100048059	100048190	132	*	2.43511	diff_BDNF_IP_cJUN_vs_Uninduced_IP_cJUN_common_10941	67870	100039994	100068765	+	inside	8065	8065	NearestLocation	Enoph1
chr2	31688216	31688468	253	*	2.43507	diff_BDNF_IP_cJUN_vs_Uninduced_IP_cJUN_common_7865	11350	31688537	31804362	+	upstream	-321	69	NearestLocation	Abl1
chr18	38015103	38015241	139	*	2.43455	diff_BDNF_IP_cJUN_vs_Uninduced_IP_cJUN_common_6815	106952	37972623	37998969	-	upstream	-16134	16134	NearestLocation	Arap3
chr7	127008637	127008767	131	*	2.43445	diff_BDNF_IP_cJUN_vs_Uninduced_IP_cJUN_common_13180	78388	126986860	127014594	-	inside	5957	5827	NearestLocation	Mvp
chr2	164786090	164786320	231	*	2.43438	diff_BDNF_IP_cJUN_vs_Uninduced_IP_cJUN_common_8667	101113	164785557	164792770	+	inside	533	533	NearestLocation	Snx21
chr1	30873481	30873648	168	*	2.43422	diff_BDNF_IP_cJUN_vs_Uninduced_IP_cJUN_common_57	213109	30802342	30873872	-	inside	391	224	NearestLocation	Phf3
chr6	145340633	145340801	169	*	2.43359	diff_BDNF_IP_cJUN_vs_Uninduced_IP_cJUN_common_12263	381827	145387625	145392223	+	upstream	-46992	46824	NearestLocation	1700073E17Rik
chr11	101552566	101552686	121	*	2.43328	diff_BDNF_IP_cJUN_vs_Uninduced_IP_cJUN_common_2611	17966	101552107	101581951	+	inside	459	459	NearestLocation	Nbr1
chr17	34931447	34931597	151	*	2.42828	diff_BDNF_IP_cJUN_vs_Uninduced_IP_cJUN_common_6259	18010	34931253	34937297	+	inside	194	194	NearestLocation	Neu1
chr7	29180348	29180481	134	*	2.42671	diff_BDNF_IP_cJUN_vs_Uninduced_IP_cJUN_common_12550	57296	29174187	29180673	-	inside	325	192	NearestLocation	Psmd8
chr2	164386013	164386195	183	*	2.42612	diff_BDNF_IP_cJUN_vs_Uninduced_IP_cJUN_common_8657	19668	164403194	164415448	+	upstream	-17181	16999	NearestLocation	Rbpjl
chr10	106470148	106470348	201	*	2.42554	diff_BDNF_IP_cJUN_vs_Uninduced_IP_cJUN_common_1489	327814	106470310	106933468	+	overlapStart	-162	38	NearestLocation	Ppfia2
chr10	53596722	53596845	124	*	2.42553	diff_BDNF_IP_cJUN_vs_Uninduced_IP_cJUN_common_1056	66403	53596961	53609215	+	upstream	-239	116	NearestLocation	Asf1a
chr3	116614573	116614760	188	*	2.42458	diff_BDNF_IP_cJUN_vs_Uninduced_IP_cJUN_common_9361	229780	116581336	116614587	-	overlapStart	14	14	NearestLocation	Trmt13
chr16	32430599	32430862	264	*	2.42337	diff_BDNF_IP_cJUN_vs_Uninduced_IP_cJUN_common_5670	13026	32430921	32475065	+	upstream	-322	59	NearestLocation	Pcyt1a
chr11	4594701	4594899	199	*	2.42298	diff_BDNF_IP_cJUN_vs_Uninduced_IP_cJUN_common_1696	74302	4480868	4594815	-	overlapStart	114	84	NearestLocation	Mtmr3
chr10	128369110	128369235	126	*	2.42199	diff_BDNF_IP_cJUN_vs_Uninduced_IP_cJUN_common_1629	210582	128363097	128370037	-	inside	927	802	NearestLocation	Coq10a
chr6	39592727	39592909	183	*	2.42169	diff_BDNF_IP_cJUN_vs_Uninduced_IP_cJUN_common_11707	68198	39592583	39599471	+	inside	144	144	NearestLocation	Ndufb2
chr2	121414018	121414196	179	*	2.42168	diff_BDNF_IP_cJUN_vs_Uninduced_IP_cJUN_common_8305	14827	121413902	121438686	+	inside	116	116	NearestLocation	Pdia3
chr13	51569073	51569201	129	*	2.4195	diff_BDNF_IP_cJUN_vs_Uninduced_IP_cJUN_common_3805	20418	51431042	51567084	-	upstream	-1989	1989	NearestLocation	Shc3
chr8	86757563	86757753	191	*	2.41911	diff_BDNF_IP_cJUN_vs_Uninduced_IP_cJUN_common_13865	20437	86723938	86746006	-	upstream	-11557	11557	NearestLocation	Siah1a
chr12	40038157	40038311	155	*	2.41884	diff_BDNF_IP_cJUN_vs_Uninduced_IP_cJUN_common_3140	11861	40005447	40037987	-	upstream	-170	170	NearestLocation	Arl4a
chr19	3912579	3912741	163	*	2.41867	diff_BDNF_IP_cJUN_vs_Uninduced_IP_cJUN_common_7101	225887	3908863	3912774	-	inside	195	33	NearestLocation	Ndufs8
chr4	5798056	5798337	282	*	2.41865	diff_BDNF_IP_cJUN_vs_Uninduced_IP_cJUN_common_9522	242297	5644179	6108222	+	inside	153877	153877	NearestLocation	Fam110b
chr4	126609637	126609828	192	*	2.41816	diff_BDNF_IP_cJUN_vs_Uninduced_IP_cJUN_common_10095	230757	126609854	126614371	+	upstream	-217	26	NearestLocation	5730409E04Rik
chr7	112663258	112663487	230	*	2.41698	diff_BDNF_IP_cJUN_vs_Uninduced_IP_cJUN_common_13076	21676	112679320	112906805	+	upstream	-16062	15833	NearestLocation	Tead1
chr14	52244531	52244710	180	*	2.41543	diff_BDNF_IP_cJUN_vs_Uninduced_IP_cJUN_common_4357	67772	52198151	52237572	-	upstream	-6959	6959	NearestLocation	Chd8
chr2	156991827	156992070	244	*	2.41503	diff_BDNF_IP_cJUN_vs_Uninduced_IP_cJUN_common_8590	29812	156927342	156992111	-	inside	284	41	NearestLocation	Ndrg3
chr8	3467554	3467764	211	*	2.41462	diff_BDNF_IP_cJUN_vs_Uninduced_IP_cJUN_common_13390	69129	3457108	3467648	-	overlapStart	94	94	NearestLocation	Pex11g
chr15	80025759	80025912	154	*	2.41335	diff_BDNF_IP_cJUN_vs_Uninduced_IP_cJUN_common_5087	18591	79995876	80014808	-	upstream	-10951	10951	NearestLocation	Pdgfb
chr2	152180439	152180659	221	*	2.41295	diff_BDNF_IP_cJUN_vs_Uninduced_IP_cJUN_common_8501	21407	152143609	152149096	+	downstream	36830	31343	NearestLocation	Tcf15
chr17	84149063	84149209	147	*	2.40959	diff_BDNF_IP_cJUN_vs_Uninduced_IP_cJUN_common_6574	12193	84183928	84187947	-	downstream	38884	34719	NearestLocation	Zfp36l2
chr14	34310598	34310724	127	*	2.40913	diff_BDNF_IP_cJUN_vs_Uninduced_IP_cJUN_common_4290	14661	34310727	34345033	+	upstream	-129	3	NearestLocation	Glud1
chr12	16515222	16515544	323	*	2.40824	diff_BDNF_IP_cJUN_vs_Uninduced_IP_cJUN_common_3061	14245	16535669	16589770	-	downstream	74548	20125	NearestLocation	Lpin1
chr2	130274242	130274424	183	*	2.40806	diff_BDNF_IP_cJUN_vs_Uninduced_IP_cJUN_common_8387	67134	130274412	130279313	+	overlapStart	-170	12	NearestLocation	Nop56
chr11	68901654	68901813	160	*	2.40804	diff_BDNF_IP_cJUN_vs_Uninduced_IP_cJUN_common_2071	100034726	68901635	68904534	+	inside	19	19	NearestLocation	Gm15772
chr7	4501933	4502105	173	*	2.40777	diff_BDNF_IP_cJUN_vs_Uninduced_IP_cJUN_common_12313	232807	4481521	4501680	-	upstream	-253	253	NearestLocation	Ppp1r12c
chr2	92055395	92055588	194	*	2.40776	diff_BDNF_IP_cJUN_vs_Uninduced_IP_cJUN_common_8142	26427	91982328	92024170	-	upstream	-31225	31225	NearestLocation	Creb3l1
chr15	80254847	80255096	250	*	2.4069	diff_BDNF_IP_cJUN_vs_Uninduced_IP_cJUN_common_5094	11911	80255184	80257545	+	upstream	-337	88	NearestLocation	Atf4
chr12	102878551	102878699	149	*	2.40689	diff_BDNF_IP_cJUN_vs_Uninduced_IP_cJUN_common_3467	238386	102784648	102878406	-	upstream	-145	145	NearestLocation	Btbd7
chr5	115319386	115319649	264	*	2.40661	diff_BDNF_IP_cJUN_vs_Uninduced_IP_cJUN_common_11101	108014	115327177	115333080	+	upstream	-7791	7528	NearestLocation	Srsf9
chr9	75037699	75037841	143	*	2.40624	diff_BDNF_IP_cJUN_vs_Uninduced_IP_cJUN_common_14771	59046	75037614	75060313	+	inside	85	85	NearestLocation	Arpp19
chr4	125636635	125636775	141	*	2.40565	diff_BDNF_IP_cJUN_vs_Uninduced_IP_cJUN_common_10072	735288	125504749	125504857	+	downstream	131886	131778	NearestLocation	Mir692-2
chr12	52503602	52503793	192	*	2.40556	diff_BDNF_IP_cJUN_vs_Uninduced_IP_cJUN_common_3163	11855	52503972	52567851	+	upstream	-370	179	NearestLocation	Arhgap5
chr4	97910788	97910973	186	*	2.40375	diff_BDNF_IP_cJUN_vs_Uninduced_IP_cJUN_common_9845	319865	97567875	97778048	-	upstream	-132740	132740	NearestLocation	E130114P18Rik
chr10	80148112	80148307	196	*	2.4019	diff_BDNF_IP_cJUN_vs_Uninduced_IP_cJUN_common_1262	59090	80148272	80158368	+	overlapStart	-160	35	NearestLocation	Midn
chr7	12949586	12949757	172	*	2.40176	diff_BDNF_IP_cJUN_vs_Uninduced_IP_cJUN_common_12360	243834	12965864	12973822	+	upstream	-16278	16107	NearestLocation	Zfp324
chr4	102623153	102623315	163	*	2.40134	diff_BDNF_IP_cJUN_vs_Uninduced_IP_cJUN_common_9868	73094	102759222	102972682	+	upstream	-136069	135907	NearestLocation	Sgip1
chr2	101762466	101762663	198	*	2.40118	diff_BDNF_IP_cJUN_vs_Uninduced_IP_cJUN_common_8187	72446	101714285	101838980	-	inside	76514	48181	NearestLocation	Prr5l
chr4	62674354	62674536	183	*	2.40073	diff_BDNF_IP_cJUN_vs_Uninduced_IP_cJUN_common_9771	50780	62559847	62703019	+	inside	114507	28483	NearestLocation	Rgs3
chr2	32361511	32361694	184	*	2.3995	diff_BDNF_IP_cJUN_vs_Uninduced_IP_cJUN_common_7885	68379	32363010	32378313	+	upstream	-1499	1316	NearestLocation	Ciz1
chr19	6046579	6046787	209	*	2.3992	diff_BDNF_IP_cJUN_vs_Uninduced_IP_cJUN_common_7199	74126	6046576	6053718	+	inside	3	3	NearestLocation	Syvn1
chr4	155992672	155992980	309	*	2.39871	diff_BDNF_IP_cJUN_vs_Uninduced_IP_cJUN_common_10535	117592	155989466	155992678	-	overlapStart	6	6	NearestLocation	B3galt6
chr5	30155303	30155454	152	*	2.39868	diff_BDNF_IP_cJUN_vs_Uninduced_IP_cJUN_common_10652	231086	30155253	30184593	+	inside	50	50	NearestLocation	Hadhb
chr9	77910861	77911038	178	*	2.39801	diff_BDNF_IP_cJUN_vs_Uninduced_IP_cJUN_common_14794	68801	77917365	77984519	+	upstream	-6504	6327	NearestLocation	Elovl5
chr14	121698477	121698609	133	*	2.39787	diff_BDNF_IP_cJUN_vs_Uninduced_IP_cJUN_common_4673	105445	121542039	121797734	-	inside	99257	99125	NearestLocation	Dock9
chr5	115235588	115235810	223	*	2.39522	diff_BDNF_IP_cJUN_vs_Uninduced_IP_cJUN_common_11095	117109	115235851	115240970	+	upstream	-263	41	NearestLocation	Pop5
chr9	21510515	21510670	156	*	2.39518	diff_BDNF_IP_cJUN_vs_Uninduced_IP_cJUN_common_14325	17083	21507380	21510186	-	upstream	-329	329	NearestLocation	Tmed1
chr4	102759718	102760006	289	*	2.39478	diff_BDNF_IP_cJUN_vs_Uninduced_IP_cJUN_common_9869	73094	102759222	102972682	+	inside	496	496	NearestLocation	Sgip1
chr13	74010262	74010422	161	*	2.39444	diff_BDNF_IP_cJUN_vs_Uninduced_IP_cJUN_common_3970	72948	74009419	74035753	+	inside	843	843	NearestLocation	Tppp
chr16	4880161	4880331	171	*	2.3934	diff_BDNF_IP_cJUN_vs_Uninduced_IP_cJUN_common_5440	207740	4874779	4879851	-	upstream	-310	310	NearestLocation	Ubald1
chr11	60352456	60352655	200	*	2.39323	diff_BDNF_IP_cJUN_vs_Uninduced_IP_cJUN_common_2007	216810	60226714	60352905	-	inside	449	250	NearestLocation	Tom1l2
chr16	31603213	31603367	155	*	2.39289	diff_BDNF_IP_cJUN_vs_Uninduced_IP_cJUN_common_5653	13383	31663443	31873356	+	upstream	-60230	60076	NearestLocation	Dlg1
chr12	86079257	86079436	180	*	2.3912	diff_BDNF_IP_cJUN_vs_Uninduced_IP_cJUN_common_3377	21809	86056743	86079041	-	upstream	-216	216	NearestLocation	Tgfb3
chr6	119388729	119388928	200	*	2.39094	diff_BDNF_IP_cJUN_vs_Uninduced_IP_cJUN_common_12115	68465	119353150	119417483	-	inside	28754	28555	NearestLocation	Adipor2
chr1	171270169	171270485	317	*	2.39009	diff_BDNF_IP_cJUN_vs_Uninduced_IP_cJUN_common_731	57370	171270328	171276895	+	overlapStart	-159	157	NearestLocation	B4galt3
chr8	123212900	123213039	140	*	2.38998	diff_BDNF_IP_cJUN_vs_Uninduced_IP_cJUN_common_14163	320869	123212858	123222045	+	inside	42	42	NearestLocation	Spata33
chr8	127706383	127706535	153	*	2.38979	diff_BDNF_IP_cJUN_vs_Uninduced_IP_cJUN_common_14242	102465212	128278148	128278225	-	downstream	571842	571613	NearestLocation	Mir21c
chr17	26716409	26716548	140	*	2.38974	diff_BDNF_IP_cJUN_vs_Uninduced_IP_cJUN_common_6118	77128	26715650	26776626	+	inside	759	759	NearestLocation	Crebrf
chr4	123750403	123750631	229	*	2.38952	diff_BDNF_IP_cJUN_vs_Uninduced_IP_cJUN_common_10048	68050	123735195	123750299	-	upstream	-104	104	NearestLocation	Akirin1
chr9	63132738	63132867	130	*	2.38933	diff_BDNF_IP_cJUN_vs_Uninduced_IP_cJUN_common_14673	207667	63138164	63148961	-	downstream	16223	5297	NearestLocation	Skor1
chr13	60681524	60681681	158	*	2.38827	diff_BDNF_IP_cJUN_vs_Uninduced_IP_cJUN_common_3914	69635	60601947	60763191	+	inside	79577	79577	NearestLocation	Dapk1
chr11	103101749	103101943	195	*	2.38681	diff_BDNF_IP_cJUN_vs_Uninduced_IP_cJUN_common_2661	67131	103101688	103112199	+	inside	61	61	NearestLocation	Acbd4
chr11	98551031	98551195	165	*	2.3866	diff_BDNF_IP_cJUN_vs_Uninduced_IP_cJUN_common_2537	69376	98551097	98558665	+	overlapStart	-66	66	NearestLocation	Zpbp2
chr14	70549380	70549569	190	*	2.3866	diff_BDNF_IP_cJUN_vs_Uninduced_IP_cJUN_common_4540	72549	70545251	70548935	+	downstream	4129	445	NearestLocation	Reep4
chr10	81378459	81378595	137	*	2.38648	diff_BDNF_IP_cJUN_vs_Uninduced_IP_cJUN_common_1346	56371	81366879	81378370	-	upstream	-89	89	NearestLocation	Fzr1
chr18	53035191	53035323	133	*	2.38583	diff_BDNF_IP_cJUN_vs_Uninduced_IP_cJUN_common_6876	67804	53176365	53220860	+	upstream	-141174	141042	NearestLocation	Snx2
chr8	83594695	83594887	193	*	2.38553	diff_BDNF_IP_cJUN_vs_Uninduced_IP_cJUN_common_13781	106529	83571698	83594491	-	upstream	-204	204	NearestLocation	Tecr
chr7	3693654	3693788	135	*	2.3847	diff_BDNF_IP_cJUN_vs_Uninduced_IP_cJUN_common_12307	66078	3693610	3701035	+	inside	44	44	NearestLocation	Tsen34
chr8	94214492	94214641	150	*	2.38433	diff_BDNF_IP_cJUN_vs_Uninduced_IP_cJUN_common_13917	71805	94214601	94317227	+	overlapStart	-109	40	NearestLocation	Nup93
chr12	52835519	52835671	153	*	2.38429	diff_BDNF_IP_cJUN_vs_Uninduced_IP_cJUN_common_3167	238161	52699383	53151015	+	inside	136136	136136	NearestLocation	Akap6
chr1	93478121	93478250	130	*	2.38281	diff_BDNF_IP_cJUN_vs_Uninduced_IP_cJUN_common_425	110611	93405940	93478917	-	inside	796	667	NearestLocation	Hdlbp
chr12	80114395	80114551	157	*	2.38274	diff_BDNF_IP_cJUN_vs_Uninduced_IP_cJUN_common_3307	12192	80107760	80113013	-	upstream	-1382	1382	NearestLocation	Zfp36l1
chr9	66126837	66126960	124	*	2.38217	diff_BDNF_IP_cJUN_vs_Uninduced_IP_cJUN_common_14719	68250	66126611	66138968	+	inside	226	226	NearestLocation	Fam96a
chr10	20176234	20176357	124	*	2.38207	diff_BDNF_IP_cJUN_vs_Uninduced_IP_cJUN_common_957	73811	20199247	20201854	-	downstream	25620	22890	NearestLocation	4930405J17Rik
chr18	9958128	9958371	244	*	2.3817	diff_BDNF_IP_cJUN_vs_Uninduced_IP_cJUN_common_6650	225160	9958180	9995484	+	overlapStart	-52	52	NearestLocation	Thoc1
chr2	174464093	174464271	179	*	2.38121	diff_BDNF_IP_cJUN_vs_Uninduced_IP_cJUN_common_8755	67126	174461075	174464101	-	overlapStart	8	8	NearestLocation	Atp5e
chr15	76461421	76461563	143	*	2.38007	diff_BDNF_IP_cJUN_vs_Uninduced_IP_cJUN_common_4951	20289	76457438	76459468	+	downstream	3983	1953	NearestLocation	Scx
chr4	108834266	108834420	155	*	2.37952	diff_BDNF_IP_cJUN_vs_Uninduced_IP_cJUN_common_9918	70533	108814295	108834248	-	upstream	-18	18	NearestLocation	Btf3l4
chr2	148680725	148680896	172	*	2.37866	diff_BDNF_IP_cJUN_vs_Uninduced_IP_cJUN_common_8487	74533	148681120	148692949	+	upstream	-395	224	NearestLocation	Gzf1
chr11	23497960	23498095	136	*	2.37863	diff_BDNF_IP_cJUN_vs_Uninduced_IP_cJUN_common_1784	268390	23487882	23498039	-	overlapStart	79	56	NearestLocation	Ahsa2
chr6	108709982	108710180	199	*	2.37688	diff_BDNF_IP_cJUN_vs_Uninduced_IP_cJUN_common_12037	75394	108577036	108660934	-	upstream	-49048	49048	NearestLocation	0610040F04Rik
chr6	131387232	131387366	135	*	2.37684	diff_BDNF_IP_cJUN_vs_Uninduced_IP_cJUN_common_12214	56449	131364858	131388450	-	inside	1218	1084	NearestLocation	Ybx3
chr2	127537652	127537856	205	*	2.37548	diff_BDNF_IP_cJUN_vs_Uninduced_IP_cJUN_common_8355	192212	127526953	127541417	-	inside	3765	3561	NearestLocation	Prom2
chr9	20544534	20544705	172	*	2.3753	diff_BDNF_IP_cJUN_vs_Uninduced_IP_cJUN_common_14286	77519	20495069	20521419	-	upstream	-23115	23115	NearestLocation	Zfp266
chr8	70700570	70700950	381	*	2.37512	diff_BDNF_IP_cJUN_vs_Uninduced_IP_cJUN_common_13684	16478	70697739	70700616	+	overlapEnd	2831	46	NearestLocation	Jund
chr15	36609186	36609383	198	*	2.37499	diff_BDNF_IP_cJUN_vs_Uninduced_IP_cJUN_common_4774	18458	36595658	36608973	-	upstream	-213	213	NearestLocation	Pabpc1
chr5	122900486	122900660	175	*	2.37479	diff_BDNF_IP_cJUN_vs_Uninduced_IP_cJUN_common_11190	80751	122823771	122868945	+	downstream	76715	31541	NearestLocation	Rnf34
chr15	36979949	36980120	172	*	2.37476	diff_BDNF_IP_cJUN_vs_Uninduced_IP_cJUN_common_4783	68036	36997027	37007402	-	downstream	27453	16907	NearestLocation	Zfp706
chr16	8637564	8637798	235	*	2.37425	diff_BDNF_IP_cJUN_vs_Uninduced_IP_cJUN_common_5455	54128	8637707	8657524	+	overlapStart	-143	91	NearestLocation	Pmm2
chr13	14613269	14613467	199	*	2.37401	diff_BDNF_IP_cJUN_vs_Uninduced_IP_cJUN_common_3633	19166	14613242	14625673	+	inside	27	27	NearestLocation	Psma2
chr5	125392722	125392889	168	*	2.37373	diff_BDNF_IP_cJUN_vs_Uninduced_IP_cJUN_common_11276	22190	125385965	125390017	-	upstream	-2705	2705	NearestLocation	Ubc
chr5	124352251	124352394	144	*	2.37292	diff_BDNF_IP_cJUN_vs_Uninduced_IP_cJUN_common_11237	13445	124345439	124354628	-	inside	2377	2234	NearestLocation	Cdk2ap1
chr17	47688232	47688412	181	*	2.37288	diff_BDNF_IP_cJUN_vs_Uninduced_IP_cJUN_common_6380	66119	47686645	47688386	-	overlapStart	154	26	NearestLocation	Tomm6
chr19	44294759	44294882	124	*	2.37239	diff_BDNF_IP_cJUN_vs_Uninduced_IP_cJUN_common_7467	20250	44293676	44306862	+	inside	1083	1083	NearestLocation	Scd2
chr17	34122780	34122928	149	*	2.37211	diff_BDNF_IP_cJUN_vs_Uninduced_IP_cJUN_common_6238	14998	34122832	34139101	+	overlapStart	-52	52	NearestLocation	H2-DMa
chr9	96119457	96119603	147	*	2.3718	diff_BDNF_IP_cJUN_vs_Uninduced_IP_cJUN_common_14856	235533	96119429	96182953	+	inside	28	28	NearestLocation	Gk5
chr15	75909157	75909417	261	*	2.37162	diff_BDNF_IP_cJUN_vs_Uninduced_IP_cJUN_common_4931	66656	75894796	75909556	-	inside	399	139	NearestLocation	Eef1d
chr6	89348581	89348778	198	*	2.37096	diff_BDNF_IP_cJUN_vs_Uninduced_IP_cJUN_common_11944	18844	89316314	89362613	-	inside	14032	13835	NearestLocation	Plxna1
chr3	95950976	95951132	157	*	2.3709	diff_BDNF_IP_cJUN_vs_Uninduced_IP_cJUN_common_9198	66471	95929257	95947387	+	downstream	21719	3589	NearestLocation	Anp32e
chr12	111808865	111809005	141	*	2.36888	diff_BDNF_IP_cJUN_vs_Uninduced_IP_cJUN_common_3554	74335	111803193	111813841	-	inside	4976	4836	NearestLocation	Xrcc3
chr7	111024140	111024273	134	*	2.36885	diff_BDNF_IP_cJUN_vs_Uninduced_IP_cJUN_common_13060	22083	111028951	111056377	+	upstream	-4811	4678	NearestLocation	Ctr9
chr19	59052942	59053098	157	*	2.36881	diff_BDNF_IP_cJUN_vs_Uninduced_IP_cJUN_common_7576	71653	58973358	59076069	-	inside	23127	22971	NearestLocation	Shtn1
chr3	8852050	8852177	128	*	2.36852	diff_BDNF_IP_cJUN_vs_Uninduced_IP_cJUN_common_8816	66230	8802146	8923857	-	inside	71807	49904	NearestLocation	Mrps28
chr10	62340422	62340614	193	*	2.36787	diff_BDNF_IP_cJUN_vs_Uninduced_IP_cJUN_common_1114	70162	62340607	62349866	+	overlapStart	-185	7	NearestLocation	Hk1os
chr11	35178178	35178337	160	*	2.36779	diff_BDNF_IP_cJUN_vs_Uninduced_IP_cJUN_common_1830	20564	35121456	35708507	+	inside	56722	56722	NearestLocation	Slit3
chr4	95052968	95053090	123	*	2.36748	diff_BDNF_IP_cJUN_vs_Uninduced_IP_cJUN_common_9835	16476	95049036	95052222	-	upstream	-746	746	NearestLocation	Jun
chr6	100670838	100671020	183	*	2.36747	diff_BDNF_IP_cJUN_vs_Uninduced_IP_cJUN_common_12015	72171	100573082	100671157	-	inside	319	137	NearestLocation	Shq1
chr17	3084203	3084485	283	*	2.36544	diff_BDNF_IP_cJUN_vs_Uninduced_IP_cJUN_common_5899	328734	3064318	3084183	-	upstream	-20	20	NearestLocation	Pisd-ps2
chr8	106150483	106150618	136	*	2.3652	diff_BDNF_IP_cJUN_vs_Uninduced_IP_cJUN_common_13999	192654	106150399	106164715	+	inside	84	84	NearestLocation	Pla2g15
chr7	145205922	145206096	175	*	2.36459	diff_BDNF_IP_cJUN_vs_Uninduced_IP_cJUN_common_13386	100040049	145205818	145208119	-	inside	2197	104	NearestLocation	1810010D01Rik
chr15	8098939	8099095	157	*	2.36408	diff_BDNF_IP_cJUN_vs_Uninduced_IP_cJUN_common_4700	545085	7873055	8099209	-	inside	270	114	NearestLocation	Wdr70
chr6	83033509	83033692	184	*	2.36335	diff_BDNF_IP_cJUN_vs_Uninduced_IP_cJUN_common_11844	13448	83030936	83033471	-	upstream	-38	38	NearestLocation	Dok1
chr5	34601318	34601478	161	*	2.36305	diff_BDNF_IP_cJUN_vs_Uninduced_IP_cJUN_common_10728	102466999	34574151	34574213	+	downstream	27167	27105	NearestLocation	Mir7036b
chr4	143278513	143278644	132	*	2.36184	diff_BDNF_IP_cJUN_vs_Uninduced_IP_cJUN_common_10376	14726	143267409	143299564	-	inside	21051	11104	NearestLocation	Pdpn
chr17	56609604	56609739	136	*	2.36133	diff_BDNF_IP_cJUN_vs_Uninduced_IP_cJUN_common_6440	224904	56607452	56609771	-	inside	167	32	NearestLocation	2410015M20Rik
chr7	144553805	144554096	292	*	2.36044	diff_BDNF_IP_cJUN_vs_Uninduced_IP_cJUN_common_13375	233977	144476755	144553729	-	upstream	-76	76	NearestLocation	Ppfia1
chr3	146766682	146766931	250	*	2.36003	diff_BDNF_IP_cJUN_vs_Uninduced_IP_cJUN_common_9480	18749	146729579	146812946	-	inside	46264	37103	NearestLocation	Prkacb
chr5	123992306	123992509	204	*	2.35956	diff_BDNF_IP_cJUN_vs_Uninduced_IP_cJUN_common_11223	102465625	123996852	123996930	+	upstream	-4546	4343	NearestLocation	Mir7032
chr17	35235653	35235858	206	*	2.35905	diff_BDNF_IP_cJUN_vs_Uninduced_IP_cJUN_common_6273	18038	35220175	35235815	-	overlapStart	162	43	NearestLocation	Nfkbil1
chr5	144923514	144923687	174	*	2.35845	diff_BDNF_IP_cJUN_vs_Uninduced_IP_cJUN_common_11508	102465629	144896732	144896816	-	upstream	-26698	26698	NearestLocation	Mir7039
chr16	17508592	17508807	216	*	2.35771	diff_BDNF_IP_cJUN_vs_Uninduced_IP_cJUN_common_5524	66863	17508971	17526331	+	upstream	-379	164	NearestLocation	Lztr1
chr18	75502924	75503084	161	*	2.35714	diff_BDNF_IP_cJUN_vs_Uninduced_IP_cJUN_common_7014	100038353	75514645	75522806	+	upstream	-11721	11561	NearestLocation	Gm10532
chr4	42949472	42949703	232	*	2.35686	diff_BDNF_IP_cJUN_vs_Uninduced_IP_cJUN_common_9629	56323	42949867	42958732	+	upstream	-395	164	NearestLocation	Dnajb5
chr5	23432904	23433098	195	*	2.35634	diff_BDNF_IP_cJUN_vs_Uninduced_IP_cJUN_common_10589	269630	23431808	23434353	-	inside	1449	1096	NearestLocation	5031425E22Rik
chr15	59647519	59647761	243	*	2.35549	diff_BDNF_IP_cJUN_vs_Uninduced_IP_cJUN_common_4866	211770	59648654	59657099	+	upstream	-1135	893	NearestLocation	Trib1
chr1	4807720	4807901	182	*	2.35411	diff_BDNF_IP_cJUN_vs_Uninduced_IP_cJUN_common_6	18777	4807893	4846735	+	overlapStart	-173	8	NearestLocation	Lypla1
chr18	80469434	80469697	264	*	2.3528	diff_BDNF_IP_cJUN_vs_Uninduced_IP_cJUN_common_7053	67655	80407959	80469667	-	overlapStart	233	30	NearestLocation	Ctdp1
chr1	78488786	78488916	131	*	2.35218	diff_BDNF_IP_cJUN_vs_Uninduced_IP_cJUN_common_312	23874	78417958	78488897	-	overlapStart	111	19	NearestLocation	Farsb
chr1	131293965	131294142	178	*	2.35184	diff_BDNF_IP_cJUN_vs_Uninduced_IP_cJUN_common_492	56489	131254602	131279563	-	upstream	-14402	14402	NearestLocation	Ikbke
chr14	7889194	7889388	195	*	2.35131	diff_BDNF_IP_cJUN_vs_Uninduced_IP_cJUN_common_4144	286940	7817957	7951587	+	inside	71237	62199	NearestLocation	Flnb
chr6	86403882	86404043	162	*	2.34999	diff_BDNF_IP_cJUN_vs_Uninduced_IP_cJUN_common_11899	21841	86404219	86433405	+	upstream	-337	176	NearestLocation	Tia1
chr1	160906457	160906699	243	*	2.34991	diff_BDNF_IP_cJUN_vs_Uninduced_IP_cJUN_common_666	381305	160906411	160974976	+	inside	46	46	NearestLocation	Rc3h1
chr4	116507341	116507468	128	*	2.34947	diff_BDNF_IP_cJUN_vs_Uninduced_IP_cJUN_common_9946	16351	116507549	116538235	+	upstream	-208	81	NearestLocation	Ipp
chr11	98750588	98750778	191	*	2.34906	diff_BDNF_IP_cJUN_vs_Uninduced_IP_cJUN_common_2547	21833	98741873	98769006	+	inside	8715	8715	NearestLocation	Thra
chr19	44293450	44293579	130	*	2.34889	diff_BDNF_IP_cJUN_vs_Uninduced_IP_cJUN_common_7465	20250	44293676	44306862	+	upstream	-226	97	NearestLocation	Scd2
chr7	80357186	80357321	136	*	2.34815	diff_BDNF_IP_cJUN_vs_Uninduced_IP_cJUN_common_12864	68695	80343137	80346097	+	downstream	14049	11089	NearestLocation	Hddc3
chr12	100110233	100110440	208	*	2.34651	diff_BDNF_IP_cJUN_vs_Uninduced_IP_cJUN_common_3435	19179	100110209	100123364	+	inside	24	24	NearestLocation	Psmc1
chr5	88765096	88765219	124	*	2.34576	diff_BDNF_IP_cJUN_vs_Uninduced_IP_cJUN_common_10899	13178	88765013	88783277	+	inside	83	83	NearestLocation	Dck
chr11	118248391	118248618	228	*	2.34554	diff_BDNF_IP_cJUN_vs_Uninduced_IP_cJUN_common_2886	19157	118164166	118248592	-	overlapStart	201	26	NearestLocation	Cyth1
chr1	191025720	191025882	163	*	2.34493	diff_BDNF_IP_cJUN_vs_Uninduced_IP_cJUN_common_853	226844	191005832	191026190	-	inside	470	308	NearestLocation	Mfsd7b
chr15	43477478	43477630	153	*	2.34428	diff_BDNF_IP_cJUN_vs_Uninduced_IP_cJUN_common_4822	66736	43477229	43527777	+	inside	249	249	NearestLocation	Emc2
chr9	25152126	25152250	125	*	2.34412	diff_BDNF_IP_cJUN_vs_Uninduced_IP_cJUN_common_14356	80517	25108130	25151781	-	upstream	-345	345	NearestLocation	Herpud2
chr1	171294615	171294866	252	*	2.34374	diff_BDNF_IP_cJUN_vs_Uninduced_IP_cJUN_common_733	66155	171288564	171294982	-	inside	367	116	NearestLocation	Ufc1
chr4	129934275	129934574	300	*	2.34319	diff_BDNF_IP_cJUN_vs_Uninduced_IP_cJUN_common_10148	72225	129960374	129965138	+	upstream	-26099	25800	NearestLocation	1700003M07Rik
chr5	31048069	31048199	131	*	2.34306	diff_BDNF_IP_cJUN_vs_Uninduced_IP_cJUN_common_10665	381629	31048640	31054633	+	upstream	-571	441	NearestLocation	Atraid
chr11	100571123	100571336	214	*	2.34274	diff_BDNF_IP_cJUN_vs_Uninduced_IP_cJUN_common_2580	12799	100574939	100581739	+	upstream	-3816	3603	NearestLocation	Cnp
chr10	11149559	11149748	190	*	2.34236	diff_BDNF_IP_cJUN_vs_Uninduced_IP_cJUN_common_925	268281	11149430	11215273	+	inside	129	129	NearestLocation	Shprh
chr16	33966773	33966948	176	*	2.34076	diff_BDNF_IP_cJUN_vs_Uninduced_IP_cJUN_common_5686	22247	33955012	33967003	-	inside	230	55	NearestLocation	Umps
chr7	132723803	132723990	188	*	2.3407	diff_BDNF_IP_cJUN_vs_Uninduced_IP_cJUN_common_13264	77938	132712084	132813886	-	inside	90083	11719	NearestLocation	Fam53b
chr17	26650903	26651024	122	*	2.34041	diff_BDNF_IP_cJUN_vs_Uninduced_IP_cJUN_common_6115	11974	26676396	26699646	+	upstream	-25493	25372	NearestLocation	Atp6v0e
chr5	145191650	145191779	130	*	2.34002	diff_BDNF_IP_cJUN_vs_Uninduced_IP_cJUN_common_11518	57423	145183706	145191592	-	upstream	-58	58	NearestLocation	Atp5j2
chr17	34587074	34587340	267	*	2.33989	diff_BDNF_IP_cJUN_vs_Uninduced_IP_cJUN_common_6243	106512	34589806	34591754	+	upstream	-2732	2466	NearestLocation	Gpsm3
chrX	75674051	75674242	192	*	2.33982	diff_BDNF_IP_cJUN_vs_Uninduced_IP_cJUN_common_15262	74396	75725458	75764699	-	downstream	90648	51216	NearestLocation	4933407K13Rik
chr8	70593935	70594186	252	*	2.33894	diff_BDNF_IP_cJUN_vs_Uninduced_IP_cJUN_common_13674	71780	70594481	70597290	+	upstream	-546	295	NearestLocation	Isyna1
chr2	24934998	24935198	201	*	2.33852	diff_BDNF_IP_cJUN_vs_Uninduced_IP_cJUN_common_7680	215705	24925352	24935281	-	inside	283	83	NearestLocation	Arrdc1
chr5	92435260	92435400	141	*	2.33815	diff_BDNF_IP_cJUN_vs_Uninduced_IP_cJUN_common_10913	269113	92415540	92435199	-	upstream	-61	61	NearestLocation	Nup54
chr8	114936933	114937134	202	*	2.33797	diff_BDNF_IP_cJUN_vs_Uninduced_IP_cJUN_common_14059	80707	114439652	115352712	+	inside	497281	415578	NearestLocation	Wwox
chr9	107633513	107633642	130	*	2.33792	diff_BDNF_IP_cJUN_vs_Uninduced_IP_cJUN_common_14970	14678	107614138	107635342	-	inside	1829	1700	NearestLocation	Gnai2
chr17	87974682	87974977	296	*	2.33773	diff_BDNF_IP_cJUN_vs_Uninduced_IP_cJUN_common_6614	17688	87975050	87990892	+	upstream	-368	73	NearestLocation	Msh6
chr11	23666125	23666322	198	*	2.33745	diff_BDNF_IP_cJUN_vs_Uninduced_IP_cJUN_common_1787	72129	23646479	23665935	-	upstream	-190	190	NearestLocation	Pex13
chr4	49631982	49632199	218	*	2.33681	diff_BDNF_IP_cJUN_vs_Uninduced_IP_cJUN_common_9713	109331	49632060	49656886	+	overlapStart	-78	78	NearestLocation	Rnf20
chr17	24163729	24163924	196	*	2.33679	diff_BDNF_IP_cJUN_vs_Uninduced_IP_cJUN_common_6014	245847	24155833	24163733	-	overlapStart	4	4	NearestLocation	Amdhd2
chr14	45388591	45388761	171	*	2.3361	diff_BDNF_IP_cJUN_vs_Uninduced_IP_cJUN_common_4309	54342	45376421	45388796	-	inside	205	35	NearestLocation	Gnpnat1
chr12	83933562	83933698	137	*	2.33567	diff_BDNF_IP_cJUN_vs_Uninduced_IP_cJUN_common_3340	18222	83794034	83921934	-	upstream	-11628	11628	NearestLocation	Numb
chr11	60352783	60352928	146	*	2.33565	diff_BDNF_IP_cJUN_vs_Uninduced_IP_cJUN_common_2008	216810	60226714	60352905	-	overlapStart	122	23	NearestLocation	Tom1l2
chr18	67724210	67724397	188	*	2.33492	diff_BDNF_IP_cJUN_vs_Uninduced_IP_cJUN_common_6966	19255	67665501	67724621	-	inside	411	224	NearestLocation	Ptpn2
chr8	86470843	86470995	153	*	2.33475	diff_BDNF_IP_cJUN_vs_Uninduced_IP_cJUN_common_13861	244562	86504841	86580686	-	downstream	109843	33846	NearestLocation	Abcc12
chr14	70530366	70530532	167	*	2.33409	diff_BDNF_IP_cJUN_vs_Uninduced_IP_cJUN_common_4536	213469	70530685	70538324	+	upstream	-319	153	NearestLocation	Lgi3
chr13	69778400	69778575	176	*	2.33374	diff_BDNF_IP_cJUN_vs_Uninduced_IP_cJUN_common_3961	28077	69809882	69816094	+	upstream	-31482	31307	NearestLocation	Med10
chr4	95052690	95052852	163	*	2.33351	diff_BDNF_IP_cJUN_vs_Uninduced_IP_cJUN_common_9834	16476	95049036	95052222	-	upstream	-468	468	NearestLocation	Jun
chr8	69774746	69774931	186	*	2.33345	diff_BDNF_IP_cJUN_vs_Uninduced_IP_cJUN_common_13642	330788	69761324	69774911	-	overlapStart	165	20	NearestLocation	Zfp866
chr8	69774746	69774931	186	*	2.33345	diff_BDNF_IP_cJUN_vs_Uninduced_IP_cJUN_common_13642	620419	69741639	69774911	-	overlapStart	165	20	NearestLocation	Zfp963
[truncated: 14,967 more rows]
