# Supplementary material for: AP-1 controls the p11-dependent antidepressant response
Source: Mol Psychiatry. 2020 May 21;25(7):1364–81. doi: 10.1038/s41380-020-0767-8 (PMC7303013; doi:10.1038/s41380-020-0767-8)
Supplement: Supplementary file 8 — Table S3 [file 41380_2020_767_MOESM8_ESM.xlsx]

## Sheet: c-Fos_c-Jun_TargetsOverlap
Symbol	Entrez Gene Name	Gene Symbol - mouse (Entrez Gene)	Location	Type(s)	Biomarker Application(s)	Drug(s)	Entrez Gene ID for Human	Entrez Gene ID for Mouse	Entrez Gene ID for Rat
PITPNB	phosphatidylinositol transfer protein beta	Pitpnb	Cytoplasm	transporter			23760	56305	114561
STARD4	StAR related lipid transfer domain containing 4	Stard4	Cytoplasm	transporter			134429	170459	291699
AP3S1	adaptor related protein complex 3 subunit sigma 1	Ap3s1	Cytoplasm	transporter			1176	11777	302290
GGA1	golgi associated, gamma adaptin ear containing, ARF binding protein 1	Gga1	Cytoplasm	transporter			26088	106039	300066
PEX7	peroxisomal biogenesis factor 7	Pex7	Cytoplasm	transporter			5191	18634	308718
SNX5	sorting nexin 5	Snx5	Cytoplasm	transporter			27131	69178
VPS18	VPS18 core subunit of CORVET and HOPS complexes	Vps18	Cytoplasm	transporter			57617	228545	296083
SLC25A33	solute carrier family 25 member 33	Slc25a33	Cytoplasm	transporter			84275	70556	691431
TAP1	transporter 1, ATP binding cassette subfamily B member	Tap1	Cytoplasm	transporter			6890	21354	24811
TM9SF3	transmembrane 9 superfamily member 3	Tm9sf3	Cytoplasm	transporter			56889	107358	309475
STAU1	staufen double-stranded RNA binding protein 1	Stau1	Cytoplasm	transporter			6780	20853	84496
ATP5F1D	ATP synthase F1 subunit delta	Atp5d	Cytoplasm	transporter			513	66043	245965
SNX13	sorting nexin 13	Snx13	Cytoplasm	transporter			23161	217463	362731
COPB1	coatomer protein complex subunit beta 1	Copb1	Cytoplasm	transporter			1315	70349	114023
SLC25A12	solute carrier family 25 member 12	Slc25a12	Cytoplasm	transporter			8604	78830
STX6	syntaxin 6	Stx6	Cytoplasm	transporter			10228	58244	60562
SNX3	sorting nexin 3	Snx3	Cytoplasm	transporter			8724	54198	684097
BLOC1S3	biogenesis of lysosomal organelles complex 1 subunit 3	Bloc1s3	Cytoplasm	transporter	diagnosis		388552	232946	680476
COPB2	coatomer protein complex subunit beta 2	Copb2	Cytoplasm	transporter			9276	50797	60384
VPS29	VPS29 retromer complex component	Vps29	Cytoplasm	transporter			51699	56433	288666
COG3	component of oligomeric golgi complex 3	Cog3	Cytoplasm	transporter			83548	338337	361073
Pitpnc1	phosphatidylinositol transfer protein, cytoplasmic 1	Pitpnc1	Cytoplasm	transporter				71795
SNX11	sorting nexin 11	Snx11	Cytoplasm	transporter			29916	74479	303493
NDUFA10	NADH:ubiquinone oxidoreductase subunit A10	Ndufa10	Cytoplasm	transporter			4705	67273	678759|316632
VPS33A	VPS33A core subunit of CORVET and HOPS complexes	Vps33a	Cytoplasm	transporter			65082	77573	65081
RUFY1	RUN and FYVE domain containing 1	Rufy1	Cytoplasm	transporter			80230	216724	360521
ERP29	endoplasmic reticulum protein 29	Erp29	Cytoplasm	transporter			10961	67397	117030
SEC24D	SEC24 homolog D, COPII coat complex component	Sec24d	Cytoplasm	transporter			9871	69608	310843
ATP6V0D1	ATPase H+ transporting V0 subunit d1	Atp6v0d1	Cytoplasm	transporter			9114	11972	291969
SEC61A1	Sec61 translocon alpha 1 subunit	Sec61a1	Cytoplasm	transporter			29927	53421	80843
SLC25A27	solute carrier family 25 member 27	Slc25a27	Cytoplasm	transporter			9481	74011	85262
ATP5PF	ATP synthase peripheral stalk subunit F6	Atp5j	Cytoplasm	transporter			522	11957	94271
COX18	cytochrome c oxidase assembly factor COX18	Cox18	Cytoplasm	transporter			285521	231430	289522
RACGAP1	Rac GTPase activating protein 1	Racgap1	Cytoplasm	transporter	unspecified application		29127	26934	315298
Pgap2	post-GPI attachment to proteins 2	Pgap2	Cytoplasm	transporter				233575	116675
ARPP19	cAMP regulated phosphoprotein 19	Arpp19	Cytoplasm	transporter			10776	59046	60336
GLTP	glycolipid transfer protein	Gltp	Cytoplasm	transporter			51228	56356	288707
PITPNA	phosphatidylinositol transfer protein alpha	Pitpna	Cytoplasm	transporter	diagnosis		5306	18738	29525
SLC25A15	solute carrier family 25 member 15	Slc25a15	Cytoplasm	transporter			10166	18408	306574
SLC25A3	solute carrier family 25 member 3	Slc25a3	Cytoplasm	transporter			5250	18674	245959
ATP5F1A	ATP synthase F1 subunit alpha	Atp5a1	Cytoplasm	transporter			498	11946	65262
TRPC4AP	transient receptor potential cation channel subfamily C member 4 associated protein	Trpc4ap	Cytoplasm	transporter			26133	56407	362247
TOM1	target of myb1 membrane trafficking protein	Tom1	Cytoplasm	transporter			10043	21968	361370
ATP9B	ATPase phospholipid transporting 9B (putative)	Atp9b	Cytoplasm	transporter			374868	50771	291411
SYVN1	synoviolin 1	Syvn1	Cytoplasm	transporter			84447	74126	361712
SEC23A	Sec23 homolog A, coat complex II component	Sec23a	Cytoplasm	transporter			10484	20334	58817
ATP5MC2	ATP synthase membrane subunit c locus 2	Atp5g2	Cytoplasm	transporter			517	67942	171082
CPEB3	cytoplasmic polyadenylation element binding protein 3	Cpeb3	Cytoplasm	translation regulator			22849	208922	309510
PAIP2	poly(A) binding protein interacting protein 2	Paip2	Cytoplasm	translation regulator			51247	67869	361309
EIF5A2	eukaryotic translation initiation factor 5A2	Eif5a2	Cytoplasm	translation regulator			56648	208691	310261
PABPC1	poly(A) binding protein cytoplasmic 1	Pabpc1	Cytoplasm	translation regulator			26986	18458	171350
MRPL18	mitochondrial ribosomal protein L18	Mrpl18	Cytoplasm	translation regulator			29074	67681	292244
EEF2	eukaryotic translation elongation factor 2	Eef2	Cytoplasm	translation regulator		MDNA55	1938	13629	29565
CLUH	clustered mitochondria homolog	Cluh	Cytoplasm	translation regulator			23277	74148	303300
DAZ2	deleted in azoospermia 2	Dazl	Cytoplasm	translation regulator			57055	13164	680486
EIF5B	eukaryotic translation initiation factor 5B	Eif5b	Cytoplasm	translation regulator			9669	226982	308306
EIF1B	eukaryotic translation initiation factor 1B	Eif1b	Cytoplasm	translation regulator			10289	68969	301068
RPS23	ribosomal protein S23	Rps23	Cytoplasm	translation regulator			6228	66475	124323
LPXN	leupaxin	Lpxn	Cytoplasm	transcription regulator			9404	107321	293783
DDN	dendrin	Ddn	Cytoplasm	transcription regulator			23109	13199	25113
TDP2	tyrosyl-DNA phosphodiesterase 2	Tdp2	Cytoplasm	transcription regulator			51567	56196	498749
CDKN2D	cyclin dependent kinase inhibitor 2D	Cdkn2d	Cytoplasm	transcription regulator			1032	12581
CAND1	cullin associated and neddylation dissociated 1	Cand1	Cytoplasm	transcription regulator			55832	71902	117152
ZBED3	zinc finger BED-type containing 3	Zbed3	Cytoplasm	transcription regulator			84327	72114	361881
PTP4A2	protein tyrosine phosphatase type IVA, member 2	Ptp4a2	Cytoplasm	phosphatase			8073	19244	85237
PTEN	phosphatase and tensin homolog	Pten	Cytoplasm	phosphatase	diagnosis,disease progression,efficacy,prognosis,response to therapy,unspecified application		5728	19211	50557
PPM1D	protein phosphatase, Mg2+/Mn2+ dependent 1D	Ppm1d	Cytoplasm	phosphatase			8493	53892	287585
PPP1R14A	protein phosphatase 1 regulatory inhibitor subunit 14A	Ppp1r14a	Cytoplasm	phosphatase			94274	68458	114004
PPP1R12A	protein phosphatase 1 regulatory subunit 12A	Ppp1r12a	Cytoplasm	phosphatase			4659	17931
NUDT3	nudix hydrolase 3	Nudt3	Cytoplasm	phosphatase			11165	56409	294292
PPP1CA	protein phosphatase 1 catalytic subunit alpha	Ppp1ca	Cytoplasm	phosphatase			5499	19045	24668
PPP3CA	protein phosphatase 3 catalytic subunit alpha	Ppp3ca	Cytoplasm	phosphatase		cyclosporin A,cyclosporin A/methotrexate,methylprednisolone/tacrolimus,pimecrolimus,prednisone/tacrolimus,tacrolimus,voclosporin	5530	19055	24674
MTMR2	myotubularin related protein 2	Mtmr2	Cytoplasm	phosphatase			8898	77116	315422
PTPN13	protein tyrosine phosphatase, non-receptor type 13	Ptpn13	Cytoplasm	phosphatase			5783	19249	498331
PPP1R1A	protein phosphatase 1 regulatory inhibitor subunit 1A	Ppp1r1a	Cytoplasm	phosphatase			5502	58200	58977
NUDT9	nudix hydrolase 9	Nudt9	Cytoplasm	phosphatase			53343	74167	305149
PPP1R3E	protein phosphatase 1 regulatory subunit 3E	Ppp1r3e	Cytoplasm	phosphatase			90673	105651	691447
MTMR4	myotubularin related protein 4	Mtmr4	Cytoplasm	phosphatase			9110	170749	287607
SACM1L	SAC1 like phosphatidylinositide phosphatase	Sacm1l	Cytoplasm	phosphatase			22908	83493	116482
NT5C3A	5'-nucleotidase, cytosolic IIIA	Nt5c3	Cytoplasm	phosphatase			51251	107569	312373
PPP3CC	protein phosphatase 3 catalytic subunit gamma	Ppp3cc	Cytoplasm	phosphatase		cyclosporin A,cyclosporin A/methotrexate,methylprednisolone/tacrolimus,pimecrolimus,prednisone/tacrolimus,tacrolimus,voclosporin	5533	19057	171378
INPP5K	inositol polyphosphate-5-phosphatase K	Inpp5k	Cytoplasm	phosphatase			51763	19062	287533
Ppp1cc	protein phosphatase 1 catalytic subunit gamma	Ppp1cc	Cytoplasm	phosphatase				19047	24669
SSH2	slingshot protein phosphatase 2	Ssh2	Cytoplasm	phosphatase			85464	237860	303342
PTPN2	protein tyrosine phosphatase, non-receptor type 2	Ptpn2	Cytoplasm	phosphatase			5771	19255	117063
MBTPS1	membrane bound transcription factor peptidase, site 1	Mbtps1	Cytoplasm	peptidase	unspecified application	sonepcizumab	8720	56453	89842
PSME2	proteasome activator subunit 2	Psme2	Cytoplasm	peptidase			5721	19188	100362709|29614
LONP2	lon peptidase 2, peroxisomal	Lonp2	Cytoplasm	peptidase			83752	66887
DPP8	dipeptidyl peptidase 8	Dpp8	Cytoplasm	peptidase			54878	74388
USP20	ubiquitin specific peptidase 20	Usp20	Cytoplasm	peptidase			10868	74270	311856
TUBGCP2	tubulin gamma complex associated protein 2	Tubgcp2	Cytoplasm	peptidase			10844	74237	309098
LACTB	lactamase beta	Lactb	Cytoplasm	peptidase			114294	80907	300803
PSMB9	proteasome subunit beta 9	Psmb9	Cytoplasm	peptidase		carfilzomib,carfilzomib/dexamethasone,carfilzomib/dexamethasone/lenalidomide,carfilzomib/dexamethasone/rituximab	5698	16912	24967
PSMB4	proteasome subunit beta 4	Psmb4	Cytoplasm	peptidase			5692	19172	58854
POC1A	POC1 centriolar protein A	Poc1a	Cytoplasm	peptidase			25886	70235	501048
PSMD14	proteasome 26S subunit, non-ATPase 14	Psmd14	Cytoplasm	peptidase			10213	59029	311078
PSEN2	presenilin 2	Psen2	Cytoplasm	peptidase	diagnosis	tarenflurbil	5664	19165	81751
OTUD7B	OTU deubiquitinase 7B	Otud7b	Cytoplasm	peptidase			56957	229603	310677
CTSB	cathepsin B	Ctsb	Cytoplasm	peptidase			1508	13030	64529
PDIA3	protein disulfide isomerase family A member 3	Pdia3	Cytoplasm	peptidase	diagnosis		2923	14827	29468
PSMA6	proteasome subunit alpha 6	Psma6	Cytoplasm	peptidase			5687	26443	29673
SPG7	SPG7 matrix AAA peptidase subunit, paraplegin	Spg7	Cytoplasm	peptidase			6687	234847	353231
PREP	prolyl endopeptidase	Prep	Cytoplasm	peptidase		Z 321	5550	19072	83471
HTRA2	HtrA serine peptidase 2	Htra2	Cytoplasm	peptidase			27429	64704	297376
OTUD3	OTU deubiquitinase 3	Otud3	Cytoplasm	peptidase			23252	73162	500572
LNPEP	leucyl and cystinyl aminopeptidase	Lnpep	Cytoplasm	peptidase			4012	240028
CTSZ	cathepsin Z	Ctsz	Cytoplasm	peptidase			1522	64138	252929
USP10	ubiquitin specific peptidase 10	Usp10	Cytoplasm	peptidase			9100	22224	307905
BORA	BORA aurora kinase A activator	Bora	Cytoplasm	other			79866	77744	306102
GOLGA7	golgin A7	Golga7	Cytoplasm	other			51125	57437	361171
STXBP5L	syntaxin binding protein 5 like	Stxbp5l	Cytoplasm	other			9515	207227	288080
BCL2L13	BCL2 like 13	Bcl2l13	Cytoplasm	other			23786	94044
ACTR1B	actin related protein 1B	Actr1b	Cytoplasm	other			10120	226977	316333
EEA1	early endosome antigen 1	Eea1	Cytoplasm	other			8411	216238	314764
PROCA1	protein interacting with cyclin A1	Proca1	Cytoplasm	other			147011	216974	497959
TCP1	t-complex 1	Tcp1	Cytoplasm	other			6950	21454	24818
CCDC85B	coiled-coil domain containing 85B	Ccdc85b	Cytoplasm	other			11007	240514	309161
PICALM	phosphatidylinositol binding clathrin assembly protein	Picalm	Cytoplasm	other			8301	233489	89816
APAF1	apoptotic peptidase activating factor 1	Apaf1	Cytoplasm	other	diagnosis		317	11783	78963
SPICE1	spindle and centriole associated protein 1	Spice1	Cytoplasm	other			152185	212514	288111
SHB	SH2 domain containing adaptor protein B	Shb	Cytoplasm	other			6461	230126	362513
FNDC3A	fibronectin type III domain containing 3A	Fndc3a	Cytoplasm	other			22862	319448	306022
RNF123	ring finger protein 123	Rnf123	Cytoplasm	other			63891	84585	100190936
GABARAPL1	GABA type A receptor associated protein like 1	Gabarapl1	Cytoplasm	other			23710	57436	689161
BNIP2	BCL2 interacting protein 2	Bnip2	Cytoplasm	other			663	12175	300811
SFT2D2	SFT2 domain containing 2	Sft2d2	Cytoplasm	other			375035	108735	360868
WIPI2	WD repeat domain, phosphoinositide interacting 2	Wipi2	Cytoplasm	other			26100	74781	288498
CLN3	CLN3 lysosomal/endosomal transmembrane protein, battenin	Cln3	Cytoplasm	other			1201	12752	293485
RUSC1	RUN and SH3 domain containing 1	Rusc1	Cytoplasm	other			23623	72296	100360417
CDC42EP4	CDC42 effector protein 4	Cdc42ep4	Cytoplasm	other			23580	56699	303653
PDAP1	PDGFA associated protein 1	Pdap1	Cytoplasm	other			11333	231887	64527
SURF4	surfeit 4	Surf4	Cytoplasm	other			6836	20932	619346
SEL1L	SEL1L, ERAD E3 ligase adaptor subunit	Sel1l	Cytoplasm	other			6400	20338	314352
MRPS28	mitochondrial ribosomal protein S28	Mrps28	Cytoplasm	other			28957	66230
CARD19	caspase recruitment domain family member 19	Card19	Cytoplasm	other			84270	68480	361224
VMAC	vimentin type intermediate filament associated coiled-coil protein	Vmac	Cytoplasm	other			400673	106639	363327
LAMTOR3	late endosomal/lysosomal adaptor, MAPK and MTOR activator 3	Lamtor3	Cytoplasm	other			8649	56692	362045
DNAJB12	DnaJ heat shock protein family (Hsp40) member B12	Dnajb12	Cytoplasm	other	unspecified application		54788	56709	294513
API5	apoptosis inhibitor 5	Api5	Cytoplasm	other			8539	11800	362170
ARMC1	armadillo repeat containing 1	Armc1	Cytoplasm	other			55156	74252	294948
WIPI1	WD repeat domain, phosphoinositide interacting 1	Wipi1	Cytoplasm	other			55062	52639	303630
DEPDC1B	DEP domain containing 1B	Depdc1b	Cytoplasm	other			55789	218581	310074
HEATR5B	HEAT repeat containing 5B	Heatr5b	Cytoplasm	other			54497	320473	362683
GOLGA1	golgin A1	Golga1	Cytoplasm	other			2800	76899	311919
TJP3	tight junction protein 3	Tjp3	Cytoplasm	other			27134	27375	314640
CEP63	centrosomal protein 63	Cep63	Cytoplasm	other			80254	28135	300963
CISD1	CDGSH iron sulfur domain 1	Cisd1	Cytoplasm	other			55847	52637	294362
ELP5	elongator acetyltransferase complex subunit 5	Elp5	Cytoplasm	other		AZD7624	23587	54351	287446
Celf6	CUGBP, Elav-like family member 6	Celf6	Cytoplasm	other				76183	300758
FXR2	FMR1 autosomal homolog 2	Fxr2	Cytoplasm	other			9513	23879	287433
CCSAP	centriole, cilia and spindle associated protein	Ccsap	Cytoplasm	other			126731	73420	307926
CETN3	centrin 3	Cetn3	Cytoplasm	other			1070	12626
TBRG4	transforming growth factor beta regulator 4	Tbrg4	Cytoplasm	other			9238	21379	360977
CAPZA2	capping actin protein of muscle Z-line subunit alpha 2	Capza2	Cytoplasm	other			830	12343	493810
HINT2	histidine triad nucleotide binding protein 2	Hint2	Cytoplasm	other			84681	68917	313491
AKTIP	AKT interacting protein	Aktip	Cytoplasm	other			64400	14339	291906
TP53I13	tumor protein p53 inducible protein 13	Trp53i13	Cytoplasm	other			90313	216964	287550
SMIM14	small integral membrane protein 14	Smim14	Cytoplasm	other			201895	68552	364154
FAT4	FAT atypical cadherin 4	Fat4	Cytoplasm	other			79633	329628
NAA35	N(alpha)-acetyltransferase 35, NatC auxiliary subunit	Naa35	Cytoplasm	other			60560	78689	64472
VPS37A	VPS37A subunit of ESCRT-I	Vps37a	Cytoplasm	other	prognosis		137492	52348	290775
KLHL21	kelch like family member 21	Klhl21	Cytoplasm	other			9903	242785	313743
CD2AP	CD2 associated protein	Cd2ap	Cytoplasm	other			23607	12488	316258
KLC1	kinesin light chain 1	Klc1	Cytoplasm	other			3831	16593	171041
MYL4	myosin light chain 4	Myl4	Cytoplasm	other			4635	17896	688228
CCT3	chaperonin containing TCP1 subunit 3	Cct3	Cytoplasm	other			7203	12462	295230
CHMP2A	charged multivesicular body protein 2A	Chmp2a	Cytoplasm	other			27243	68953	365191
PLEKHF2	pleckstrin homology and FYVE domain containing 2	Plekhf2	Cytoplasm	other			79666	71801	362484
Smim4	small integral membrane protein 4	Smim4	Cytoplasm	other				66487
NOA1	nitric oxide associated 1	Noa1	Cytoplasm	other			84273	56412	289562
SNAP29	synaptosome associated protein 29	Snap29	Cytoplasm	other			9342	67474	116500
MZT1	mitotic spindle organizing protein 1	Mzt1	Cytoplasm	other			440145	76789	692032
MTSS1	MTSS I-BAR domain containing 1	Mtss1	Cytoplasm	other			9788	211401	362918
LAMTOR2	late endosomal/lysosomal adaptor, MAPK and MTOR activator 2	Lamtor2	Cytoplasm	other			28956	83409	295234
ARHGAP26	Rho GTPase activating protein 26	Arhgap26	Cytoplasm	other			23092	71302	307459
STRN	striatin	Strn	Cytoplasm	other			6801	268980	29149
WDR48	WD repeat domain 48	Wdr48	Cytoplasm	other			57599	67561	363164
TRAPPC6A	trafficking protein particle complex 6A	Trappc6a	Cytoplasm	other			79090	67091	680465
TRAM1	translocation associated membrane protein 1	Tram1	Cytoplasm	other			23471	72265	312903
DNALI1	dynein axonemal light intermediate chain 1	Dnali1	Cytoplasm	other			7802	75563	298524
SH3BP4	SH3 domain binding protein 4	Sh3bp4	Cytoplasm	other	unspecified application		23677	98402	64634
GAS2	growth arrest specific 2	Gas2	Cytoplasm	other			2620	14453	499156
SMG9	SMG9 nonsense mediated mRNA decay factor	Smg9	Cytoplasm	other			56006	71997	365215
CCDC25	coiled-coil domain containing 25	Ccdc25	Cytoplasm	other			55246	67179	361059
PHYHIPL	phytanoyl-CoA 2-hydroxylase interacting protein like	Phyhipl	Cytoplasm	other			84457	70911	309901
MPV17L2	MPV17 mitochondrial inner membrane protein like 2	Mpv17l2	Cytoplasm	other			84769	234384	290645
TCP11	t-complex 11	Tcp11	Cytoplasm	other			6954	21463	309641
RPS7	ribosomal protein S7	Rps7	Cytoplasm	other			6201	20115	100362830|29258
LRCH3	leucine rich repeats and calponin homology domain containing 3	Lrch3	Cytoplasm	other			84859	70144	303883
KCTD17	potassium channel tetramerization domain containing 17	Kctd17	Cytoplasm	other			79734	72844	300317
FGFR1OP2	FGFR1 oncogene partner 2	Fgfr1op2	Cytoplasm	other			26127	67529	362463
DNAAF5	dynein axonemal assembly factor 5	Dnaaf5	Cytoplasm	other			54919	433956	304332
RCC1	regulator of chromosome condensation 1	Rcc1	Cytoplasm	other	unspecified application		1104	100088	682908
ACTR10	actin related protein 10	Actr10	Cytoplasm	other			55860	56444	299121
RPL36AL	ribosomal protein L36a like	Rpl36al	Cytoplasm	other			6166	66483	81769
VPS37C	VPS37C subunit of ESCRT-I	Vps37c	Cytoplasm	other			55048	107305	308178|100910929
TIRAP	TIR domain containing adaptor protein	Tirap	Cytoplasm	other			114609	117149	680127
PSMF1	proteasome inhibitor subunit 1	Psmf1	Cytoplasm	other	diagnosis		9491	228769	689852
TBCD	tubulin folding cofactor D	Tbcd	Cytoplasm	other			6904	108903	100361417
BORCS6	BLOC-1 related complex subunit 6	Borcs6	Cytoplasm	other			54785	71923	497934
PDXDC1	pyridoxal dependent decarboxylase domain containing 1	Pdxdc1	Cytoplasm	other			23042	94184	304721
AZI2	5-azacytidine induced 2	Azi2	Cytoplasm	other			64343	27215	316051
KLHDC2	kelch domain containing 2	Klhdc2	Cytoplasm	other			23588	69554	299113
SDF4	stromal cell derived factor 4	Sdf4	Cytoplasm	other			51150	20318	155173
DNAJC30	DnaJ heat shock protein family (Hsp40) member C30	Dnajc30	Cytoplasm	other			84277	66114	368190
UHRF1BP1L	UHRF1 binding protein 1 like	Uhrf1bp1l	Cytoplasm	other			23074	75089	363009
KDELR2	KDEL endoplasmic reticulum protein retention receptor 2	Kdelr2	Cytoplasm	other			11014	66913	304290
RAB1B	RAB1B, member RAS oncogene family	Rab1b	Cytoplasm	other			81876	76308	100126191|102555167
ATPAF1	ATP synthase mitochondrial F1 complex assembly factor 1	Atpaf1	Cytoplasm	other			64756	230649	313510
KCTD20	potassium channel tetramerization domain containing 20	Kctd20	Cytoplasm	other			222658	66989	294307
NIPA2	NIPA magnesium transporter 2	Nipa2	Cytoplasm	other			81614	93790	308667
HSPA4L	heat shock protein family A (Hsp70) member 4 like	Hspa4l	Cytoplasm	other			22824	18415	294993
EIPR1	EARP complex and GARP complex interacting protein 1	Tssc1	Cytoplasm	other			7260	380752	362721
TSGA10	testis specific 10	Tsga10	Cytoplasm	other			80705	211484	252923
PLEKHG2	pleckstrin homology and RhoGEF domain containing G2	Plekhg2	Cytoplasm	other			64857	101497	292750
CEP95	centrosomal protein 95	Cep95	Cytoplasm	other			90799	320162	287766
CEP131	centrosomal protein 131	Cep131	Cytoplasm	other			22994	12009	360672
MTMR10	myotubularin related protein 10	Mtmr10	Cytoplasm	other			54893	233315	309255
DYNLL1	dynein light chain LC8-type 1	Dynll1	Cytoplasm	other			8655	56455	58945
PCGF5	polycomb group ring finger 5	Pcgf5	Cytoplasm	other			84333	76073	681178
MRPL45	mitochondrial ribosomal protein L45	Mrpl45	Cytoplasm	other			84311	67036	287656
CEP68	centrosomal protein 68	Cep68	Cytoplasm	other			23177	216543	289822
IFT57	intraflagellar transport 57	Ift57	Cytoplasm	other	disease progression		55081	73916	303968
DLEC1	DLEC1 cilia and flagella associated protein	Dlec1	Cytoplasm	other			9940	320256	501070
PEX12	peroxisomal biogenesis factor 12	Pex12	Cytoplasm	other			5193	103737	116718
INSIG1	insulin induced gene 1	Insig1	Cytoplasm	other			3638	231070	64194
RPL11	ribosomal protein L11	Rpl11	Cytoplasm	other			6135	67025	362631
Bola2	bolA-like 2 (E. coli)	Bola2	Cytoplasm	other				66162	502367
VPS52	VPS52 subunit of GARP complex	Vps52	Cytoplasm	other			6293	224705	25218
RPL17	ribosomal protein L17	Rpl17	Cytoplasm	other			6139	102632403|319195	291434
HPS6	HPS6 biogenesis of lysosomal organelles complex 2 subunit 3	Hps6	Cytoplasm	other	diagnosis		79803	20170	309446
TTC19	tetratricopeptide repeat domain 19	Ttc19	Cytoplasm	other			54902	72795	691506
ARMC6	armadillo repeat containing 6	Armc6	Cytoplasm	other			93436	76813	306352
TSACC	TSSK6 activating cochaperone	Tsacc	Cytoplasm	other			128229	76927	361979
ADD3	adducin 3	Add3	Cytoplasm	other			120	27360	25230
FAM13B	family with sequence similarity 13 member B	Fam13b	Cytoplasm	other			51306	225358	291694
EIF3M	eukaryotic translation initiation factor 3 subunit M	Eif3m	Cytoplasm	other			10480	98221	295975
DNLZ	DNL-type zinc finger	Dnlz	Cytoplasm	other			728489	52838	296587
CISD2	CDGSH iron sulfur domain 2	Cisd2	Cytoplasm	other			493856	67006	295457
IER3IP1	immediate early response 3 interacting protein 1	Ier3ip1	Cytoplasm	other			51124	66191
LRCH1	leucine rich repeats and calponin homology domain containing 1	Lrch1	Cytoplasm	other			23143	380916	502020
SOS1	SOS Ras/Rac guanine nucleotide exchange factor 1	Sos1	Cytoplasm	other			6654	20662	313845
PLEC	plectin	Plec	Cytoplasm	other	unspecified application		5339	18810	64204
TOMM6	translocase of outer mitochondrial membrane 6	Tomm6	Cytoplasm	other			100188893	66119	681123
AAMDC	adipogenesis associated Mth938 domain containing	Aamdc	Cytoplasm	other			28971	66273	361606
TAFA2	TAFA chemokine like family member 2	Fam19a2	Cytoplasm	other			338811	268354	680647
DOP1A	DOP1 leucine zipper like protein A	Dopey1	Cytoplasm	other			23033	320615	315864
ARFGEF2	ADP ribosylation factor guanine nucleotide exchange factor 2	Arfgef2	Cytoplasm	other			10564	99371	296380
TOMM34	translocase of outer mitochondrial membrane 34	Tomm34	Cytoplasm	other			10953	67145	311621
AP1AR	adaptor related protein complex 1 associated regulatory protein	Ap1ar	Cytoplasm	other			55435	211556	362037
AUP1	AUP1 lipid droplet regulating VLDL assembly factor	Aup1	Cytoplasm	other			550	11993	680423
DENND2A	DENN domain containing 2A	Dennd2a	Cytoplasm	other			27147	209773	312257
ERGIC3	ERGIC and golgi 3	Ergic3	Cytoplasm	other			51614	66366	296306
ACBD3	acyl-CoA binding domain containing 3	Acbd3	Cytoplasm	other			64746	170760	289312
PFN1	profilin 1	Pfn1	Cytoplasm	other	unspecified application		5216	18643	64303
VPS51	VPS51 subunit of GARP complex	Vps51	Cytoplasm	other			738	68505	100361915
ARMC5	armadillo repeat containing 5	Armc5	Cytoplasm	other			79798	233912	361653
MTCH2	mitochondrial carrier 2	Mtch2	Cytoplasm	other			23788	56428	295922
PSME4	proteasome activator subunit 4	Psme4	Cytoplasm	other			23198	103554	498433
HEBP2	heme binding protein 2	Hebp2	Cytoplasm	other			23593	56016	308632
CUTC	cutC copper transporter	Cutc	Cytoplasm	other			51076	66388	361760
BBS2	Bardet-Biedl syndrome 2	Bbs2	Cytoplasm	other			583	67378	113948
CEP76	centrosomal protein 76	Cep76	Cytoplasm	other			79959	225659	291540
GLG1	golgi glycoprotein 1	Glg1	Cytoplasm	other			2734	20340	29476
ARPC4	actin related protein 2/3 complex subunit 4	Arpc4	Cytoplasm	other			10093	68089	297518
GRB2	growth factor receptor bound protein 2	Grb2	Cytoplasm	other		liposome-incorporated Grb2 antisense oligodeoxynucleotide	2885	14784	81504
TUBB4A	tubulin beta 4A class IVa	Tubb4a	Cytoplasm	other		ABT-751,bevacizumab/docetaxel,bevacizumab/paclitaxel,bevacizumab/paclitaxel/pemetrexed,bevacizumab/paclitaxel/topotecan,BMS-275183,capecitabine/docetaxel,capecitabine/docetaxel/gemcitabine,capecitabine/docetaxel/oxaliplatin/trastuzumab,cevipabulin,colchicine,colchicine/probenecid,cyclophosphamide/daunorubicin/imatinib/prednisolone/vincristine,cyclophosphamide/daunorubicin/imatinib/prednisone/vinc…	10382	22153	29213
MEX3C	mex-3 RNA binding family member C	Mex3c	Cytoplasm	other			51320	240396	307271
IKBIP	IKBKB interacting protein	Ikbip	Cytoplasm	other			121457	67454	314730
TPPP	tubulin polymerization promoting protein	Tppp	Cytoplasm	other			11076	72948	361466
RDX	radixin	Rdx	Cytoplasm	other	unspecified application		5962	19684	315655
ACBD6	acyl-CoA binding domain containing 6	Acbd6	Cytoplasm	other			84320	72482	289125
MPV17L	MPV17 mitochondrial inner membrane protein like	Mpv17l	Cytoplasm	other			255027	93734	100362572
KIF13B	kinesin family member 13B	Kif13b	Cytoplasm	other			23303	16554	305967
CEP104	centrosomal protein 104	Cep104	Cytoplasm	other			9731	230967	246295
GAS2L1	growth arrest specific 2 like 1	Gas2l1	Cytoplasm	other			10634	78926
HOOK3	hook microtubule tethering protein 3	Hook3	Cytoplasm	other			84376	320191	306548
RNF122	ring finger protein 122	Rnf122	Cytoplasm	other			79845	68867
IFT52	intraflagellar transport 52	Ift52	Cytoplasm	other			51098	245866	362265
DYNC1LI2	dynein cytoplasmic 1 light intermediate chain 2	Dync1li2	Cytoplasm	other			1783	234663	81655
GTSE1	G2 and S-phase expressed 1	Gtse1	Cytoplasm	other			51512	29870	300126
RPL30	ribosomal protein L30	Rpl30	Cytoplasm	other			6156	19946	100362027|64640
Wasl	Wiskott-Aldrich syndrome-like (human)	Wasl	Cytoplasm	other				73178	682507
IMMT	inner membrane mitochondrial protein	Immt	Cytoplasm	other			10989	76614	312444
RABAC1	Rab acceptor 1	Rabac1	Cytoplasm	other			10567	14470	83583
VAMP4	vesicle associated membrane protein 4	Vamp4	Cytoplasm	other			8674	53330	364033
FLCN	folliculin	Flcn	Cytoplasm	other			201163	216805	303185
FRAT2	FRAT regulator of WNT signaling pathway 2	Frat2	Cytoplasm	other			23401	212398	679110
C16orf70	chromosome 16 open reading frame 70	D230025D16Rik	Cytoplasm	other			80262	234678	207123
NUDC	nuclear distribution C, dynein complex regulator	Nudc	Cytoplasm	other			10726	18221	29648
PEX11B	peroxisomal biogenesis factor 11 beta	Pex11b	Cytoplasm	other			8799	18632	310682
ARPC5L	actin related protein 2/3 complex subunit 5 like	Arpc5l	Cytoplasm	other			81873	74192	296710
STIP1	stress induced phosphoprotein 1	Stip1	Cytoplasm	other		lavendustin C	10963	20867	192277
TXNDC9	thioredoxin domain containing 9	Txndc9	Cytoplasm	other			10190	98258	280671
UPF2	UPF2 regulator of nonsense mediated mRNA decay	Upf2	Cytoplasm	other			26019	326622	361271
KIAA0319L	KIAA0319 like	AU040320	Cytoplasm	other			79932	100317	100294508
SOCS1	suppressor of cytokine signaling 1	Socs1	Cytoplasm	other	diagnosis,efficacy,safety		8651	12703	252971
S100A10	S100 calcium binding protein A10	S100a10	Cytoplasm	other			6281	20194	81778
COA5	cytochrome c oxidase assembly factor 5	Coa5	Cytoplasm	other			493753	76178	503252
MAPK8IP3	mitogen-activated protein kinase 8 interacting protein 3	Mapk8ip3	Cytoplasm	other			23162	30957	302983
RBM45	RNA binding motif protein 45	Rbm45	Cytoplasm	other			129831	241490	266631
FBXL16	F-box and leucine rich repeat protein 16	Fbxl16	Cytoplasm	other			146330	214931	494223
SPATA5	spermatogenesis associated 5	Spata5	Cytoplasm	other			166378	57815	361935
ZNF365	zinc finger protein 365	Zfp365	Cytoplasm	other			22891	216049	499425
HSPA2	heat shock protein family A (Hsp70) member 2	Hspa2	Cytoplasm	other			3306	15512	60460
ANKRD37	ankyrin repeat domain 37	Ankrd37	Cytoplasm	other			353322	654824	361149
TRIM67	tripartite motif containing 67	Trim67	Cytoplasm	other			440730	330863	307938
RAI1	retinoic acid induced 1	Rai1	Cytoplasm	other			10743	19377	303188
WDR41	WD repeat domain 41	Wdr41	Cytoplasm	other			55255	218460	361879
Rpl34 (includes others)	ribosomal protein L34	Rpl34	Cytoplasm	other				100043876|68436|619547	362041
C8orf82	chromosome 8 open reading frame 82	C030006K11Rik	Cytoplasm	other			414919	223665	362946
Abca17	ATP-binding cassette, sub-family A (ABC1), member 17	Abca17	Cytoplasm	other				381072	287112
SAFB2	scaffold attachment factor B2	Safb2	Cytoplasm	other	diagnosis		9667	224902	301126
RABGAP1	RAB GTPase activating protein 1	Rabgap1	Cytoplasm	other			23637	227800	311911
TMEM39B	transmembrane protein 39B	Tmem39b	Cytoplasm	other			55116	230770	362608
EPM2AIP1	EPM2A interacting protein 1	Epm2aip1	Cytoplasm	other			9852	77781	316021
WBP4	WW domain binding protein 4	Wbp4	Cytoplasm	other			11193	22380	114765
C2CD5	C2 calcium dependent domain containing 5	C2cd5	Cytoplasm	other			9847	74741	362461
MTCH1	mitochondrial carrier 1	Mtch1	Cytoplasm	other			23787	56462	294313
RPL26	ribosomal protein L26	Rpl26	Cytoplasm	other			6154	19941	287417
PRRC2A	proline rich coiled-coil 2A	Prrc2a	Cytoplasm	other	safety		7916	53761	294250
MDM1	Mdm1 nuclear protein	Mdm1	Cytoplasm	other			56890	17245	314859
CNOT3	CCR4-NOT transcription complex subunit 3	Cnot3	Cytoplasm	other			4849	232791	308311
GPSM3	G protein signaling modulator 3	Gpsm3	Cytoplasm	other			63940	106512	406163
MAP1A	microtubule associated protein 1A	Map1a	Cytoplasm	other		estramustine	4130	17754	25152
GPR180	G protein-coupled receptor 180	Gpr180	Cytoplasm	other			160897	58245	306165
WDFY2	WD repeat and FYVE domain containing 2	Wdfy2	Cytoplasm	other			115825	268752	305956
ERC1	ELKS/RAB6-interacting/CAST family member 1	Erc1	Cytoplasm	other			23085	111173	266806
RPL27A	ribosomal protein L27a	Rpl27a	Cytoplasm	other			6157	26451	293418
ALS2	alsin Rho guanine nucleotide exchange factor ALS2	Als2	Cytoplasm	other			57679	74018	363235
NAA25	N(alpha)-acetyltransferase 25, NatB auxiliary subunit	Naa25	Cytoplasm	other			80018	231713	360811
TBCA	tubulin folding cofactor A	Tbca	Cytoplasm	other			6902	21371	366995
MPDU1	mannose-P-dolichol utilization defect 1	Mpdu1	Cytoplasm	other			9526	24070	303244
RPS10	ribosomal protein S10	Rps10	Cytoplasm	other			6204	67097	81773|100363439
PHTF2	putative homeodomain transcription factor 2	Phtf2	Cytoplasm	other			57157	68770	296762
Nrbp2	nuclear receptor binding protein 2	Nrbp2	Cytoplasm	other				223649
RPL37	ribosomal protein L37	Rpl37	Cytoplasm	other			6167	67281	81770|100360841|100360781
WDR34	WD repeat domain 34	Wdr34	Cytoplasm	other			89891	71820	296618
NAP1L4	nucleosome assembly protein 1 like 4	Nap1l4	Cytoplasm	other	unspecified application		4676	17955	361684
ARHGAP21	Rho GTPase activating protein 21	Arhgap21	Cytoplasm	other			57584	71435	307178
CNOT11	CCR4-NOT transcription complex subunit 11	Cnot11	Cytoplasm	other			55571	52846	363221
WDR26	WD repeat domain 26	Wdr26	Cytoplasm	other			80232	226757	498301
LARP4	La ribonucleoprotein domain family member 4	Larp4	Cytoplasm	other			113251	207214	100910299
BCL2L1	BCL2 like 1	Bcl2l1	Cytoplasm	other	efficacy,prognosis		598	12048	24888
HPS5	HPS5 biogenesis of lysosomal organelles complex 2 subunit 2	Hps5	Cytoplasm	other	diagnosis		11234	246694	308598
HIGD1A	HIG1 hypoxia inducible domain family member 1A	Higd1a	Cytoplasm	other			25994	56295	140937
ANKRD13C	ankyrin repeat domain 13C	Ankrd13c	Cytoplasm	other			81573	433667	685374
SAC3D1	SAC3 domain containing 1	Sac3d1	Cytoplasm	other			29901	66406
FRMD6	FERM domain containing 6	Frmd6	Cytoplasm	other			122786	319710	257646
CYTH1	cytohesin 1	Cyth1	Cytoplasm	other	unspecified application		9267	19157	116691
TSC2	TSC complex subunit 2	Tsc2	Cytoplasm	other			7249	22084	24855
RPL35	ribosomal protein L35	Rpl35	Cytoplasm	other			11224	66489	296709
CHERP	calcium homeostasis endoplasmic reticulum protein	Cherp	Cytoplasm	other			10523	27967	290614
RNF24	ring finger protein 24	Rnf24	Cytoplasm	other			11237	51902
RMDN1	regulator of microtubule dynamics 1	Rmdn1	Cytoplasm	other			51115	66302	500419
SRP54	signal recognition particle 54	Srp54a	Cytoplasm	other			6729	665155|24067	116650
RPS18	ribosomal protein S18	Rps18	Cytoplasm	other			6222	20084	100360679|294282
APPL1	adaptor protein, phosphotyrosine interacting with PH domain and leucine zipper 1	Appl1	Cytoplasm	other			26060	72993	290537
AKAP10	A-kinase anchoring protein 10	Akap10	Cytoplasm	other			11216	56697	360540
BCL2L11	BCL2 like 11	Bcl2l11	Cytoplasm	other	efficacy		10018	12125	64547
LRP2BP	LRP2 binding protein	Lrp2bp	Cytoplasm	other			55805	67620	290753
ARFGEF1	ADP ribosylation factor guanine nucleotide exchange factor 1	Arfgef1	Cytoplasm	other			10565	211673	312915
CEP120	centrosomal protein 120	Cep120	Cytoplasm	other			153241	225523	307302
SPAG8	sperm associated antigen 8	Spag8	Cytoplasm	other			26206	433700	362508
Mt1	metallothionein 1	Mt1	Cytoplasm	other				17748	24567
RGL2	ral guanine nucleotide dissociation stimulator like 2	Rgl2	Cytoplasm	other			5863	19732	294283
HAUS4	HAUS augmin like complex subunit 4	Haus4	Cytoplasm	other			54930	219072	305882
UBQLN4	ubiquilin 4	Ubqln4	Cytoplasm	other			56893	94232	310633
BCL9L	BCL9 like	Bcl9l	Cytoplasm	other			283149	80288	300673
NF1	neurofibromin 1	Nf1	Cytoplasm	other			4763	18015	24592
ORMDL1	ORMDL sphingolipid biosynthesis regulator 1	Ormdl1	Cytoplasm	other			94101	227102
RNF32	ring finger protein 32	Rnf32	Cytoplasm	other			140545	56874
MRPL17	mitochondrial ribosomal protein L17	Mrpl17	Cytoplasm	other			63875	27397
ELAVL1	ELAV like RNA binding protein 1	Elavl1	Cytoplasm	other	efficacy		1994	15568	363854
Ktn1	kinectin 1	Ktn1	Cytoplasm	other				16709	361029
CAMSAP2	calmodulin regulated spectrin associated protein family member 2	Camsap2	Cytoplasm	other			23271	67886	289400
CFAP20	cilia and flagella associated protein 20	Cfap20	Cytoplasm	other			29105	14894
ATG12	autophagy related 12	Atg12	Cytoplasm	other			9140	67526	361321
ACTB	actin beta	Actb	Cytoplasm	other			60	11461	81822
HERC1	HECT and RLD domain containing E3 ubiquitin protein ligase family member 1	Herc1	Cytoplasm	other			8925	235439	315771
TPT1	tumor protein, translationally-controlled 1	Tpt1	Cytoplasm	other			7178	22070	116646
CTTNBP2NL	CTTNBP2 N-terminal like	Cttnbp2nl	Cytoplasm	other			55917	80281	310760
LZTS3	leucine zipper tumor suppressor family member 3	Lzts3	Cytoplasm	other			9762	241638	280670
THADA	THADA armadillo repeat containing	Thada	Cytoplasm	other			63892	240174	313865
BNIP3	BCL2 interacting protein 3	Bnip3	Cytoplasm	other			664	12176	84480
TMEM79	transmembrane protein 79	Tmem79	Cytoplasm	other			84283	71913	310626
WDR45B	WD repeat domain 45B	Wdr45b	Cytoplasm	other			56270	66840	360682
CIAO2B	cytosolic iron-sulfur assembly component 2B	Fam96b	Cytoplasm	other			51647	68523	680987
CEP85L	centrosomal protein 85 like	Cep85l	Cytoplasm	other			387119	100038725	100365935
URGCP	upregulator of cell proliferation	Urgcp	Cytoplasm	other			55665	72046	305493
AGGF1	angiogenic factor with G-patch and FHA domains 1	Aggf1	Cytoplasm	other			55109	66549	310005
GORASP1	golgi reassembly stacking protein 1	Gorasp1	Cytoplasm	other			64689	74498	56082
FBXW8	F-box and WD repeat domain containing 8	Fbxw8	Cytoplasm	other			26259	231672	304522
IMP3	IMP U3 small nucleolar ribonucleoprotein 3	Imp3	Cytoplasm	other			55272	102462	315697
CLN8	CLN8 transmembrane ER and ERGIC protein	Cln8	Cytoplasm	other			2055	26889	306619
PEX2	peroxisomal biogenesis factor 2	Pex2	Cytoplasm	other			5828	19302	29534
VPS37B	VPS37B subunit of ESCRT-I	Vps37b	Cytoplasm	other			79720	330192	288659
EHD3	EH domain containing 3	Ehd3	Cytoplasm	other			30845	57440	192249
SEC31A	SEC31 homolog A, COPII coat complex component	Sec31a	Cytoplasm	other			22872	69162	93646
DOCK3	dedicator of cytokinesis 3	Dock3	Cytoplasm	other			1795	208869	315992
NCDN	neurochondrin	Ncdn	Cytoplasm	other			23154	26562	89791
RRP7A	ribosomal RNA processing 7 homolog A	Rrp7a	Cytoplasm	other			27341	74778	362967
PSMD11	proteasome 26S subunit, non-ATPase 11	Psmd11	Cytoplasm	other			5717	69077	303353
RPL28	ribosomal protein L28	Rpl28	Cytoplasm	other			6158	19943	64638
PREX1	phosphatidylinositol-3,4,5-trisphosphate dependent Rac exchange factor 1	Prex1	Cytoplasm	other			57580	277360	311647
UNC50	unc-50 inner nuclear membrane RNA binding protein	Unc50	Cytoplasm	other			25972	67387	192356
mir-3618	microRNA 3618	Gm24572	Cytoplasm	microRNA			100500860	104795666
Mir1934	microRNA 1934	Mir1934	Cytoplasm	microRNA				100316840
mir-3065	microRNA 3065	Mir3065	Cytoplasm	microRNA			100422915	100526518	100526580
mir-3569	microRNA 3569	Mir3569	Cytoplasm	microRNA				102465774	100526585
mir-210	microRNA 210	Mir210	Cytoplasm	microRNA	unspecified application		406992	387206	100314053
mir-1306	microRNA 1306	Mir1306	Cytoplasm	microRNA			100302197	100316814	102465144
mir-9	microRNA 9-1	Mir9-3	Cytoplasm	microRNA			407047|407051|407046	723968|387133|723967	100314149|100313995|100313994|100526581|100526636|100526617
Mir3082	microRNA 3082	Mir3082	Cytoplasm	microRNA				100526479
Mir5131	microRNA 5131	Mir5131	Cytoplasm	microRNA				100628600
Mir1938	microRNA 1938	Mir1938	Cytoplasm	microRNA				100316693
mir-193	microRNA 193a	Mir193a	Cytoplasm	microRNA			406968|574455	100124432|387188	100526630|104797223|100314244
mir-497	microRNA 497	Mir497b	Cytoplasm	microRNA			574456	751537|102465891	100314259
JAK1	Janus kinase 1	Jak1	Cytoplasm	kinase	efficacy	baricitinib,baricitinib/methotrexate,brepocitinib,erlotinib/ruxolitinib,filgotinib,INCB052793,itacitinib,JAK1 inhibitor,jaktinib,methotrexate/tofacitinib,momelotinib,ruxolitinib,tofacitinib,upadacitinib	3716	16451	84598
COL4A3BP	collagen type IV alpha 3 binding protein	Col4a3bp	Cytoplasm	kinase			10087	68018	365652
PRKAA2	protein kinase AMP-activated catalytic subunit alpha 2	Prkaa2	Cytoplasm	kinase			5563	108079	78975
TKFC	triokinase and FMN cyclase	Tkfc	Cytoplasm	kinase			26007	225913	361730
DGUOK	deoxyguanosine kinase	Dguok	Cytoplasm	kinase			1716	27369	297389
SHC3	SHC adaptor protein 3	Shc3	Cytoplasm	kinase			53358	20418	114858
TAOK3	TAO kinase 3	Taok3	Cytoplasm	kinase			51347	330177	304530
MAPK7	mitogen-activated protein kinase 7	Mapk7	Cytoplasm	kinase			5598	23939	100912585|114509
SMG1	SMG1 nonsense mediated mRNA decay associated PI3K related kinase	Smg1	Cytoplasm	kinase			23049	233789	691397
DGKD	diacylglycerol kinase delta	Dgkd	Cytoplasm	kinase			8527	227333	368088
CPNE3	copine 3	Cpne3	Cytoplasm	kinase			8895	70568	313087
MAP3K4	mitogen-activated protein kinase kinase kinase 4	Map3k4	Cytoplasm	kinase			4216	26407	308106
GOLGA5	golgin A5	Golga5	Cytoplasm	kinase			9950	27277	299258
TRIB1	tribbles pseudokinase 1	Trib1	Cytoplasm	kinase			10221	211770	78969
CSNK1E	casein kinase 1 epsilon	Csnk1e	Cytoplasm	kinase			1454	27373	58822
MAST2	microtubule associated serine/threonine kinase 2	Mast2	Cytoplasm	kinase			23139	17776	313819
ICK	intestinal cell kinase	Ick	Cytoplasm	kinase			22858	56542	84411
MAP2K7	mitogen-activated protein kinase kinase 7	Map2k7	Cytoplasm	kinase			5609	26400	363855
ADCK2	aarF domain containing kinase 2	Adck2	Cytoplasm	kinase			90956	57869	312258
PDXK	pyridoxal kinase	Pdxk	Cytoplasm	kinase			8566	216134	83578
PI4K2A	phosphatidylinositol 4-kinase type 2 alpha	Pi4k2a	Cytoplasm	kinase			55361	84095	114554
PIP5K1B	phosphatidylinositol-4-phosphate 5-kinase type 1 beta	Pip5k1b	Cytoplasm	kinase			8395	18719	309419
MAPK14	mitogen-activated protein kinase 14	Mapk14	Cytoplasm	kinase	efficacy	p38 MAP kinase inhibitor,ralimetinib,RO-3201195,talmapimod	1432	26416	81649
PRKAR1A	protein kinase cAMP-dependent type I regulatory subunit alpha	Prkar1a	Cytoplasm	kinase			5573	19084	25725
CSNK1D	casein kinase 1 delta	Csnk1d	Cytoplasm	kinase			1453	104318	64462
UCK2	uridine-cytidine kinase 2	Uck2	Cytoplasm	kinase	unspecified application		7371	80914	304944
PRKAR1B	protein kinase cAMP-dependent type I regulatory subunit beta	Prkar1b	Cytoplasm	kinase			5575	19085	25521
DTYMK	deoxythymidylate kinase	Dtymk	Cytoplasm	kinase			1841	21915	301622
FASTK	Fas activated serine/threonine kinase	Fastk	Cytoplasm	kinase			10922	66587	296741
HUNK	hormonally up-regulated Neu-associated kinase	Hunk	Cytoplasm	kinase			30811	26559	288275
STK11	serine/threonine kinase 11	Stk11	Cytoplasm	kinase	diagnosis		6794	20869	314621
CAMKK2	calcium/calmodulin dependent protein kinase kinase 2	Camkk2	Cytoplasm	kinase			10645	207565	83506
ULK2	unc-51 like autophagy activating kinase 2	Ulk2	Cytoplasm	kinase			9706	29869	303206
KSR1	kinase suppressor of ras 1	Ksr1	Cytoplasm	kinase			8844	16706	360573
TRIO	trio Rho guanine nucleotide exchange factor	Trio	Cytoplasm	kinase			7204	223435	310192
MAPK6	mitogen-activated protein kinase 6	Mapk6	Cytoplasm	kinase			5597	50772	58840
TWF1	twinfilin actin binding protein 1	Twf1	Cytoplasm	kinase			5756	19230	315265
ITPKB	inositol-trisphosphate 3-kinase B	Itpkb	Cytoplasm	kinase			3707	320404	54260
RPS6KA1	ribosomal protein S6 kinase A1	Rps6ka1	Cytoplasm	kinase			6195	20111	81771
ETNK1	ethanolamine kinase 1	Etnk1	Cytoplasm	kinase			55500	75320	312828
LIMK1	LIM domain kinase 1	Limk1	Cytoplasm	kinase	unspecified application	binimetinib/cetuximab/encorafenib,binimetinib/encorafenib,binimetinib/encorafenib/panitumumab,cetuximab/dabrafenib/trametinib,cetuximab/encorafenib,dabrafenib,dabrafenib/ipilimumab/trametinib,dabrafenib/panitumumab,dabrafenib/panitumumab/trametinib,dabrafenib/trametinib,dabrafenib/trametinib/vemurafenib,encorafenib	3984	16885	65172
MAPKAPK5	mitogen-activated protein kinase-activated protein kinase 5	Mapkapk5	Cytoplasm	kinase			8550	17165	498183
ITPKA	inositol-trisphosphate 3-kinase A	Itpka	Cytoplasm	kinase			3706	228550	81677
MAP4K5	mitogen-activated protein kinase kinase kinase kinase 5	Map4k5	Cytoplasm	kinase		cetuximab/irinotecan/vemurafenib,cetuximab/vemurafenib,cobimetinib/vemurafenib,crizotinib/vemurafenib,dabrafenib/trametinib/vemurafenib,ipilimumab/vemurafenib,irinotecan/panitumumab/vemurafenib,trametinib/vemurafenib,vemurafenib	11183	399510	503027
DYRK2	dual specificity tyrosine phosphorylation regulated kinase 2	Dyrk2	Cytoplasm	kinase			8445	69181	314862
CDC42BPA	CDC42 binding protein kinase alpha	Cdc42bpa	Cytoplasm	kinase			8476	226751	114116
PI4KA	phosphatidylinositol 4-kinase alpha	Pi4ka	Cytoplasm	kinase			5297	224020	64161
PTK2B	protein tyrosine kinase 2 beta	Ptk2b	Cytoplasm	kinase		CT-707,lorlatinib,PF-562271	2185	19229	50646
STK4	serine/threonine kinase 4	Stk4	Cytoplasm	kinase			6789	58231	311622
PIP4K2C	phosphatidylinositol-5-phosphate 4-kinase type 2 gamma	Pip4k2c	Cytoplasm	kinase			79837	117150	140607
NCK2	NCK adaptor protein 2	Nck2	Cytoplasm	kinase			8440	17974	316369
SCYL3	SCY1 like pseudokinase 3	Scyl3	Cytoplasm	kinase			57147	240880	360866
TMCO1	transmembrane and coiled-coil domains 1	Tmco1	Cytoplasm	ion channel			54499	68944	289196
MCOLN1	mucolipin 1	Mcoln1	Cytoplasm	ion channel	diagnosis		57192	94178	288371
VDAC3	voltage dependent anion channel 3	Vdac3	Cytoplasm	ion channel			7419	22335	83532
TMEM175	transmembrane protein 175	Tmem175	Cytoplasm	ion channel			84286	72392	305623
PGP	phosphoglycolate phosphatase	Pgp	Cytoplasm	enzyme			283871	67078	287115
PPA1	pyrophosphatase (inorganic) 1	Ppa1	Cytoplasm	enzyme			5464	67895	294504
HLCS	holocarboxylase synthetase	Hlcs	Cytoplasm	enzyme			3141	110948	288240
VCPKMT	valosin containing protein lysine methyltransferase	Vcpkmt	Cytoplasm	enzyme			79609	207965	102548559
ST3GAL3	ST3 beta-galactoside alpha-2,3-sialyltransferase 3	St3gal3	Cytoplasm	enzyme			6487	20441	64445
PPT2	palmitoyl-protein thioesterase 2	Ppt2	Cytoplasm	enzyme			9374	54397	54398
RAB5C	RAB5C, member RAS oncogene family	Rab5c	Cytoplasm	enzyme			5878	19345	287709
TXN	thioredoxin	Txn1	Cytoplasm	enzyme	efficacy,unspecified application	PX-12	7295	22166	116484
ZNRF2	zinc and ring finger 2	Znrf2	Cytoplasm	enzyme			223082	387524	362367
PDE5A	phosphodiesterase 5A	Pde5a	Cytoplasm	enzyme	diagnosis	ambrisentan/tadalafil,aspirin/dipyridamole,aspirin/dipyridamole/telmisartan,avanafil,cGMP phosphodiesterase inhibitor,dipyridamole,dyphylline,nitroglycerin,pentoxifylline,sildenafil,tadalafil,theophylline,tolbutamide,udenafil,vardenafil	8654	242202	171115
ACSL6	acyl-CoA synthetase long chain family member 6	Acsl6	Cytoplasm	enzyme			23305	216739	117243
ADO	2-aminoethanethiol dioxygenase	Ado	Cytoplasm	enzyme			84890	211488	309732
RNF31	ring finger protein 31	Rnf31	Cytoplasm	enzyme			55072	268749	364386
UFL1	UFM1 specific ligase 1	Ufl1	Cytoplasm	enzyme			23376	67490	313115
CHST8	carbohydrate sulfotransferase 8	Chst8	Cytoplasm	enzyme			64377	68947	308511
PLOD1	procollagen-lysine,2-oxoglutarate 5-dioxygenase 1	Plod1	Cytoplasm	enzyme			5351	18822	116552
MYO19	myosin XIX	Myo19	Cytoplasm	enzyme			80179	66196	497974
G3BP2	G3BP stress granule assembly factor 2	G3bp2	Cytoplasm	enzyme	prognosis		9908	23881
B3GALT6	beta-1,3-galactosyltransferase 6	B3galt6	Cytoplasm	enzyme			126792	117592	298690
MRPL49	mitochondrial ribosomal protein L49	Mrpl49	Cytoplasm	enzyme			740	18120	309176
UBE2M	ubiquitin conjugating enzyme E2 M	Ube2m	Cytoplasm	enzyme			9040	22192	361509
SETD2	SET domain containing 2, histone lysine methyltransferase	Setd2	Cytoplasm	enzyme			29072	235626	316013
RRAGA	Ras related GTP binding A	Rraga	Cytoplasm	enzyme			10670	68441	117044
TOR1A	torsin family 1 member A	Tor1a	Cytoplasm	enzyme			1861	30931	266606
CYP39A1	cytochrome P450 family 39 subfamily A member 1	Cyp39a1	Cytoplasm	enzyme			51302	56050	301264
PGAP1	post-GPI attachment to proteins 1	Pgap1	Cytoplasm	enzyme			80055	241062	316400
SMPD2	sphingomyelin phosphodiesterase 2	Smpd2	Cytoplasm	enzyme			6610	20598	83537
MRM1	mitochondrial rRNA methyltransferase 1	Mrm1	Cytoplasm	enzyme			79922	217038	363661
RNFT1	ring finger protein, transmembrane 1	Rnft1	Cytoplasm	enzyme			51136	76892	360595
ARF1	ADP ribosylation factor 1	Arf1	Cytoplasm	enzyme			375	11840	64310
STT3B	STT3 oligosaccharyltransferase complex catalytic subunit B	Stt3b	Cytoplasm	enzyme			201595	68292	363160
RNF5	ring finger protein 5	Rnf5	Cytoplasm	enzyme			6048	54197	407784
GLS2	glutaminase 2	Gls2	Cytoplasm	enzyme			27165	216456	192268
TRMT10C	tRNA methyltransferase 10C, mitochondrial RNase P subunit	Trmt10c	Cytoplasm	enzyme			54931	52575	304012
TMEM129	transmembrane protein 129	Tmem129	Cytoplasm	enzyme			92305	68366	305458
UBE2G2	ubiquitin conjugating enzyme E2 G2	Ube2g2	Cytoplasm	enzyme			7327	22213	294331
YWHAZ	tyrosine 3-monooxygenase/tryptophan 5-monooxygenase activation protein zeta	Ywhaz	Cytoplasm	enzyme	diagnosis		7534	22631	25578
TRIM11	tripartite motif containing 11	Trim11	Cytoplasm	enzyme			81559	94091
GUSB	glucuronidase beta	Gusb	Cytoplasm	enzyme			2990	110006	24434
OGDH	oxoglutarate dehydrogenase	Ogdh	Cytoplasm	enzyme			4967	18293	360975
HSPE1	heat shock protein family E (Hsp10) member 1	Hspe1	Cytoplasm	enzyme			3336	15528	25462
ENTPD7	ectonucleoside triphosphate diphosphohydrolase 7	Entpd7	Cytoplasm	enzyme			57089	93685	309390
MYO1D	myosin ID	Myo1d	Cytoplasm	enzyme			4642	338367	25485
FDFT1	farnesyl-diphosphate farnesyltransferase 1	Fdft1	Cytoplasm	enzyme	unspecified application	lapaquistat,zoledronic acid	2222	14137	29580
NAPEPLD	N-acyl phosphatidylethanolamine phospholipase D	Napepld	Cytoplasm	enzyme			222236	242864	296757
FBXO10	F-box protein 10	Fbxo10	Cytoplasm	enzyme			26267	269529	362511
HSPA5	heat shock protein family A (Hsp70) member 5	Hspa5	Cytoplasm	enzyme	efficacy,unspecified application		3309	14828	25617
ICMT	isoprenylcysteine carboxyl methyltransferase	Icmt	Cytoplasm	enzyme			23463	57295	170818
SMURF2	SMAD specific E3 ubiquitin protein ligase 2	Smurf2	Cytoplasm	enzyme			64750	66313	303614
GMDS	GDP-mannose 4,6-dehydratase	Gmds	Cytoplasm	enzyme			2762	218138	291095
DOLPP1	dolichyldiphosphatase 1	Dolpp1	Cytoplasm	enzyme			57171	57170	296624
MGME1	mitochondrial genome maintenance exonuclease 1	Mgme1	Cytoplasm	enzyme			92667	74528	296200
UFSP1	UFM1 specific peptidase 1 (inactive)	Ufsp1	Cytoplasm	enzyme			402682	70240	102550903
TUT7	terminal uridylyl transferase 7	Zcchc6	Cytoplasm	enzyme			79670	214290	501515
DGAT2	diacylglycerol O-acyltransferase 2	Dgat2	Cytoplasm	enzyme			84649	67800	252900
LRSAM1	leucine rich repeat and sterile alpha motif containing 1	Lrsam1	Cytoplasm	enzyme			90678	227738	311866
PEX1	peroxisomal biogenesis factor 1	Pex1	Cytoplasm	enzyme			5189	71382	500006
NDUFA11	NADH:ubiquinone oxidoreductase subunit A11	Ndufa11	Cytoplasm	enzyme			126328	239760|69875	301123
CHPF2	chondroitin polymerizing factor 2	Chpf2	Cytoplasm	enzyme			54480	100910	296733
GALC	galactosylceramidase	Galc	Cytoplasm	enzyme			2581	14420	314360
HSP90AA1	heat shock protein 90 alpha family class A member 1	Hsp90aa1	Cytoplasm	enzyme	safety,unspecified application	alvespimycin,cisplatin,luminespib,retaspimycin,TAS-116	3320	15519	299331
LIPT2	lipoyl(octanoyl) transferase 2	Lipt2	Cytoplasm	enzyme			387787	67164	365314
GLB1	galactosidase beta 1	Glb1	Cytoplasm	enzyme			2720	12091	316033
WWOX	WW domain containing oxidoreductase	Wwox	Cytoplasm	enzyme			51741	80707	292041
GARS	glycyl-tRNA synthetase	Gars	Cytoplasm	enzyme			2617	353172	297113
COX15	cytochrome c oxidase assembly homolog COX15	Cox15	Cytoplasm	enzyme			1355	226139	309391
GNS	glucosamine (N-acetyl)-6-sulfatase	Gns	Cytoplasm	enzyme			2799	75612	299825|100909505
XYLT2	xylosyltransferase 2	Xylt2	Cytoplasm	enzyme			64132	217119	64134
IRS1	insulin receptor substrate 1	Irs1	Cytoplasm	enzyme	efficacy		3667	16367	25467
DHRS1	dehydrogenase/reductase 1	Dhrs1	Cytoplasm	enzyme			115817	52585	290234
G2E3	G2/M-phase specific E3 ubiquitin protein ligase	G2e3	Cytoplasm	enzyme			55632	217558	299002
CRBN	cereblon	Crbn	Cytoplasm	enzyme		5-azacytidine/lenalidomide,bendamustine/lenalidomide,bortezomib/dexamethasone/lenalidomide,bortezomib/dexamethasone/pomalidomide,bortezomib/dexamethasone/thalidomide,bortezomib/lenalidomide,bortezomib/thalidomide,carfilzomib/dexamethasone/lenalidomide,CC-122,cereblon-binding agent,cetuximab/lenalidomide,dexamethasone/lenalidomide,dexamethasone/lenalidomide/sorafenib,dexamethasone/pomalidomide,dex…	51185	58799	297498
SPR	sepiapterin reductase	Spr	Cytoplasm	enzyme			6697	20751	29270
SGMS1	sphingomyelin synthase 1	Sgms1	Cytoplasm	enzyme			259230	208449	353229
HSPD1	heat shock protein family D (Hsp60) member 1	Hspd1	Cytoplasm	enzyme	diagnosis,prognosis		3329	15510	63868
CARS	cysteinyl-tRNA synthetase	Cars	Cytoplasm	enzyme			833	27267	293638
PCCA	propionyl-CoA carboxylase subunit alpha	Pcca	Cytoplasm	enzyme			5095	110821	687008
VPS4A	vacuolar protein sorting 4 homolog A	Vps4a	Cytoplasm	enzyme			27183	116733	246772
FUT11	fucosyltransferase 11	Fut11	Cytoplasm	enzyme			170384	73068	286971
UBE2D1	ubiquitin conjugating enzyme E2 D1	Ube2d1	Cytoplasm	enzyme			7321	216080	361831
SRR	serine racemase	Srr	Cytoplasm	enzyme			63826	27364	303306
RNF146	ring finger protein 146	Rnf146	Cytoplasm	enzyme			81847	68031	308051
ABHD14B	abhydrolase domain containing 14B	Abhd14b	Cytoplasm	enzyme			84836	76491	300983
ERO1B	endoplasmic reticulum oxidoreductase 1 beta	Ero1lb	Cytoplasm	enzyme			56605	67475	364755
GGPS1	geranylgeranyl diphosphate synthase 1	Ggps1	Cytoplasm	enzyme		zoledronic acid	9453	14593	291211
ENDOV	endonuclease V	Endov	Cytoplasm	enzyme			284131	338371
PAFAH1B2	platelet activating factor acetylhydrolase 1b catalytic subunit 2	Pafah1b2	Cytoplasm	enzyme			5049	18475	64189
SGPL1	sphingosine-1-phosphate lyase 1	Sgpl1	Cytoplasm	enzyme			8879	20397	286896
HERC2	HECT and RLD domain containing E3 ubiquitin protein ligase 2	Herc2	Cytoplasm	enzyme			8924	15204	308669
CRMP1	collapsin response mediator protein 1	Crmp1	Cytoplasm	enzyme	disease progression		1400	12933	25415
GFPT1	glutamine--fructose-6-phosphate transaminase 1	Gfpt1	Cytoplasm	enzyme			2673	14583	297417
GDPGP1	GDP-D-glucose phosphorylase 1	Gdpgp1	Cytoplasm	enzyme			390637	269952	308763
RRAS	RAS related	Rras	Cytoplasm	enzyme			6237	20130	361568
PPP1R9B	protein phosphatase 1 regulatory subunit 9B	Ppp1r9b	Cytoplasm	enzyme			84687	217124	84686
ATL1	atlastin GTPase 1	Atl1	Cytoplasm	enzyme			51062	73991	362750
B3GAT3	beta-1,3-glucuronyltransferase 3	B3gat3	Cytoplasm	enzyme			26229	72727	293722
ARF4	ADP ribosylation factor 4	Arf4	Cytoplasm	enzyme			378	11843	79120
NMT2	N-myristoyltransferase 2	Nmt2	Cytoplasm	enzyme			9397	18108	291318
RNF10	ring finger protein 10	Rnf10	Cytoplasm	enzyme			9921	50849	288710
ALAD	aminolevulinate dehydratase	Alad	Cytoplasm	enzyme		delta-aminolevulinic acid	210	17025	25374
ACADM	acyl-CoA dehydrogenase medium chain	Acadm	Cytoplasm	enzyme	unspecified application		34	11364	24158
ENOPH1	enolase-phosphatase 1	Enoph1	Cytoplasm	enzyme			58478	67870	305177
HINT3	histidine triad nucleotide binding protein 3	Hint3	Cytoplasm	enzyme			135114	66847	246769
NDST2	N-deacetylase and N-sulfotransferase 2	Ndst2	Cytoplasm	enzyme			8509	17423	114002
HMOX2	heme oxygenase 2	Hmox2	Cytoplasm	enzyme		tin mesoporphyrin	3163	15369	79239
FBXO9	F-box protein 9	Fbxo9	Cytoplasm	enzyme			26268	71538	300849
RNF103	ring finger protein 103	Rnf103	Cytoplasm	enzyme			7844	22644	84508
POMT1	protein O-mannosyltransferase 1	Pomt1	Cytoplasm	enzyme			10585	99011	84430
SAR1A	secretion associated Ras related GTPase 1A	Sar1a	Cytoplasm	enzyme			56681	20224	361842
TTL	tubulin tyrosine ligase	Ttl	Cytoplasm	enzyme			150465	69737	171572
POLG	DNA polymerase gamma, catalytic subunit	Polg	Cytoplasm	enzyme	diagnosis	lamivudine/nelfinavir/stavudine,lamivudine/nevirapine/stavudine,lamivudine/stavudine,stavudine,vidarabine,zalcitabine	5428	18975	85472
RPN1	ribophorin I	Rpn1	Cytoplasm	enzyme			6184	103963	25596
SC5D	sterol-C5-desaturase	Sc5d	Cytoplasm	enzyme			6309	235293	114100
HCCS	holocytochrome c synthase	Hccs	Cytoplasm	enzyme			3052	15159	317444
UQCRFS1	ubiquinol-cytochrome c reductase, Rieske iron-sulfur polypeptide 1	Uqcrfs1	Cytoplasm	enzyme			7386	66694	291103
SEPSECS	Sep (O-phosphoserine) tRNA:Sec (selenocysteine) tRNA synthase	Sepsecs	Cytoplasm	enzyme			51091	211006	679383
TXNRD3	thioredoxin reductase 3	Txnrd3	Cytoplasm	enzyme			114112	232223	297437
GALNT7	polypeptide N-acetylgalactosaminyltransferase 7	Galnt7	Cytoplasm	enzyme			51809	108150	29750
PRDX1	peroxiredoxin 1	Prdx1	Cytoplasm	enzyme	diagnosis		5052	18477	117254|100363379
TRMU	tRNA 5-methylaminomethyl-2-thiouridylate methyltransferase	Trmu	Cytoplasm	enzyme			55687	72026	362976
PICK1	protein interacting with PRKCA 1	Pick1	Cytoplasm	enzyme			9463	18693	84591
KATNAL1	katanin catalytic subunit A1 like 1	Katnal1	Cytoplasm	enzyme			84056	231912	288449
MAT2A	methionine adenosyltransferase 2A	Mat2a	Cytoplasm	enzyme		AG-270	4144	232087	171347
ME2	malic enzyme 2	Me2	Cytoplasm	enzyme			4200	107029	307270
BIRC2	baculoviral IAP repeat containing 2	Birc2	Cytoplasm	enzyme		ASTX660,BI-891065,birinapant,GDC-0152,GDC-0917	329	11797	60371
NEDD4L	neural precursor cell expressed, developmentally down-regulated 4-like, E3 ubiquitin protein ligase	Nedd4l	Cytoplasm	enzyme			23327	83814	291553
PIGG	phosphatidylinositol glycan anchor biosynthesis class G	Pigg	Cytoplasm	enzyme			54872	433931	100910143|305626
GLUL	glutamate-ammonia ligase	Glul	Cytoplasm	enzyme			2752	14645	24957
RAB11A	RAB11A, member RAS oncogene family	Rab11a	Cytoplasm	enzyme	unspecified application		8766	53869	81830
IRS2	insulin receptor substrate 2	Irs2	Cytoplasm	enzyme			8660	384783	29376
NUS1	NUS1 dehydrodolichyl diphosphate synthase subunit	Nus1	Cytoplasm	enzyme			116150	52014	294400
ACO1	aconitase 1	Aco1	Cytoplasm	enzyme			48	11428	50655
GPT2	glutamic--pyruvic transaminase 2	Gpt2	Cytoplasm	enzyme			84706	108682	307759
PISD	phosphatidylserine decarboxylase	Pisd	Cytoplasm	enzyme			23761	320951	681361
PIGW	phosphatidylinositol glycan anchor biosynthesis class W	Pigw	Cytoplasm	enzyme			284098	70325	378774
IDH2	isocitrate dehydrogenase (NADP(+)) 2, mitochondrial	Idh2	Cytoplasm	enzyme	unspecified application	enasidenib	3418	269951	361596
NDUFA6	NADH:ubiquinone oxidoreductase subunit A6	Ndufa6	Cytoplasm	enzyme			4700	67130	315167
ENO3	enolase 3	Eno3	Cytoplasm	enzyme	unspecified application		2027	13808	25438
SRD5A3	steroid 5 alpha-reductase 3	Srd5a3	Cytoplasm	enzyme			79644	57357	305291
RACK1	receptor for activated C kinase 1	Rack1	Cytoplasm	enzyme			10399	14694	83427
PLCH2	phospholipase C eta 2	Plch2	Cytoplasm	enzyme			9651	269615	313756
AGPAT1	1-acylglycerol-3-phosphate O-acyltransferase 1	Agpat1	Cytoplasm	enzyme			10554	55979	406165
TTLL5	tubulin tyrosine ligase like 5	Ttll5	Cytoplasm	enzyme			23093	320244	299208
SARS	seryl-tRNA synthetase	Sars	Cytoplasm	enzyme			6301	20226	266975
MGAT2	mannosyl (alpha-1,6-)-glycoprotein beta-1,2-N-acetylglucosaminyltransferase	Mgat2	Cytoplasm	enzyme			4247	217664	94273
SRXN1	sulfiredoxin 1	Srxn1	Cytoplasm	enzyme			140809	76650	296271
FBXL5	F-box and leucine rich repeat protein 5	Fbxl5	Cytoplasm	enzyme			26234	242960	305424
POFUT1	protein O-fucosyltransferase 1	Pofut1	Cytoplasm	enzyme			23509	140484	311551
HEXB	hexosaminidase subunit beta	Hexb	Cytoplasm	enzyme			3074	15212	294673
POLG2	DNA polymerase gamma 2, accessory subunit	Polg2	Cytoplasm	enzyme			11232	50776	303612
UBE2G1	ubiquitin conjugating enzyme E2 G1	Ube2g1	Cytoplasm	enzyme			7326	67128	64631
RALBP1	ralA binding protein 1	Ralbp1	Cytoplasm	enzyme			10928	19765	84014
GNPNAT1	glucosamine-phosphate N-acetyltransferase 1	Gnpnat1	Cytoplasm	enzyme			64841	54342	498486
MTG1	mitochondrial ribosome associated GTPase 1	Mtg1	Cytoplasm	enzyme			92170	212508	100910751
NAGPA	N-acetylglucosamine-1-phosphodiester alpha-N-acetylglucosaminidase	Nagpa	Cytoplasm	enzyme			51172	27426	360476
GART	phosphoribosylglycinamide formyltransferase, phosphoribosylglycinamide synthetase, phosphoribosylaminoimidazole synthetase	Gart	Cytoplasm	enzyme	prognosis,safety	bevacizumab/erlotinib/pemetrexed,bevacizumab/paclitaxel/pemetrexed,bevacizumab/pemetrexed,gemcitabine/pemetrexed,lometrexol,pelitrexol,pembrolizumab/pemetrexed,pemetrexed	2618	14450	288259
FTH1	ferritin heavy chain 1	Fth1	Cytoplasm	enzyme	unspecified application		2495	14319	25319|689130
GSTO2	glutathione S-transferase omega 2	Gsto2	Cytoplasm	enzyme			119391	68214	309465
STUB1	STIP1 homology and U-box containing protein 1	Stub1	Cytoplasm	enzyme			10273	56424	287155
ERO1A	endoplasmic reticulum oxidoreductase 1 alpha	Ero1l	Cytoplasm	enzyme			30001	50527	171562
B3GALT4	beta-1,3-galactosyltransferase 4	B3galt4	Cytoplasm	enzyme			8705	54218	171079
PRMT7	protein arginine methyltransferase 7	Prmt7	Cytoplasm	enzyme			54496	214572	361402
CHSY1	chondroitin sulfate synthase 1	Chsy1	Cytoplasm	enzyme			22856	269941	292999
FBXL2	F-box and leucine rich repeat protein 2	Fbxl2	Cytoplasm	enzyme			25827	72179	363156
AMD1	adenosylmethionine decarboxylase 1	Amd1	Cytoplasm	enzyme			262	100041585|11702	81640
GCAT	glycine C-acetyltransferase	Gcat	Cytoplasm	enzyme			23464	26912	366959
ACOT13	acyl-CoA thioesterase 13	Acot13	Cytoplasm	enzyme			55856	66834	291135
MARS2	methionyl-tRNA synthetase 2, mitochondrial	Mars2	Cytoplasm	enzyme			92935	212679	100911305|316403
CHAC1	ChaC glutathione specific gamma-glutamylcyclotransferase 1	Chac1	Cytoplasm	enzyme			79094	69065	362196
RAB33B	RAB33B, member RAS oncogene family	Rab33b	Cytoplasm	enzyme			83452	19338	365793
PDE4A	phosphodiesterase 4A	Pde4a	Cytoplasm	enzyme		amrinone,anagrelide,apremilast,arofylline,aspirin/dipyridamole,aspirin/dipyridamole/telmisartan,caffeine,caffeine/ergotamine,cilomilast,dipyridamole,drotaverin,dyphylline,enprofylline,ibudilast,ketotifen,L 869298,L-826,141,milrinone,pentoxifylline,roflumilast,tetomilast,theophylline	5141	18577	25638
RAB5A	RAB5A, member RAS oncogene family	Rab5a	Cytoplasm	enzyme			5868	271457	64633
POR	cytochrome p450 oxidoreductase	Por	Cytoplasm	enzyme		carboplatin/doxorubicin,cisplatin/doxorubicin,cisplatin/doxorubicin/ifosfamide,cisplatin/doxorubicin/ifosfamide/methotrexate,cisplatin/doxorubicin/methotrexate,dacarbazine/doxorubicin,dacarbazine/doxorubicin/ifosfamide,daunorubicin,daunorubicin/tretinoin,doxorubicin,doxorubicin/ifosfamide,doxorubicin/streptozocin,doxorubicin/tretinoin,nitazoxanide,nitazoxanide/peginterferon alfa-2a/ribavirin	5447	18984	29441
NAT8L	N-acetyltransferase 8 like	Nat8l	Cytoplasm	enzyme			339983	269642	289727
AGAP1	ArfGAP with GTPase domain, ankyrin repeat and PH domain 1	Agap1	Cytoplasm	enzyme			116987	347722	316611
TRIM13	tripartite motif containing 13	Trim13	Cytoplasm	enzyme			10206	66597	364398
EXOG	exo/endonuclease G	Exog	Cytoplasm	enzyme			9941	208194	301062
ATIC	5-aminoimidazole-4-carboxamide ribonucleotide formyltransferase/IMP cyclohydrolase	Atic	Cytoplasm	enzyme		gemcitabine/pemetrexed,pembrolizumab/pemetrexed,pemetrexed	471	108147	81643
RAB22A	RAB22A, member RAS oncogene family	Rab22a	Cytoplasm	enzyme			57403	19334	366265
HEXA	hexosaminidase subunit alpha	Hexa	Cytoplasm	enzyme			3073	15211	300757
XYLT1	xylosyltransferase 1	Xylt1	Cytoplasm	enzyme			64131	233781	64133
RAB34	RAB34, member RAS oncogene family	Rab34	Cytoplasm	enzyme			83871	19376	360571
RHOA	ras homolog family member A	Rhoa	Cytoplasm	enzyme			387	11848	117273
RNF217	ring finger protein 217	Rnf217	Cytoplasm	enzyme			154214	268291	292188
HACE1	HECT domain and ankyrin repeat containing E3 ubiquitin protein ligase 1	Hace1	Cytoplasm	enzyme			57531	209462	361866
MAN2A1	mannosidase alpha class 2A member 1	Man2a1	Cytoplasm	enzyme			4124	17158	25478
HSPA8	heat shock protein family A (Hsp70) member 8	Hspa8	Cytoplasm	enzyme	diagnosis		3312	15481	24468
FA2H	fatty acid 2-hydroxylase	Fa2h	Cytoplasm	enzyme			79152	338521	307855
ACOT12	acyl-CoA thioesterase 12	Acot12	Cytoplasm	enzyme			134526	74156	170570
MYH9	myosin heavy chain 9	Myh9	Cytoplasm	enzyme	unspecified application		4627	17886	100911597
TRAF2	TNF receptor associated factor 2	Traf2	Cytoplasm	enzyme	diagnosis		7186	22030	311786
PJA2	praja ring finger ubiquitin ligase 2	Pja2	Cytoplasm	enzyme			9867	224938	192256
EARS2	glutamyl-tRNA synthetase 2, mitochondrial	Ears2	Cytoplasm	enzyme			124454	67417	361641|685245
UBE2D3	ubiquitin conjugating enzyme E2 D3	Ube2d3	Cytoplasm	enzyme			7323	66105	81920
GTPBP1	GTP binding protein 1	Gtpbp1	Cytoplasm	enzyme			9567	14904	300077
RNF185	ring finger protein 185	Rnf185	Cytoplasm	enzyme			91445	193670	360967
CYP1B1	cytochrome P450 family 1 subfamily B member 1	Cyp1b1	Cytoplasm	enzyme	diagnosis,efficacy,prognosis,unspecified application		1545	13078	25426
POMGNT2	protein O-linked mannose N-acetylglucosaminyltransferase 2 (beta 1,4-)	Pomgnt2	Cytoplasm	enzyme			84892	215494	316091
ABHD14A	abhydrolase domain containing 14A	Abhd14a	Cytoplasm	enzyme			25864	68644	300982
FASN	fatty acid synthase	Fasn	Cytoplasm	enzyme	diagnosis,efficacy	3-V bioscience-2640,cerulenin,orlistat,TVB-2640	2194	14104	50671
FKBP1B	FKBP prolyl isomerase 1B	Fkbp1b	Cytoplasm	enzyme			2281	14226	58950
TKT	transketolase	Tkt	Cytoplasm	enzyme			7086	21881	64524
Pcmt1	protein-L-isoaspartate (D-aspartate) O-methyltransferase 1	Pcmt1	Cytoplasm	enzyme				18537	25604
NDUFV2	NADH:ubiquinone oxidoreductase core subunit V2	Ndufv2	Cytoplasm	enzyme			4729	72900	81728
B3GALNT2	beta-1,3-N-acetylgalactosaminyltransferase 2	B3galnt2	Cytoplasm	enzyme			148789	97884	291212
RND2	Rho family GTPase 2	Rnd2	Cytoplasm	enzyme			8153	11858	303553
OGA	O-GlcNAcase	Mgea5	Cytoplasm	enzyme			10724	76055	154968
GLUD1	glutamate dehydrogenase 1	Glud1	Cytoplasm	enzyme	unspecified application		2746	14661	24399
DDX42	DEAD-box helicase 42	Ddx42	Cytoplasm	enzyme			11325	72047	303607
ODC1	ornithine decarboxylase 1	Odc1	Cytoplasm	enzyme	efficacy	eflornithine,tazarotene	4953	18263	24609
RAB5B	RAB5B, member RAS oncogene family	Rab5b	Cytoplasm	enzyme			5869	19344	288779
TPST2	tyrosylprotein sulfotransferase 2	Tpst2	Cytoplasm	enzyme			8459	22022	288719
WDFY3	WD repeat and FYVE domain containing 3	Wdfy3	Cytoplasm	enzyme			23001	72145	305164
ENO2	enolase 2	Eno2	Cytoplasm	enzyme	diagnosis,efficacy,prognosis,unspecified application		2026	13807	100911625|24334
HS2ST1	heparan sulfate 2-O-sulfotransferase 1	Hs2st1	Cytoplasm	enzyme			9653	23908	292155
CRAT	carnitine O-acetyltransferase	Crat	Cytoplasm	enzyme			1384	12908	311849
SLC39A10	solute carrier family 39 member 10	Slc39a10	Extracellular Space	transporter			57181	227059	363229
CTDNEP1	CTD nuclear envelope phosphatase 1	Ctdnep1	Extracellular Space	phosphatase			23399	67181	287447
PTPDC1	protein tyrosine phosphatase domain containing 1	Ptpdc1	Extracellular Space	phosphatase			138639	218232	291022
CELA1	chymotrypsin like elastase family member 1	Cela1	Extracellular Space	peptidase	efficacy		1990	109901	24331
CHMP1A	charged multivesicular body protein 1A	Chmp1a	Extracellular Space	peptidase			5119	234852	365024
TMEM17	transmembrane protein 17	Tmem17	Extracellular Space	other			200728	103765	360985
SPOCK1	SPARC (osteonectin), cwcv and kazal like domains proteoglycan 1	Spock1	Extracellular Space	other			6695	20745	306759
SLF2	SMC5-SMC6 complex localization factor 2	Fam178a	Extracellular Space	other			55719	226151	499360
TTC21A	tetratricopeptide repeat domain 21A	Ttc21a	Extracellular Space	other			199223	74052	301065
CCN4	cellular communication network factor 4	Wisp1	Extracellular Space	other			8840	22402	65154
WDR36	WD repeat domain 36	Wdr36	Extracellular Space	other			134430	225348	688637
ZSWIM6	zinc finger SWIM-type containing 6	Zswim6	Extracellular Space	other			57688	67263	310062
WNT9A	Wnt family member 9A	Wnt9a	Extracellular Space	other			7483	216795	287357
NSMF	NMDA receptor synaptonuclear signaling and neuronal migration factor	Nsmf	Extracellular Space	other			26012	56876	117536
TM2D2	TM2 domain containing 2	Tm2d2	Extracellular Space	other			83877	69742	290833
ABHD15	abhydrolase domain containing 15	Abhd15	Extracellular Space	other			116236	67477	303343
MANF	mesencephalic astrocyte derived neurotrophic factor	Manf	Extracellular Space	other			7873	74840
THSD1	thrombospondin type 1 domain containing 1	Thsd1	Extracellular Space	other			55901	56229	364630
FJX1	four-jointed box kinase 1	Fjx1	Extracellular Space	other			24147	14221	366140
TEX264	testis expressed 264	Tex264	Extracellular Space	other			51368	21767	300988
FAM174A	family with sequence similarity 174 member A	Fam174a	Extracellular Space	other			345757	67698	301634
TWSG1	twisted gastrulation BMP signaling modulator 1	Twsg1	Extracellular Space	other			57045	65960	363294
RASAL2	RAS protein activator like 2	Rasal2	Extracellular Space	other			9462	226525
FAM122A	family with sequence similarity 122A	Fam122a	Extracellular Space	other			116224	68034	309420
MEGF8	multiple EGF like domains 8	Megf8	Extracellular Space	other			1954	269878	114029
TULP3	tubby like protein 3	Tulp3	Extracellular Space	other			7289	22158	688749
ZSWIM8	zinc finger SWIM-type containing 8	Zswim8	Extracellular Space	other			23053	268721	361004
TAGLN3	transgelin 3	Tagln3	Extracellular Space	other			29114	56370	63837
SDHAF2	succinate dehydrogenase complex assembly factor 2	Sdhaf2	Extracellular Space	other			54949	66072	361726
NELL2	neural EGFL like 2	Nell2	Extracellular Space	other			4753	54003	81734
CYB5D2	cytochrome b5 domain containing 2	Cyb5d2	Extracellular Space	other			124936	192986	303293
CCDC47	coiled-coil domain containing 47	Ccdc47	Extracellular Space	other			57003	67163	303606
PLEKHH3	pleckstrin homology, MyTH4 and FERM domain containing H3	Plekhh3	Extracellular Space	other			79990	217198	360634
CRTAC1	cartilage acidic protein 1	Crtac1	Extracellular Space	other			55118	72832	171438
ACTL10	actin like 10	Actl10	Extracellular Space	other			170487	70362	100911682
TMEM101	transmembrane protein 101	Tmem101	Extracellular Space	other			84336	76547	303564
PATE2	prostate and testis expressed 2	Pate2	Extracellular Space	other			399967	330921	100361465
MORN4	MORN repeat containing 4	Morn4	Extracellular Space	other			118812	226123	293950
CILP2	cartilage intermediate layer protein 2	Cilp2	Extracellular Space	other			148113	68709	306356
COBLL1	cordon-bleu WH2 repeat protein like 1	Cobll1	Extracellular Space	other			22837	319876	311088
GSN	gelsolin	Gsn	Extracellular Space	other	disease progression,efficacy		2934	227753	296654
LGI2	leucine rich repeat LGI family member 2	Lgi2	Extracellular Space	other			55203	246316	305417
MED12L	mediator complex subunit 12 like	Med12l	Extracellular Space	other			116931	329650
DCDC2	doublecortin domain containing 2	Dcdc2a	Extracellular Space	other	unspecified application		51473	195208	291130
RTBDN	retbindin	Rtbdn	Extracellular Space	other			83546	234542	304667
SHLD2	shieldin complex subunit 2	Fam35a	Extracellular Space	other			54537	75698	364514
FGFBP3	fibroblast growth factor binding protein 3	Fgfbp3	Extracellular Space	other			143282	72514	499349
AGRP	agouti related neuropeptide	Agrp	Extracellular Space	other	unspecified application		181	11604	25582
WRB	tryptophan rich basic protein	Wrb	Extracellular Space	other			7485	71446	288233
KAZALD1	Kazal type serine peptidase inhibitor domain 1	Kazald1	Extracellular Space	other			81621	107250	293997
SMDT1	single-pass membrane protein with aspartate rich tail 1	Smdt1	Extracellular Space	other			91689	69029	315166
FKTN	fukutin	Fktn	Extracellular Space	other			2218	246179	362520
VTN	vitronectin	Vtn	Extracellular Space	other	unspecified application		7448	22370	29169
C12orf60	chromosome 12 open reading frame 60	BC049715	Extracellular Space	other			144608	320135	500354
SOST	sclerostin	Sost	Extracellular Space	other	efficacy		50964	74499	80722
IFT140	intraflagellar transport 140	Ift140	Extracellular Space	other			9742	106633	100362124
MST1	macrophage stimulating 1	Mst1	Extracellular Space	growth factor			4485	15235	24566
TGFA	transforming growth factor alpha	Tgfa	Extracellular Space	growth factor	efficacy,response to therapy		7039	21802	24827
JAG2	jagged canonical Notch ligand 2	Jag2	Extracellular Space	growth factor			3714	16450	29147
FGF11	fibroblast growth factor 11	Fgf11	Extracellular Space	growth factor			2256	14166	170632
GDF15	growth differentiation factor 15	Gdf15	Extracellular Space	growth factor	diagnosis		9518	23886	29455
CREG2	cellular repressor of E1A stimulated genes 2	Creg2	Extracellular Space	enzyme			200407	263764	316353
CANT1	calcium activated nucleotidase 1	Cant1	Extracellular Space	enzyme			124583	76025	246272
NUDT6	nudix hydrolase 6	Nudt6	Extracellular Space	enzyme			11162	229228	207120
LYZL4	lysozyme like 4	Lyzl4	Extracellular Space	enzyme			131375	69032	363168
RNLS	renalase, FAD dependent amine oxidase	Rnls	Extracellular Space	enzyme			55328	67795	361751
DSEL	dermatan sulfate epimerase like	Dsel	Extracellular Space	enzyme			92126	319901	297865
TRMT1	tRNA methyltransferase 1	Trmt1	Extracellular Space	enzyme			55621	212528	288914
FBXO21	F-box protein 21	Fbxo21	Extracellular Space	enzyme			23014	231670	360818
TGDS	TDP-glucose 4,6-dehydratase	Tgds	Extracellular Space	enzyme			23483	76355
DDHD1	DDHD domain containing 1	Ddhd1	Extracellular Space	enzyme			80821	114874	305816
PSAP	prosaposin	Psap	Extracellular Space	enzyme	unspecified application		5660	19156	25524
NAMPT	nicotinamide phosphoribosyltransferase	Nampt	Extracellular Space	cytokine	diagnosis,prognosis	daporinad,KPT-9274	10135	59027	297508
SPRED2	sprouty related EVH1 domain containing 2	Spred2	Extracellular Space	cytokine			200734	114716	305539
CX3CL1	C-X3-C motif chemokine ligand 1	Cx3cl1	Extracellular Space	cytokine			6376	20312	89808
CCL25	C-C motif chemokine ligand 25	Ccl25	Extracellular Space	cytokine	disease progression		6370	20300	360750
NUP98	nucleoporin 98	Nup98	Nucleus	transporter			4928	269966	81738
NUP214	nucleoporin 214	Nup214	Nucleus	transporter			8021	227720	296634
ASNA1	arsA arsenite transporter, ATP-binding, homolog 1 (bacterial)	Asna1	Nucleus	transporter			439	56495	288919
NUP43	nucleoporin 43	Nup43	Nucleus	transporter			348995	69912	683983
HNRNPU	heterogeneous nuclear ribonucleoprotein U	Hnrnpu	Nucleus	transporter	unspecified application		3192	51810	117280
KPNB1	karyopherin subunit beta 1	Kpnb1	Nucleus	transporter			3837	16211	24917
BRPF1	bromodomain and PHD finger containing 1	Brpf1	Nucleus	transporter			7862	78783	679713
CIZ1	CDKN1A interacting zinc finger protein 1	Ciz1	Nucleus	transporter	unspecified application		25792	68379	296639
UPF3A	UPF3A regulator of nonsense mediated mRNA decay	Upf3a	Nucleus	transporter			65110	67031	361176
MINDY2	MINDY lysine 48 deubiquitinase 2	Fam63b	Nucleus	transporter			54629	235461	363089
TSNAX	translin associated factor X	Tsnax	Nucleus	transporter	diagnosis		7257	53424	64028
NUTF2	nuclear transport factor 2	Nutf2	Nucleus	transporter			10204	621832|68051	291981
IPO7	importin 7	Ipo7	Nucleus	transporter			10527	233726	308939
NUP35	nucleoporin 35	Nup35	Nucleus	transporter			129401	69482	295692
CIRBP	cold inducible RNA binding protein	Cirbp	Nucleus	translation regulator			1153	12696	81825
TBPL1	TATA-box binding protein like 1	Tbpl1	Nucleus	transcription regulator			9519	237336	689030
RING1	ring finger protein 1	Ring1	Nucleus	transcription regulator			6015	19763	309626
PBX2	PBX homeobox 2	Pbx2	Nucleus	transcription regulator			5089	18515	406164
HIC2	HIC ZBTB transcriptional repressor 2	Hic2	Nucleus	transcription regulator			23119	58180	287940
CREBBP	CREB binding protein	Crebbp	Nucleus	transcription regulator		CCS1477,PRI-724	1387	12914	54244
ZBTB14	zinc finger and BTB domain containing 14	Zbtb14	Nucleus	transcription regulator			7541	22666	282825
TADA2B	transcriptional adaptor 2B	Tada2b	Nucleus	transcription regulator			93624	231151	289717
MIER1	MIER1 transcriptional regulator	Mier1	Nucleus	transcription regulator			57708	71148	313418
CITED4	Cbp/p300 interacting transactivator with Glu/Asp rich carboxy-terminal domain 4	Cited4	Nucleus	transcription regulator			163732	56222	114491
Fus	fused in sarcoma	Fus	Nucleus	transcription regulator				233908	317385
POLR3E	RNA polymerase III subunit E	Polr3e	Nucleus	transcription regulator			55718	26939	361640
SMAD1	SMAD family member 1	Smad1	Nucleus	transcription regulator			4086	17125	25671
KLF13	Kruppel like factor 13	Klf13	Nucleus	transcription regulator			51621	50794	499171
CBX4	chromobox 4	Cbx4	Nucleus	transcription regulator	prognosis		8535	12418	501403
BAZ1B	bromodomain adjacent to zinc finger domain 1B	Baz1b	Nucleus	transcription regulator			9031	22385	368002
BACH2	BTB domain and CNC homolog 2	Bach2	Nucleus	transcription regulator			60468	12014	313125
SUDS3	SDS3 homolog, SIN3A corepressor complex component	Suds3	Nucleus	transcription regulator			64426	71954	360819
SRSF2	serine and arginine rich splicing factor 2	Srsf2	Nucleus	transcription regulator			6427	20382	494445
CIAO1	cytosolic iron-sulfur assembly component 1	Ciao1	Nucleus	transcription regulator			9391	26371	29231
ZFHX3	zinc finger homeobox 3	Zfhx3	Nucleus	transcription regulator			463	11906	307829
SMAD2	SMAD family member 2	Smad2	Nucleus	transcription regulator			4087	17126	29357
CCDC62	coiled-coil domain containing 62	Ccdc62	Nucleus	transcription regulator			84660	208908	689909
CNTRL	centriolin	Cntrl	Nucleus	transcription regulator			11064	26920	311886
YY1	YY1 transcription factor	Yy1	Nucleus	transcription regulator			7528	22632	24919
Bud31	BUD31 homolog	Bud31	Nucleus	transcription regulator				231889
SP2	Sp2 transcription factor	Sp2	Nucleus	transcription regulator			6668	78912	303499
GTF2H1	general transcription factor IIH subunit 1	Gtf2h1	Nucleus	transcription regulator			2965	14884	361580
DBP	D-box binding PAR bZIP transcription factor	Dbp	Nucleus	transcription regulator			1628	13170	24309
CDKN2AIP	CDKN2A interacting protein	Cdkn2aip	Nucleus	transcription regulator			55602	70925	306455
FOXH1	forkhead box H1	Foxh1	Nucleus	transcription regulator			8928	14106	300054
ZBTB18	zinc finger and BTB domain containing 18	Zbtb18	Nucleus	transcription regulator			10472	30928	64619
MXD1	MAX dimerization protein 1	Mxd1	Nucleus	transcription regulator			4084	17119	362391
PLAGL2	PLAG1 like zinc finger 2	Plagl2	Nucleus	transcription regulator	disease progression		5326	54711
GATA2	GATA binding protein 2	Gata2	Nucleus	transcription regulator			2624	14461	25159
ATF7IP	activating transcription factor 7 interacting protein	Atf7ip	Nucleus	transcription regulator			55729	54343	312800
IRF2BP1	interferon regulatory factor 2 binding protein 1	Irf2bp1	Nucleus	transcription regulator			26145	272359	308404
Klf16	Kruppel-like factor 16	Klf16	Nucleus	transcription regulator				118445	690820
CSRNP1	cysteine and serine rich nuclear protein 1	Csrnp1	Nucleus	transcription regulator			64651	215418	363165
PRDM4	PR/SET domain 4	Prdm4	Nucleus	transcription regulator			11108	72843	170820
GTF2E2	general transcription factor IIE subunit 2	Gtf2e2	Nucleus	transcription regulator			2961	68153	306516
ZKSCAN8	zinc finger with KRAB and SCAN domains 8	Zkscan8	Nucleus	transcription regulator			7745	93681	306974
JUNB	JunB proto-oncogene, AP-1 transcription factor subunit	Junb	Nucleus	transcription regulator	response to therapy		3726	16477	24517
JUN	Jun proto-oncogene, AP-1 transcription factor subunit	Jun	Nucleus	transcription regulator	prognosis		3725	16476	24516
CREB1	cAMP responsive element binding protein 1	Creb1	Nucleus	transcription regulator			1385	12912	81646
ZNF384	zinc finger protein 384	Zfp384	Nucleus	transcription regulator			171017	269800	171018
ZFP91	ZFP91 zinc finger protein	Zfp91	Nucleus	transcription regulator			80829	109910	246282
ZNF644	zinc finger protein 644	Zfp644	Nucleus	transcription regulator			84146	52397	305127
DCAF6	DDB1 and CUL4 associated factor 6	Dcaf6	Nucleus	transcription regulator			55827	74106	289181
ZNF169	zinc finger protein 169	Zfp169	Nucleus	transcription regulator			169841	67911	306816
REL	REL proto-oncogene, NF-kB subunit	Rel	Nucleus	transcription regulator			5966	19696	305584
GATAD2A	GATA zinc finger domain containing 2A	Gatad2a	Nucleus	transcription regulator			54815	234366	290669
MTF2	metal response element binding transcription factor 2	Mtf2	Nucleus	transcription regulator			22823	17765	360905
DNAJB1	DnaJ heat shock protein family (Hsp40) member B1	Dnajb1	Nucleus	transcription regulator			3337	81489	361384
GTF2I	general transcription factor IIi	Gtf2i	Nucleus	transcription regulator			2969	14886	353256
ARID1A	AT-rich interaction domain 1A	Arid1a	Nucleus	transcription regulator			8289	93760	297867
AFF4	AF4/FMR2 family member 4	Aff4	Nucleus	transcription regulator			27125	93736	303132
MRTFA	myocardin related transcription factor A	Mkl1	Nucleus	transcription regulator			57591	223701	315151
HMG20A	high mobility group 20A	Hmg20a	Nucleus	transcription regulator			10363	66867	315689
ZBTB26	zinc finger and BTB domain containing 26	Zbtb26	Nucleus	transcription regulator			57684	320633	311910
SCX	scleraxis bHLH transcription factor	Scx	Nucleus	transcription regulator			642658	20289	680712
CREB3	cAMP responsive element binding protein 3	Creb3	Nucleus	transcription regulator			10488	12913	298400
MYRF	myelin regulatory factor	Myrf	Nucleus	transcription regulator			745	225908	293736
SFPQ	splicing factor proline and glutamine rich	Sfpq	Nucleus	transcription regulator			6421	71514	252855
ZNF277	zinc finger protein 277	Zfp277	Nucleus	transcription regulator			11179	246196	298977
KMT2B	lysine methyltransferase 2B	Kmt2b	Nucleus	transcription regulator			9757	75410	102550344
GABPA	GA binding protein transcription factor subunit alpha	Gabpa	Nucleus	transcription regulator			2551	14390	363735
EGR1	early growth response 1	Egr1	Nucleus	transcription regulator	diagnosis,efficacy		1958	13653	24330
PAWR	pro-apoptotic WT1 regulator	Pawr	Nucleus	transcription regulator	prognosis		5074	114774	64513
SMARCA5	SWI/SNF related, matrix associated, actin dependent regulator of chromatin, subfamily a, member 5	Smarca5	Nucleus	transcription regulator			8467	93762	307766
SOX12	SRY-box 12	Sox12	Nucleus	transcription regulator			6666	20667	689988
ZNF655	zinc finger protein 655	Zfp655	Nucleus	transcription regulator			79027	72611	360764
ZNF266	zinc finger protein 266	Zfp266	Nucleus	transcription regulator			10781	77519	367034
FOXK2	forkhead box K2	Foxk2	Nucleus	transcription regulator			3607	68837
NCOR2	nuclear receptor corepressor 2	Ncor2	Nucleus	transcription regulator			9612	20602	360801
E2F5	E2F transcription factor 5	E2f5	Nucleus	transcription regulator			1875	13559	116651
BRWD1	bromodomain and WD repeat domain containing 1	Brwd1	Nucleus	transcription regulator			54014	93871	304061
YEATS4	YEATS domain containing 4	Yeats4	Nucleus	transcription regulator			8089	64050	299810
E2F1	E2F transcription factor 1	E2f1	Nucleus	transcription regulator	disease progression,prognosis		1869	13555	399489
ZNF202	zinc finger protein 202	Zfp202	Nucleus	transcription regulator			7753	80902	500981
TAF5	TATA-box binding protein associated factor 5	Taf5	Nucleus	transcription regulator			6877	226182	294018
GPBP1	GC-rich promoter binding protein 1	Gpbp1	Nucleus	transcription regulator			65056	73274	294734
SRF	serum response factor	Srf	Nucleus	transcription regulator			6722	20807	501099
BTG1	BTG anti-proliferation factor 1	Btg1	Nucleus	transcription regulator			694	12226	29618
ZBTB6	zinc finger and BTB domain containing 6	Zbtb6	Nucleus	transcription regulator			10773	241322	366029
YEATS2	YEATS domain containing 2	Yeats2	Nucleus	transcription regulator			55689	208146	498112
ING1	inhibitor of growth family member 1	Ing1	Nucleus	transcription regulator			3621	26356	306626
ARID4B	AT-rich interaction domain 4B	Arid4b	Nucleus	transcription regulator			51742	94246	100912163
ZBTB1	zinc finger and BTB domain containing 1	Zbtb1	Nucleus	transcription regulator			22890	268564	314246
FOXO6	forkhead box O6	Foxo6	Nucleus	transcription regulator			100132074	329934	313558
ZBTB49	zinc finger and BTB domain containing 49	Zbtb49	Nucleus	transcription regulator			166793	75079	305428
EP300	E1A binding protein p300	Ep300	Nucleus	transcription regulator		CCS1477	2033	328572	170915
NACC1	nucleus accumbens associated 1	Nacc1	Nucleus	transcription regulator			112939	66830	171454
ZNF511	zinc finger protein 511	Zfp511	Nucleus	transcription regulator			118472	69752	293586
TADA3	transcriptional adaptor 3	Tada3	Nucleus	transcription regulator			10474	101206	362414
EZH2	enhancer of zeste 2 polycomb repressive complex 2 subunit	Ezh2	Nucleus	transcription regulator	diagnosis,disease progression,efficacy	CPI-1205,DS-3201,GSK2816126,PF-06821497,SHR2554,tazemetostat	2146	14056	312299
SSBP3	single stranded DNA binding protein 3	Ssbp3	Nucleus	transcription regulator			23648	72475	84354
ZNF605	zinc finger protein 605	Zfp605	Nucleus	transcription regulator			100289635	675812	100909512|100365779
GTF2A2	general transcription factor IIA subunit 2	Gtf2a2	Nucleus	transcription regulator			2958	235459	83828
UBTF	upstream binding transcription factor	Ubtf	Nucleus	transcription regulator			7343	21429	25574
CREBRF	CREB3 regulatory factor	Crebrf	Nucleus	transcription regulator			153222	77128	303016
NAB1	NGFI-A binding protein 1	Nab1	Nucleus	transcription regulator			4664	17936	64824
ZNF12	zinc finger protein 12	Zfp12	Nucleus	transcription regulator			7559	231866	288486
HMG20B	high mobility group 20B	Hmg20b	Nucleus	transcription regulator			10362	15353	362825
WIZ	WIZ zinc finger	Wiz	Nucleus	transcription regulator			58525	22404	314598
CEBPG	CCAAT enhancer binding protein gamma	Cebpg	Nucleus	transcription regulator			1054	12611	25301
ARNTL	aryl hydrocarbon receptor nuclear translocator like	Arntl	Nucleus	transcription regulator			406	11865	29657
RFX1	regulatory factor X1	Rfx1	Nucleus	transcription regulator	diagnosis		5989	19724	288906
FOXN2	forkhead box N2	Foxn2	Nucleus	transcription regulator			3344	14236	301676
EGR3	early growth response 3	Egr3	Nucleus	transcription regulator			1960	13655	25148
NAA15	N(alpha)-acetyltransferase 15, NatA auxiliary subunit	Naa15	Nucleus	transcription regulator			80155	74838	310399
KLF3	Kruppel like factor 3	Klf3	Nucleus	transcription regulator			51274	16599	114845
YAP1	Yes associated protein 1	Yap1	Nucleus	transcription regulator			10413	22601
ZFAT	zinc finger and AT-hook domain containing	Zfat	Nucleus	transcription regulator			57623	380993	362925
ANKIB1	ankyrin repeat and IBR domain containing 1	Ankib1	Nucleus	transcription regulator			54467	70797	368062
CIR1	corepressor interacting with RBPJ, 1	Cir1	Nucleus	transcription regulator			9541	66935	362149
TRIM27	tripartite motif containing 27	Trim27	Nucleus	transcription regulator			5987	19720	291171
MED26	mediator complex subunit 26	Med26	Nucleus	transcription regulator			9441	70625	306328
TEF	TEF transcription factor, PAR bZIP family member	Tef	Nucleus	transcription regulator			7008	21685	29362
CTCF	CCCTC-binding factor	Ctcf	Nucleus	transcription regulator			10664	13018	83726
NPAT	nuclear protein, coactivator of histone transcription	Npat	Nucleus	transcription regulator			4863	244879	315666
SSBP2	single stranded DNA binding protein 2	Ssbp2	Nucleus	transcription regulator			23635	66970	361877
RRN3	RRN3 homolog, RNA polymerase I transcription factor	Rrn3	Nucleus	transcription regulator			54700	106298	304714
DR1	down-regulator of transcription 1	Dr1	Nucleus	transcription regulator			1810	13486	100910207|289881
CLOCK	clock circadian regulator	Clock	Nucleus	transcription regulator			9575	12753	60447
MAML3	mastermind like transcriptional coactivator 3	Maml3	Nucleus	transcription regulator			55534	433586	310405
BCLAF1	BCL2 associated transcription factor 1	Bclaf1	Nucleus	transcription regulator			9774	72567	293017
SMARCA2	SWI/SNF related, matrix associated, actin dependent regulator of chromatin, subfamily a, member 2	Smarca2	Nucleus	transcription regulator			6595	67155	361745
ELK4	ETS transcription factor ELK4	Elk4	Nucleus	transcription regulator			2005	13714	304786
ID4	inhibitor of DNA binding 4, HLH protein	Id4	Nucleus	transcription regulator	prognosis		3400	15904	291023
MEF2D	myocyte enhancer factor 2D	Mef2d	Nucleus	transcription regulator			4209	17261	81518
DTX1	deltex E3 ubiquitin ligase 1	Dtx1	Nucleus	transcription regulator			1840	14357	687424
SUB1	SUB1 homolog, transcriptional regulator	Sub1	Nucleus	transcription regulator			10923	20024	192269
DEK	DEK proto-oncogene	Dek	Nucleus	transcription regulator			7913	110052	306817
TAF10	TATA-box binding protein associated factor 10	Taf10	Nucleus	transcription regulator			6881	24075	293345
CCAR1	cell division cycle and apoptosis regulator 1	Ccar1	Nucleus	transcription regulator			55749	67500	361849
ZBTB11	zinc finger and BTB domain containing 11	Zbtb11	Nucleus	transcription regulator			27107	271377	304010
JMY	junction mediating and regulatory protein, p53 cofactor	Jmy	Nucleus	transcription regulator			133746	57748
ATF7	activating transcription factor 7	Atf7	Nucleus	transcription regulator			11016	223922	315333
PER2	period circadian regulator 2	Per2	Nucleus	transcription regulator			8864	18627	63840
H2AFX	H2A histone family member X	H2afx	Nucleus	transcription regulator	efficacy		3014	15270	500987
FOXM1	forkhead box M1	Foxm1	Nucleus	transcription regulator	prognosis		2305	14235	58921
STAG1	stromal antigen 1	Stag1	Nucleus	transcription regulator			10274	20842	315958
TLE4	TLE family member 4, transcriptional corepressor	Tle4	Nucleus	transcription regulator			7091	21888	25565
TAF9	TATA-box binding protein associated factor 9	Taf9	Nucleus	transcription regulator			6880	108143	373541
ZKSCAN2	zinc finger with KRAB and SCAN domains 2	Zkscan2	Nucleus	transcription regulator			342357	210162	368120
CITED1	Cbp/p300 interacting transactivator with Glu/Asp rich carboxy-terminal domain 1	Cited1	Nucleus	transcription regulator			4435	12705	64466
KLF4	Kruppel like factor 4	Klf4	Nucleus	transcription regulator			9314	16600	114505
NCOA3	nuclear receptor coactivator 3	Ncoa3	Nucleus	transcription regulator	efficacy,prognosis		8202	17979	84584
LCORL	ligand dependent nuclear receptor corepressor like	Lcorl	Nucleus	transcription regulator			254251	209707	498385
KLF6	Kruppel like factor 6	Klf6	Nucleus	transcription regulator			1316	23849	58954
ZNF208	zinc finger protein 208	Zfp619	Nucleus	transcription regulator			7757	70227	102548231
RSF1	remodeling and spacing factor 1	Rsf1	Nucleus	transcription regulator	prognosis		51773	233532	308839
TOB1	transducer of ERBB2, 1	Tob1	Nucleus	transcription regulator			10140	22057	170842
USF2	upstream transcription factor 2, c-fos interacting	Usf2	Nucleus	transcription regulator			7392	22282	81817
ETV3	ETS variant 3	Etv3	Nucleus	transcription regulator			2117	27049	295297
CNOT7	CCR4-NOT transcription complex subunit 7	Cnot7	Nucleus	transcription regulator			29883	18983	306492
ATF4	activating transcription factor 4	Atf4	Nucleus	transcription regulator	efficacy		468	11911	79255
KLF15	Kruppel like factor 15	Klf15	Nucleus	transcription regulator			28999	66277	85497
SMARCA4	SWI/SNF related, matrix associated, actin dependent regulator of chromatin, subfamily a, member 4	Smarca4	Nucleus	transcription regulator			6597	20586	171379
EPC1	enhancer of polycomb homolog 1	Epc1	Nucleus	transcription regulator			80314	13831	100362678
IKZF3	IKAROS family zinc finger 3	Ikzf3	Nucleus	transcription regulator			22806	22780	303511
CREM	cAMP responsive element modulator	Crem	Nucleus	transcription regulator			1390	12916	25620
SIRT1	sirtuin 1	Sirt1	Nucleus	transcription regulator			23411	93759	309757
ZFP64	ZFP64 zinc finger protein	Zfp64	Nucleus	transcription regulator			55734	22722	311661
EED	embryonic ectoderm development	Eed	Nucleus	transcription regulator		MAK683	8726	13626	293104
MAFG	MAF bZIP transcription factor G	Mafg	Nucleus	transcription regulator			4097	17134	64188
BACH1	BTB domain and CNC homolog 1	Bach1	Nucleus	transcription regulator			571	12013	304127
CERS2	ceramide synthase 2	Cers2	Nucleus	transcription regulator	diagnosis		29956	76893	310667
ETV5	ETS variant 5	Etv5	Nucleus	transcription regulator			2119	104156	303828
NPM1	nucleophosmin 1	Npm1	Nucleus	transcription regulator	disease progression,unspecified application		4869	18148	25498
TFCP2	transcription factor CP2	Tfcp2	Nucleus	transcription regulator			7024	21422	315309
TLE1	TLE family member 1, transcriptional corepressor	Tle1	Nucleus	transcription regulator			7088	21885	362533
ZBTB25	zinc finger and BTB domain containing 25	Zbtb25	Nucleus	transcription regulator			7597	109929	314245
MED1	mediator complex subunit 1	Med1	Nucleus	transcription regulator			5469	19014	497991
ANKRD46	ankyrin repeat domain 46	Ankrd46	Nucleus	transcription regulator			157567	68839	299982
CASKIN1	CASK interacting protein 1	Caskin1	Nucleus	transcription regulator			57524	268932	140722
ZZZ3	zinc finger ZZ-type containing 3	Zzz3	Nucleus	transcription regulator			26009	108946	310958
CNBP	CCHC-type zinc finger nucleic acid binding protein	Cnbp	Nucleus	transcription regulator			7555	12785	64530
ELF1	E74 like ETS transcription factor 1	Elf1	Nucleus	transcription regulator			1997	13709	85424
BCL6	BCL6 transcription repressor	Bcl6	Nucleus	transcription regulator	diagnosis,efficacy,prognosis,unspecified application		604	12053	303836
HEY1	hes related family bHLH transcription factor with YRPW motif 1	Hey1	Nucleus	transcription regulator			23462	15213	155437
NFYB	nuclear transcription factor Y subunit beta	Nfyb	Nucleus	transcription regulator			4801	18045	25336
FOXP4	forkhead box P4	Foxp4	Nucleus	transcription regulator			116113	74123	363185
PRDM2	PR/SET domain 2	Prdm2	Nucleus	transcription regulator	diagnosis		7799	110593	313678
MAML1	mastermind like transcriptional coactivator 1	Maml1	Nucleus	transcription regulator			9794	103806	303101
HES6	hes family bHLH transcription factor 6	Hes6	Nucleus	transcription regulator			55502	55927	316626
AEBP2	AE binding protein 2	Aebp2	Nucleus	transcription regulator			121536	11569	297705
NKX6-2	NK6 homeobox 2	Nkx6-2	Nucleus	transcription regulator			84504	14912	309095
SCAI	suppressor of cancer cell invasion	Scai	Nucleus	transcription regulator			286205	320271	690538
HNRNPK	heterogeneous nuclear ribonucleoprotein K	Hnrnpk	Nucleus	transcription regulator	prognosis		3190	15387	117282
COMMD3-BMI1	COMMD3-BMI1 readthrough	Bmi1	Nucleus	transcription regulator			100532731	12151	307151
FOXO3	forkhead box O3	Foxo3	Nucleus	transcription regulator	efficacy		2309	56484	294515
ZFP36L2	ZFP36 ring finger protein like 2	Zfp36l2	Nucleus	transcription regulator	unspecified application		678	12193	100911319|298765
DIP2A	disco interacting protein 2 homolog A	Dip2a	Nucleus	transcription regulator			23181	64451	690211
MIB2	mindbomb E3 ubiquitin protein ligase 2	Mib2	Nucleus	transcription regulator			142678	76580	474147
CITED2	Cbp/p300 interacting transactivator with Glu/Asp rich carboxy-terminal domain 2	Cited2	Nucleus	transcription regulator			10370	17684	114490
FOSL2	FOS like 2, AP-1 transcription factor subunit	Fosl2	Nucleus	transcription regulator			2355	14284	25446
FOXO1	forkhead box O1	Foxo1	Nucleus	transcription regulator			2308	56458	84482
Pou3f1	POU domain, class 3, transcription factor 1	Pou3f1	Nucleus	transcription regulator				18991
ARHGAP35	Rho GTPase activating protein 35	Arhgap35	Nucleus	transcription regulator			2909	232906	306400
SP3	Sp3 transcription factor	Sp3	Nucleus	transcription regulator			6670	20687	367846
ZFP90	ZFP90 zinc finger protein	Zfp90	Nucleus	transcription regulator			146198	22751	498945
TADA1	transcriptional adaptor 1	Tada1	Nucleus	transcription regulator			117143	27878	360874
HIVEP2	human immunodeficiency virus type I enhancer binding protein 2	Hivep2	Nucleus	transcription regulator			3097	15273	29721
TEAD1	TEA domain transcription factor 1	Tead1	Nucleus	transcription regulator			7003	21676	361630
TANC2	tetratricopeptide repeat, ankyrin repeat and coiled-coil containing 2	Tanc2	Nucleus	transcription regulator			26115	77097	303599
ZNF558	zinc finger protein 558	Zfp558	Nucleus	transcription regulator			148156	72230
TGIF2	TGFB induced factor homeobox 2	Tgif2	Nucleus	transcription regulator	prognosis		60436	228839	499929
MLXIP	MLX interacting protein	Mlxip	Nucleus	transcription regulator			22877	208104	304479
ANKS3	ankyrin repeat and sterile alpha motif domain containing 3	Anks3	Nucleus	transcription regulator			124401	72615	302937
DOT1L	DOT1 like histone lysine methyltransferase	Dot1l	Nucleus	phosphatase		pinometostat	84444	208266	362831
CDC14B	cell division cycle 14B	Cdc14b	Nucleus	phosphatase			8555	218294	361195
PPM1E	protein phosphatase, Mg2+/Mn2+ dependent 1E	Ppm1e	Nucleus	phosphatase			22843	320472	360593
PPP2R2C	protein phosphatase 2 regulatory subunit Bgamma	Ppp2r2c	Nucleus	phosphatase			5522	269643	117256
DUSP1	dual specificity phosphatase 1	Dusp1	Nucleus	phosphatase	diagnosis,efficacy		1843	19252	114856
RNGTT	RNA guanylyltransferase and 5'-phosphatase	Rngtt	Nucleus	phosphatase			8732	24018	313131
PPM1G	protein phosphatase, Mg2+/Mn2+ dependent 1G	Ppm1g	Nucleus	phosphatase			5496	14208	259229
WBP11	WW domain binding protein 11	Wbp11	Nucleus	phosphatase			51729	60321	297695
USP36	ubiquitin specific peptidase 36	Usp36	Nucleus	peptidase			57602	72344	303700
USP22	ubiquitin specific peptidase 22	Usp22	Nucleus	peptidase			23326	216825	303201
TATDN2	TatD DNase domain containing 2	Tatdn2	Nucleus	other			9797	381801	500295
SH3BGRL2	SH3 domain binding glutamate rich protein like 2	Sh3bgrl2	Nucleus	other			83699	212531	102554622
RMI1	RecQ mediated genome instability 1	Rmi1	Nucleus	other			80010	74386	306734
HYLS1	HYLS1 centriolar and ciliogenesis associated	Hyls1	Nucleus	other			219844	76832	680262
NRM	nurim	Nrm	Nucleus	other			11270	106582	361791
TNRC6A	trinucleotide repeat containing adaptor 6A	Tnrc6a	Nucleus	other			27327	233833	308971
Scaf1	SR-related CTD-associated factor 1	Scaf1	Nucleus	other				233208	56081
IVNS1ABP	influenza virus NS1A binding protein	Ivns1abp	Nucleus	other			10625	117198	289089
SRSF7	serine and arginine rich splicing factor 7	Srsf7	Nucleus	other			6432	225027	362687
TPR	translocated promoter region, nuclear basket protein	Tpr	Nucleus	other			7175	108989	304862
RAD23B	RAD23 homolog B, nucleotide excision repair protein	Rad23b	Nucleus	other			5887	19359	298012
ZBTB8A	zinc finger and BTB domain containing 8A	Zbtb8a	Nucleus	other			653121	73680	313049
MRGBP	MRG domain binding protein	Mrgbp	Nucleus	other			55257	73247	311713
PHF21B	PHD finger protein 21B	Phf21b	Nucleus	other			112885	271305	300117
TNRC18	trinucleotide repeat containing 18	Tnrc18	Nucleus	other			84629	231861	304302
CPSF7	cleavage and polyadenylation specific factor 7	Cpsf7	Nucleus	other			79869	269061	365407
NUP54	nucleoporin 54	Nup54	Nucleus	other			53371	269113	53372
Srrm2	serine/arginine repetitive matrix 2	Srrm2	Nucleus	other				75956
TRAPPC12	trafficking protein particle complex 12	Trappc12	Nucleus	other			51112	217449	314013
SCAF11	SR-related CTD associated factor 11	Scaf11	Nucleus	other			9169	72193	312030
SURF6	surfeit 6	Surf6	Nucleus	other			6838	20935	303076
FAM220A	family with sequence similarity 220 member A	Fam220a	Nucleus	other			84792	67238	498145
DIDO1	death inducer-obliterator 1	Dido1	Nucleus	other			11083	23856	362286
HIST1H2BL	histone cluster 1 H2B family member l	Hist1h2bj	Nucleus	other			8340	319183
FANCF	FA complementation group F	Fancf	Nucleus	other			2188	100040608	499155
PWWP2A	PWWP domain containing 2A	Pwwp2a	Nucleus	other			114825	70802
HNRNPDL	heterogeneous nuclear ribonucleoprotein D like	Hnrnpdl	Nucleus	other	unspecified application		9987	50926
ANKRD11	ankyrin repeat domain 11	Ankrd11	Nucleus	other	unspecified application		29123	77087	365023
CIART	circadian associated repressor of transcription	Ciart	Nucleus	other			148523	229599	365871
Rhno1	RAD9-HUS1-RAD1 interacting nuclear orphan 1	Rhno1	Nucleus	other				72440	297627
U2af1	U2 small nuclear ribonucleoprotein auxiliary factor (U2AF) 1	U2af1	Nucleus	other				108121	687575
HIST4H4	histone cluster 4 H4	Hist1h4i	Nucleus	other			121504	319158	680097
SPIN1	spindlin 1	Spin1	Nucleus	other			10927	20729	361217|100363675
Sf1	splicing factor 1	Sf1	Nucleus	other				22668	117855
LMNB1	lamin B1	Lmnb1	Nucleus	other			4001	16906	116685
SUGP2	SURP and G-patch domain containing 2	Sugp2	Nucleus	other			10147	234373	361126
CCNG1	cyclin G1	Ccng1	Nucleus	other			900	12450	25405
ING5	inhibitor of growth family member 5	Ing5	Nucleus	other			84289	66262
SNIP1	Smad nuclear interacting protein 1	Snip1	Nucleus	other			79753	76793	100912429|313588
ZNF622	zinc finger protein 622	Zfp622	Nucleus	other			90441	52521	294846
PSMG2	proteasome assembly chaperone 2	Psmg2	Nucleus	other			56984	107047	291539
RUFY2	RUN and FYVE domain containing 2	Rufy2	Nucleus	other			55680	70432	100910755|690777
CDAN1	codanin 1	Cdan1	Nucleus	other			146059	68968	311348
TRNP1	TMF1-regulated nuclear protein 1	Trnp1	Nucleus	other			388610	69539	688990
PAXBP1	PAX3 and PAX7 binding protein 1	Paxbp1	Nucleus	other			94104	67367	681004
PHRF1	PHD and ring finger domains 1	Phrf1	Nucleus	other			57661	101471	245925
GEMIN2	gem nuclear organelle associated protein 2	Gemin2	Nucleus	other			8487	66603	84404
ARFGAP2	ADP ribosylation factor GTPase activating protein 2	Arfgap2	Nucleus	other			84364	77038	362162
RINT1	RAD50 interactor 1	Rint1	Nucleus	other			60561	72772	296750
CRTC2	CREB regulated transcription coactivator 2	Crtc2	Nucleus	other			200186	74343	310615
NUPR2	nuclear protein 2, transcriptional regulator	Nupr1l	Nucleus	other			389493	69034	360799
PGRMC2	progesterone receptor membrane component 2	Pgrmc2	Nucleus	other			10424	70804	361940
TBC1D10C	TBC1 domain family member 10C	Tbc1d10c	Nucleus	other			374403	108995	361697
DAZAP2	DAZ associated protein 2	Dazap2	Nucleus	other			9802	23994
RAD52	RAD52 homolog, DNA repair protein	Rad52	Nucleus	other			5893	19365	297561
RBM15B	RNA binding motif protein 15B	Rbm15b	Nucleus	other			29890	109095	315988
CCNY	cyclin Y	Ccny	Nucleus	other			219771	67974	361261
PPP2R2D	protein phosphatase 2 regulatory subunit Bdelta	Ppp2r2d	Nucleus	other			55844	52432	246255
Rplp1 (includes others)	ribosomal protein, large, P1	Rplp1	Nucleus	other				102631940|384081|666574|56040|102634135|102637947|108167357
ATRAID	all-trans retinoic acid induced differentiation factor	Atraid	Nucleus	other			51374	381629	298841
RBM6	RNA binding motif protein 6	Rbm6	Nucleus	other			10180	19654	315997
WDR75	WD repeat domain 75	Wdr75	Nucleus	other			84128	73674	314545
TP53INP2	tumor protein p53 inducible nuclear protein 2	Trp53inp2	Nucleus	other			58476	68728	362246
ANKRD17	ankyrin repeat domain 17	Ankrd17	Nucleus	other			26057	81702	289521
YPEL2	yippee like 2	Ypel2	Nucleus	other			388403	77864
SNAPC3	small nuclear RNA activating complex polypeptide 3	Snapc3	Nucleus	other			6619	77634	362537
NCAPG2	non-SMC condensin II complex subunit G2	Ncapg2	Nucleus	other			54892	76044	362798
TACC3	transforming acidic coiled-coil containing protein 3	Tacc3	Nucleus	other			10460	21335	360962
FANCC	FA complementation group C	Fancc	Nucleus	other			2176	14088	24361
RSBN1	round spermatid basic protein 1	Rsbn1	Nucleus	other			54665	229675	310749
VPS26C	VPS26 endosomal protein sorting factor C	Dscr3	Nucleus	other			10311	13185	360703
RAD9B	RAD9 checkpoint clamp component B	Rad9b	Nucleus	other			144715	231724	363924
RMI2	RecQ mediated genome instability 2	Rmi2	Nucleus	other			116028	223970	497856
MACO1	macoilin 1	Tmem57	Nucleus	other			55219	66146	313618
SUN1	Sad1 and UNC84 domain containing 1	Sun1	Nucleus	other			23353	77053	360773
KRI1	KRI1 homolog	Kri1	Nucleus	other			65095	215194	687183
RBL2	RB transcriptional corepressor like 2	Rbl2	Nucleus	other			5934	19651	81758
PWWP3A	PWWP domain containing 3A, DNA repair factor	Mum1	Nucleus	other			84939	68114	362838
TMPO	thymopoietin	Tmpo	Nucleus	other			7112	21917	25359
NELFE	negative elongation factor complex member E	Nelfe	Nucleus	other			7936	27632
RPL12	ribosomal protein L12	Rpl12	Nucleus	other			6136	269261	102555453|499782
RNPS1	RNA binding protein with serine rich domain 1	Rnps1	Nucleus	other			10921	19826	287113
NCAPG	non-SMC condensin I complex subunit G	Ncapg	Nucleus	other			64151	54392	305392
CDT1	chromatin licensing and DNA replication factor 1	Cdt1	Nucleus	other			81620	67177	292071
H3F3A/H3F3B	H3 histone family member 3A	H3f3a	Nucleus	other	diagnosis		3020|3021	15078|15081	117056|100361558
RPRD2	regulation of nuclear pre-mRNA domain containing 2	Rprd2	Nucleus	other			23248	75137
MLF2	myeloid leukemia factor 2	Mlf2	Nucleus	other			8079	30853	312709
ANAPC13	anaphase promoting complex subunit 13	Anapc13	Nucleus	other	disease progression		25847	69010	685029
PYGO2	pygopus family PHD finger 2	Pygo2	Nucleus	other			90780	68911	295251
SPAG7	sperm associated antigen 7	Spag7	Nucleus	other			9552	216873	303260
PTTG1IP	PTTG1 interacting protein	Pttg1ip	Nucleus	other			754	108705	365548
HNRNPC	heterogeneous nuclear ribonucleoprotein C (C1/C2)	Hnrnpc	Nucleus	other			3183	15381	290046
ANAPC1	anaphase promoting complex subunit 1	Anapc1	Nucleus	other			64682	17222	311412
FAF1	Fas associated factor 1	Faf1	Nucleus	other			11124	14084	140657
QRICH1	glutamine rich 1	Qrich1	Nucleus	other			54870	69232	301004
PCIF1	PDX1 C-terminal inhibiting factor 1	Pcif1	Nucleus	other			63935	228866	362269
SGO1	shugoshin 1	Sgol1	Nucleus	other			151648	72415	363174
ZCRB1	zinc finger CCHC-type and RNA binding motif containing 1	Zcrb1	Nucleus	other			85437	67197	362990
MBD3L1	methyl-CpG binding domain protein 3 like 1	Mbd3l1	Nucleus	other			85509	73503	300389
Calm1 (includes others)	calmodulin 1	Calm3	Nucleus	other				12313|12315|12314	24244|50663|24242
PRICKLE1	prickle planar cell polarity protein 1	Prickle1	Nucleus	other			144165	106042	315259
SMG5	SMG5 nonsense mediated mRNA decay factor	Smg5	Nucleus	other			23381	229512	681012
SRSF10	serine and arginine rich splicing factor 10	Srsf10	Nucleus	other			10772	14105
GPATCH11	G-patch domain containing 11	Gpatch11	Nucleus	other			253635	53951	362685
TLE3	TLE family member 3, transcriptional corepressor	Tle3	Nucleus	other			7090	21887	84424
CIB1	calcium and integrin binding 1	Cib1	Nucleus	other			10519	23991	81823
PCGF3	polycomb group ring finger 3	Pcgf3	Nucleus	other			10336	69587	305624
UTP18	UTP18 small subunit processome component	Utp18	Nucleus	other			51096	217109	303456
CEP85	centrosomal protein 85	Cep85	Nucleus	other			64793	70012	362622
CTDSPL	CTD small phosphatase like	Ctdspl	Nucleus	other	unspecified application		10217	69274
SGF29	SAGA complex associated factor 29	Sgf29	Nucleus	other			112869	75565	293488
LIN54	lin-54 DREAM MuvB core complex component	Lin54	Nucleus	other			132660	231506	305171
NAP1L1	nucleosome assembly protein 1 like 1	Nap1l1	Nucleus	other			4673	53605	89825
KLHDC10	kelch domain containing 10	Klhdc10	Nucleus	other			23008	76788	312199
RBM48	RNA binding motif protein 48	Rbm48	Nucleus	other			84060	269623	296840
HDGFL3	HDGF like 3	Hdgfrp3	Nucleus	other			50810	29877	252941
ZFR	zinc finger RNA binding protein	Zfr	Nucleus	other			51663	22763	365703
ZNF503	zinc finger protein 503	Zfp503	Nucleus	other			84858	218820	305687
TEX10	testis expressed 10	Tex10	Nucleus	other			54881	269536	298065
SON	SON DNA binding protein	Son	Nucleus	other			6651	20658	304092
RNU12	RNA, U12 small nuclear	Rnu12	Nucleus	other			267010	104307
CCNG2	cyclin G2	Ccng2	Nucleus	other			901	12452	29157
NUP153	nucleoporin 153	Nup153	Nucleus	other			9972	218210	25281
RB1CC1	RB1 inducible coiled-coil 1	Rb1cc1	Nucleus	other			9821	12421	312927
POLDIP3	DNA polymerase delta interacting protein 3	Poldip3	Nucleus	other			84271	73826	315170
MAPK1IP1L	mitogen-activated protein kinase 1 interacting protein 1 like	Mapk1ip1l	Nucleus	other			93487	218975	361028
TASOR	transcription activation suppressor	Fam208a	Nucleus	other			23272	218850	680155
CHCHD1	coiled-coil-helix-coiled-coil-helix domain containing 1	Chchd1	Nucleus	other			118487	66121	361005
HJURP	Holliday junction recognition protein	Hjurp	Nucleus	other			55355	381280	316602
ESRP2	epithelial splicing regulatory protein 2	Esrp2	Nucleus	other			80004	77411	307810
GID8	GID complex subunit 8 homolog	Gid8	Nucleus	other			54994	76425	296466
ZC3H18	zinc finger CCCH-type containing 18	Zc3h18	Nucleus	other			124245	76014	292067
ANKRD12	ankyrin repeat domain 12	Ankrd12	Nucleus	other			23253	106585	316775
MED28	mediator complex subunit 28	Med28	Nucleus	other			80306	66999	305391
SART1	spliceosome associated factor 1, recruiter of U4/U6.U5 tri-snRNP	Sart1	Nucleus	other			9092	20227	29678
PTBP3	polypyrimidine tract binding protein 3	Ptbp3	Nucleus	other			9991	230257	83515
GNL1	G protein nucleolar 1 (putative)	Gnl1	Nucleus	other			2794	14670	309593
Mapk1ip1	mitogen-activated protein kinase 1 interacting protein 1	Mapk1ip1	Nucleus	other				69546	499280
CENPS/CENPS-CORT	centromere protein S	Apitd1	Nucleus	other			100526739|378708	69928	100534597
SDE2	SDE2 telomere maintenance homolog	Sde2	Nucleus	other			163859	208768	289315
CCNF	cyclin F	Ccnf	Nucleus	other			899	12449	117524
PNRC1	proline rich nuclear receptor coactivator 1	Pnrc1	Nucleus	other			10957	108767	286988
ARMC8	armadillo repeat containing 8	Armc8	Nucleus	other			25852	74125	315949
RCBTB1	RCC1 and BTB domain containing protein 1	Rcbtb1	Nucleus	other			55213	71330	361050
SAFB	scaffold attachment factor B	Safb	Nucleus	other			6294	224903	64196
U2SURP	U2 snRNP associated SURP domain containing	U2surp	Nucleus	other			23350	67958	315903
NCL	nucleolin	Ncl	Nucleus	other		AGRO 100	4691	17975	25135
ZMIZ1	zinc finger MIZ-type containing 1	Zmiz1	Nucleus	other			57178	328365	361103
ZNF703	zinc finger protein 703	Zfp703	Nucleus	other			80139	353310	680717
CDCA2	cell division cycle associated 2	Cdca2	Nucleus	other			157313	108912	305984
Snrpe	small nuclear ribonucleoprotein E	Snrpe	Nucleus	other				20643	100360682
DDB1	damage specific DNA binding protein 1	Ddb1	Nucleus	other			1642	13194	64470
MIPOL1	mirror-image polydactyly 1	Mipol1	Nucleus	other			145282	73490	100911970
REPIN1	replication initiator 1	Repin1	Nucleus	other			29803	58887	445541
SUMO3	small ubiquitin-like modifier 3	Sumo3	Nucleus	other			6612	20610	499417
RANGAP1	Ran GTPase activating protein 1	Rangap1	Nucleus	other			5905	19387	362965
SCAF4	SR-related CTD associated factor 4	Scaf4	Nucleus	other			57466	224432	245924
PDCD5	programmed cell death 5	Pdcd5	Nucleus	other			9141	100042424|56330	100912106|292814
BRIX1	biogenesis of ribosomes BRX1	Brix1	Nucleus	other			55299	67832	294799
SRRT	serrate, RNA effector molecule	Srrt	Nucleus	other			51593	83701
SYNCRIP	synaptotagmin binding cytoplasmic RNA interacting protein	Syncrip	Nucleus	other		supinoxin	10492	56403
FIBP	FGF1 intracellular binding protein	Fibp	Nucleus	other			9158	58249	282837
Cdkn1c	cyclin-dependent kinase inhibitor 1C (P57)	Cdkn1c	Nucleus	other				12577	246060
CENPB	centromere protein B	Cenpb	Nucleus	other			1059	12616
SPTY2D1	SPT2 chromatin protein domain containing 1	Spty2d1	Nucleus	other			144108	101685	100365259
DCP1A	decapping mRNA 1A	Dcp1a	Nucleus	other			55802	75901	361109
RPF1	ribosome production factor 1 homolog	Rpf1	Nucleus	other			80135	70285	499725
XPOT	exportin for tRNA	Xpot	Nucleus	other			11260	73192
UBN2	ubinuclein 2	Ubn2	Nucleus	other			254048	320538	312248
DCAF8	DDB1 and CUL4 associated factor 8	Dcaf8	Nucleus	other			50717	98193	364050
BCL7B	BAF chromatin remodeling complex subunit BCL7B	Bcl7b	Nucleus	other			9275	12054
CDC27	cell division cycle 27	Cdc27	Nucleus	other			996	217232	360643
MED11	mediator complex subunit 11	Med11	Nucleus	other			400569	66172	287456
IRF2BPL	interferon regulatory factor 2 binding protein like	Irf2bpl	Nucleus	other			64207	238330	314329
HNRNPH1	heterogeneous nuclear ribonucleoprotein H1	Hnrnph1	Nucleus	other	diagnosis		3187	59013
Snord22	small nucleolar RNA, C/D box 22	Snord22	Nucleus	other				100127111
Setd1b	SET domain containing 1B	Setd1b	Nucleus	other				208043	100359816
IZUMO4	IZUMO family member 4	Izumo4	Nucleus	other			113177	71564	362832
NOP9	NOP9 nucleolar protein	Nop9	Nucleus	other			161424	67842	290235
IFRD1	interferon related developmental regulator 1	Ifrd1	Nucleus	other			3475	15982	29596
WTAP	WT1 associated protein	Wtap	Nucleus	other			9589	60532	499020
Ptma (includes others)	prothymosin alpha	Ptma	Nucleus	other				102631919|100504173|19231
PPHLN1	periphilin 1	Pphln1	Nucleus	other			51535	223828	366975
SMNDC1	survival motor neuron domain containing 1	Smndc1	Nucleus	other			10285	76479	287768
RRP36	ribosomal RNA processing 36	Rrp36	Nucleus	other			88745	224823	100360664
NR1D1	nuclear receptor subfamily 1 group D member 1	Nr1d1	Nucleus	ligand-dependent nuclear receptor			9572	217166	252917
NR2F6	nuclear receptor subfamily 2 group F member 6	Nr2f6	Nucleus	ligand-dependent nuclear receptor			2063	13864	245980
NR2F1	nuclear receptor subfamily 2 group F member 1	Nr2f1	Nucleus	ligand-dependent nuclear receptor			7025	13865	81808
NR4A3	nuclear receptor subfamily 4 group A member 3	Nr4a3	Nucleus	ligand-dependent nuclear receptor			8013	18124	58853
TESK2	testis associated actin remodelling kinase 2	Tesk2	Nucleus	kinase			10420	230661	170908
NDRG1	N-myc downstream regulated 1	Ndrg1	Nucleus	kinase			10397	17988	299923
PLK2	polo like kinase 2	Plk2	Nucleus	kinase			10769	20620	83722
NUCKS1	nuclear casein kinase and cyclin dependent kinase substrate 1	Nucks1	Nucleus	kinase			64710	98415	102546716|64709
NOL9	nucleolar protein 9	Nol9	Nucleus	kinase			79707	74035	313744
NME2	NME/NM23 nucleoside diphosphate kinase 2	Nme2	Nucleus	kinase			4831	18103	83782
GIT1	GIT ArfGAP 1	Git1	Nucleus	kinase			28964	216963	83709
NRBP1	nuclear receptor binding protein 1	Nrbp1	Nucleus	kinase			29959	192292	619579
PRKAG1	protein kinase AMP-activated non-catalytic subunit gamma 1	Prkag1	Nucleus	kinase			5571	19082	25520
ATM	ATM serine/threonine kinase	Atm	Nucleus	kinase	diagnosis	AZD0156,AZD1390	472	11920	300711
OXSR1	oxidative stress responsive kinase 1	Oxsr1	Nucleus	kinase			9943	108737	316064
RPS6KA2	ribosomal protein S6 kinase A2	Rps6ka2	Nucleus	kinase			6196	20112	117269
PSKH1	protein serine kinase H1	Pskh1	Nucleus	kinase			5681	244631
IPMK	inositol polyphosphate multikinase	Ipmk	Nucleus	kinase			253430	69718	171458
BRD2	bromodomain containing 2	Brd2	Nucleus	kinase			6046	14312	100909544|294276
GSK3B	glycogen synthase kinase 3 beta	Gsk3b	Nucleus	kinase	efficacy	enzastaurin,glycogen synthase kinase-3beta inhibitor	2932	56637	84027
GAK	cyclin G associated kinase	Gak	Nucleus	kinase			2580	231580	81659
TLK1	tousled like kinase 1	Tlk1	Nucleus	kinase			9874	228012
AK6	adenylate kinase 6	Ak6	Nucleus	kinase			102157402	102216272	102238592
CSNK2A1	casein kinase 2 alpha 1	Csnk2a1	Nucleus	kinase			1457	12995	116549
SLX1A/SLX1B	SLX1 homolog B, structure-specific endonuclease subunit	Slx1b	Nucleus	enzyme			79008|548593	75764	293489
PARK7	Parkinsonism associated deglycase	Park7	Nucleus	enzyme	diagnosis		11315	57320	117287
BUD23	BUD23 rRNA methyltransferase and ribosome maturation factor	Wbscr22	Nucleus	enzyme			114049	66138	368084
RAD17	RAD17 checkpoint clamp loader component	Rad17	Nucleus	enzyme			5884	19356	310034
CTPS1	CTP synthase 1	Ctps	Nucleus	enzyme		cytidine triphosphate synthetase inhibitor	1503	51797	313560
PRDM9	PR/SET domain 9	Prdm9	Nucleus	enzyme			56979	213389	365155
PUS7	pseudouridine synthase 7	Pus7	Nucleus	enzyme			54517	78697	296751
PABPN1	poly(A) binding protein nuclear 1	Pabpn1	Nucleus	enzyme			8106	54196	116697
RMND5A	required for meiotic nuclear division 5 homolog A	Rmnd5a	Nucleus	enzyme			64795	68477	312439
PMS1	PMS1 homolog 1, mismatch repair system component	Pms1	Nucleus	enzyme			5378	227099	494322
ARL4A	ADP ribosylation factor like GTPase 4A	Arl4a	Nucleus	enzyme			10124	11861	29308
CHD7	chromodomain helicase DNA binding protein 7	Chd7	Nucleus	enzyme			55636	320790	312974
FKBP3	FKBP prolyl isomerase 3	Fkbp3	Nucleus	enzyme			2287	30795	299104
ELAC1	elaC ribonuclease Z 1	Elac1	Nucleus	enzyme			55520	114615	307604
ADAR	adenosine deaminase RNA specific	Adar	Nucleus	enzyme			103	56417	81635
CHRAC1	chromatin accessibility complex subunit 1	Chrac1	Nucleus	enzyme			54108	93696	315058
DGCR8	DGCR8 microprocessor complex subunit	Dgcr8	Nucleus	enzyme			54487	94223	287954
DDX50	DExD-box helicase 50	Ddx50	Nucleus	enzyme			79009	94213	361848
NTHL1	nth like DNA glycosylase 1	Nthl1	Nucleus	enzyme			4913	18207	29541
POLR2B	RNA polymerase II subunit B	Polr2b	Nucleus	enzyme			5431	231329	289561
TOPORS	TOP1 binding arginine/serine rich protein	Topors	Nucleus	enzyme			10210	106021	362501
FKBP5	FKBP prolyl isomerase 5	Fkbp5	Nucleus	enzyme			2289	14229	361810
GMPS	guanine monophosphate synthase	Gmps	Nucleus	enzyme		glutamine amidotransferase inhibitor	8833	229363	295088
NOB1	NIN1 (RPN12) binding protein 1 homolog	Nob1	Nucleus	enzyme			28987	67619	291996
CHFR	checkpoint with forkhead and ring finger domains	Chfr	Nucleus	enzyme			55743	231600	288734
IWS1	IWS1, SUPT6H interacting protein	Iws1	Nucleus	enzyme			55677	73473	291705
SKIV2L	Ski2 like RNA helicase	Skiv2l	Nucleus	enzyme			6499	108077	294260
MPG	N-methylpurine DNA glycosylase	Mpg	Nucleus	enzyme			4350	268395	24561
REV3L	REV3 like, DNA directed polymerase zeta catalytic subunit	Rev3l	Nucleus	enzyme			5980	19714	309812
RNF168	ring finger protein 168	Rnf168	Nucleus	enzyme			165918	70238	690043
KMT2E	lysine methyltransferase 2E	Kmt2e	Nucleus	enzyme			55904	69188	311968
HINT1	histidine triad nucleotide binding protein 1	Hint1	Nucleus	enzyme	prognosis		3094	15254	690660
TOP1	DNA topoisomerase I	Top1	Nucleus	enzyme	efficacy	5-fluorouracil/irinotecan,5-fluorouracil/irinotecan/oxaliplatin,aflibercept/irinotecan,batracylin,BAY 56-3722,belotecan,beta-lapachone,bevacizumab/5-fluorouracil/irinotecan/oxaliplatin,bevacizumab/capecitabine/irinotecan,bevacizumab/capecitabine/irinotecan/oxaliplatin,bevacizumab/gimeracil/irinotecan/oxonic acid/tegafur,bevacizumab/irinotecan,bevacizumab/irinotecan/oxaliplatin,bevacizumab/paclita…	7150	21969	64550
UPF1	UPF1 RNA helicase and ATPase	Upf1	Nucleus	enzyme			5976	19704	684558
SMG6	SMG6 nonsense mediated mRNA decay factor	Smg6	Nucleus	enzyme			23293	103677	287522
FANCM	FA complementation group M	Fancm	Nucleus	enzyme			57697	104806
ARL4C	ADP ribosylation factor like GTPase 4C	Arl4c	Nucleus	enzyme			10123	320982
G3BP1	G3BP stress granule assembly factor 1	G3bp1	Nucleus	enzyme			10146	27041	171092
MSH2	mutS homolog 2	Msh2	Nucleus	enzyme	diagnosis,prognosis		4436	17685	81709
UBE2W	ubiquitin conjugating enzyme E2 W	Ube2w	Nucleus	enzyme			55284	66799
CRY2	cryptochrome circadian regulator 2	Cry2	Nucleus	enzyme			1408	12953	170917
RFWD3	ring finger and WD repeat domain 3	Rfwd3	Nucleus	enzyme			55159	234736	361409
POLK	DNA polymerase kappa	Polk	Nucleus	enzyme			51426	27015	171525
SND1	staphylococcal nuclease and tudor domain containing 1	Snd1	Nucleus	enzyme	unspecified application		27044	56463	64635
SMARCAD1	SWI/SNF-related, matrix-associated actin-dependent regulator of chromatin, subfamily a, containing DEAD/H box 1	Smarcad1	Nucleus	enzyme			56916	13990	312398
AARSD1	alanyl-tRNA synthetase domain containing 1	Aarsd1	Nucleus	enzyme			80755	69684	619440
CHD1L	chromodomain helicase DNA binding protein 1 like	Chd1l	Nucleus	enzyme			9557	68058	310707
RNF111	ring finger protein 111	Rnf111	Nucleus	enzyme			54778	93836	300813
XRCC3	X-ray repair cross complementing 3	Xrcc3	Nucleus	enzyme	diagnosis		7517	74335	102551085
MLH1	mutL homolog 1	Mlh1	Nucleus	enzyme	diagnosis,efficacy,prognosis		4292	17350	81685
PCBD2	pterin-4 alpha-carbinolamine dehydratase 2	Pcbd2	Nucleus	enzyme			84105	72562	685729
RBBP6	RB binding protein 6, ubiquitin ligase	Rbbp6	Nucleus	enzyme	diagnosis		5930	19647	308968
PUS1	pseudouridine synthase 1	Pus1	Nucleus	enzyme			80324	56361	304567
MYSM1	Myb like, SWIRM and MPN domains 1	Mysm1	Nucleus	enzyme			114803	320713	298247
RAD1	RAD1 checkpoint DNA exonuclease	Rad1	Nucleus	enzyme			5810	19355	294800
UBE3A	ubiquitin protein ligase E3A	Ube3a	Nucleus	enzyme			7337	22215	361585
DDX5	DEAD-box helicase 5	Ddx5	Nucleus	enzyme	unspecified application		1655	13207	287765
UAP1	UDP-N-acetylglucosamine pyrophosphorylase 1	Uap1	Nucleus	enzyme			6675	107652	498272
ATAD5	ATPase family AAA domain containing 5	Atad5	Nucleus	enzyme			79915	237877	303348
RNF187	ring finger protein 187	Rnf187	Nucleus	enzyme			149603	108660	360533
RAN	RAN, member RAS oncogene family	Ran	Nucleus	enzyme			5901	19384	84509
UGDH	UDP-glucose 6-dehydrogenase	Ugdh	Nucleus	enzyme	diagnosis		7358	22235	83472
ESCO2	establishment of sister chromatid cohesion N-acetyltransferase 2	Esco2	Nucleus	enzyme			157570	71988	691979
TXNL4A	thioredoxin like 4A	Txnl4a	Nucleus	enzyme			10907	27366	100911462
POP5	POP5 homolog, ribonuclease P/MRP subunit	Pop5	Nucleus	enzyme			51367	117109	117241
MACROD2	mono-ADP ribosylhydrolase 2	Macrod2	Nucleus	enzyme			140733	72899	685695
KDM2A	lysine demethylase 2A	Kdm2a	Nucleus	enzyme			22992	225876	361700
ARIH2	ariadne RBR E3 ubiquitin protein ligase 2	Arih2	Nucleus	enzyme	unspecified application		10425	23807	316005
SUMO2	small ubiquitin-like modifier 2	Sumo2	Nucleus	enzyme			6613	170930	690244
DFFB	DNA fragmentation factor subunit beta	Dffb	Nucleus	enzyme			1677	13368	84359
DNAJA2	DnaJ heat shock protein family (Hsp40) member A2	Dnaja2	Nucleus	enzyme			10294	56445	84026
AGAP2	ArfGAP with GTPase domain, ankyrin repeat and PH domain 2	Agap2	Nucleus	enzyme			116986	216439	65218
FAM131A	family with sequence similarity 131 member A	Fam131a	Other	transporter			131408	78408	100912498|100360487
MFSD5	major facilitator superfamily domain containing 5	Mfsd5	Other	transporter			84975	106073	315329
ZXDC	ZXD family zinc finger C	Zxdc	Other	transcription regulator			79364	80292	362399
SSU72	SSU72 homolog, RNA polymerase II CTD phosphatase	Ssu72	Other	phosphatase			29101	68991	298681
RNPEPL1	arginyl aminopeptidase like 1	Rnpepl1	Other	peptidase			57140	108657	684035
RNASEK	ribonuclease K	Rnasek	Other	peptidase			440400	52898	287453
USP38	ubiquitin specific peptidase 38	Usp38	Other	peptidase			84640	74841	307764
OTUD4	OTU deubiquitinase 4	Otud4	Other	peptidase			54726	73945	307774
RNF219	ring finger protein 219	Rnf219	Other	other			79596	72486	361088
ZCCHC14	zinc finger CCHC-type containing 14	Zcchc14	Other	other			23174	142682	365018
ZSWIM4	zinc finger SWIM-type containing 4	Zswim4	Other	other			65249	212168	304655
GTDC1	glycosyltransferase like domain containing 1	Gtdc1	Other	other			79712	227835	362129
TMCC3	transmembrane and coiled-coil domain family 3	Tmcc3	Other	other			57458	319880	314751
Rpl22l1	ribosomal protein L22 like 1	Rpl22l1	Other	other				68028	361923
Zfp866	zinc finger protein 866	Zfp866	Other	other				330788	100362083
KLHL29	kelch like family member 29	Klhl29	Other	other			114818	208439	298867
MOB3A	MOB kinase activator 3A	Mob3a	Other	other			126308	208228	362833
TMEM127	transmembrane protein 127	Tmem127	Other	other			55654	69470	311405
ZNF764	zinc finger protein 764	Zfp764	Other	other			92595	233893	102553962
PPP1R35	protein phosphatase 1 regulatory subunit 35	Ppp1r35	Other	other			221908	69871
TMEM106C	transmembrane protein 106C	Tmem106c	Other	other			79022	380967	315286
C130080G10Rik	RIKEN cDNA C130080G10 gene	C130080G10Rik	Other	other				100303644
CDKN2AIPNL	CDKN2A interacting protein N-terminal like	Cdkn2aipnl	Other	other			91368	52626	287278
TCTA	T cell leukemia translocation altered	Tcta	Other	other			6988	102791	306587
BC031361	cDNA sequence BC031361	BC031361	Other	other				414072
MBTD1	mbt domain containing 1	Mbtd1	Other	other			54799	103537	688133
GGNBP2	gametogenetin binding protein 2	Ggnbp2	Other	other			79893	217039	360584
IER5	immediate early response 5	Ier5	Other	other			51278	15939	498256
Snora31	small nucleolar RNA, H/ACA box 31	Snora31	Other	other				100303751
Snord17	small nucleolar RNA, C/D box 17	Snord17	Other	other				100313519
D330041H03Rik	RIKEN cDNA D330041H03 gene	D330041H03Rik	Other	other				654822
FAM117B	family with sequence similarity 117 member B	Fam117b	Other	other			150864	72750	363236
Gm10651/Josd1	Josephin domain containing 1	Josd1	Other	other				74158|100043771
SLC7A6OS	solute carrier family 7 member 6 opposite strand	Slc7a6os	Other	other			84138	66432	246187
CRAMP1	cramped chromatin regulator homolog 1	Cramp1l	Other	other			57585	57354	287127
ZSCAN18	zinc finger and SCAN domain containing 18	Zscan18	Other	other			65982	232875	499083
SLC35F5	solute carrier family 35 member F5	Slc35f5	Other	other			80255	74150	288993
SNORD82	small nucleolar RNA, C/D box 82	Snord82	Other	other			25826	80828
EFHD2	EF-hand domain family member D2	Efhd2	Other	other			79180	27984	298609
KCTD9	potassium channel tetramerization domain containing 9	Kctd9	Other	other			54793	105440	364410
ZSWIM7	zinc finger SWIM-type containing 7	Zswim7	Other	other			125150	69747	287388
TMEM238	transmembrane protein 238	Tmem238	Other	other			388564	664968	499072
Gm7008	predicted gene 7008	Gm7008	Other	other				629820
Gm11733	predicted gene 11733	Gm11733	Other	other				432615
CNPPD1	cyclin Pas1/PHO80 domain containing 1	Cnppd1	Other	other			27013	69171	316530
ZNF669	zinc finger protein 669	Zfp963	Other	other			79862	620419
ARRDC2	arrestin domain containing 2	Arrdc2	Other	other			27106	70807
MTHFSD	methenyltetrahydrofolate synthetase domain containing	Mthfsd	Other	other			64779	234814	687539
SAYSD1	SAYSVFN motif domain containing 1	Saysd1	Other	other			55776	67509
SLC35E4	solute carrier family 35 member E4	Slc35e4	Other	other			339665	103710	266687
GTPBP6	GTP binding protein 6 (putative)	Gtpbp6	Other	other			8225	107999
D330050I16Rik	RIKEN cDNA D330050I16 gene	D330050I16Rik	Other	other				414115
RNF170	ring finger protein 170	Rnf170	Other	other			81790	77733	364654
ZCWPW1	zinc finger CW-type and PWWP domain containing 1	Zcwpw1	Other	other			55063	381678	498167|100910636|304368
HERPUD2	HERPUD family member 2	Herpud2	Other	other			64224	80517	300463
TMPPE	transmembrane protein with metallophosphoesterase domain	Tmppe	Other	other			643853	100504715	102555172
FAM98C	family with sequence similarity 98 member C	Fam98c	Other	other			147965	73833	292764
LENG8	leukocyte receptor cluster member 8	Leng8	Other	other			114823	232798	361506
SLC16A14	solute carrier family 16 member 14	Slc16a14	Other	other			151473	71781	316578
TMEM60	transmembrane protein 60	Tmem60	Other	other			85025	212090	296761
CCDC96	coiled-coil domain containing 96	Ccdc96	Other	other			257236	66717	289716
TTC34	tetratricopeptide repeat domain 34	Ttc34	Other	other			100287898	242800	366517
C130036L24Rik	RIKEN cDNA C130036L24 gene	C130036L24Rik	Other	other				319336
Tomm6os	translocase of outer mitochondrial membrane 6, opposite strand	Tomm6os	Other	other				100415787
Gm14858	predicted gene 14858	Gm14858	Other	other				434825
DENR	density regulated re-initiation and release factor	Denr	Other	other			8562	68184	687565
Gm13375	predicted gene 13375	Gm13375	Other	other				433408
EPC2	enhancer of polycomb homolog 2	Epc2	Other	other			26122	227867	362132
TMEM116	transmembrane protein 116	Tmem116	Other	other			89894	77462	690442
ZNF653	zinc finger protein 653	Zfp653	Other	other			115950	319601	300446
Gm9958	predicted gene 9958	Gm9958	Other	other				791294
ARGLU1	arginine and glutamate rich 1	Arglu1	Other	other			55082	234023	290912
SNORA65	small nucleolar RNA, H/ACA box 65	Snora65	Other	other			26783	104367
TMEM246	transmembrane protein 246	Tmem246	Other	other			84302	67063	362518
Kcnmb4os2	potassium large conductance calcium-activated channel, subfamily M, beta member 4, opposite strand 2	Kcnmb4os2	Other	other				100504412
UBXN2A	UBX domain protein 2A	Ubxn2a	Other	other			165324	217379	685859
G630025P09Rik	RIKEN cDNA G630025P09 gene	G630025P09Rik	Other	other				74341
C11orf80	chromosome 11 open reading frame 80	Gm960	Other	other			79703	381196
Zeb2os	zinc finger E-box binding homeobox 2, opposite strand	Zeb2os	Other	other				433424
WDR78	WD repeat domain 78	Wdr78	Other	other			79819	242584	313417
Mfsd4b4	major facilitator superfamily domain containing 4B4	Mfsd4b4	Other	other				213332
SPATA33	spermatogenesis associated 33	Spata33	Other	other			124045	320869	292078
ZZEF1	zinc finger ZZ-type and EF-hand domain containing 1	Zzef1	Other	other			23140	195018	287476
TMEM86A	transmembrane protein 86A	Tmem86a	Other	other			144110	67893	308602
C15orf65	chromosome 15 open reading frame 65	Ccpg1os	Other	other			145788	546143	691849
Pisd-ps1	phosphatidylserine decarboxylase, pseudogene 1	Pisd-ps1	Other	other				236604
CCDC166	coiled-coil domain containing 166	Ccdc166	Other	other			100130274	223648	680799
ODR4	odr-4 GPCR localization factor homolog	BC003331	Other	other			54953	226499	304863
CAMTA1	calmodulin binding transcription activator 1	Camta1	Other	other			23261	100072	362665
LRRC24	leucine rich repeat containing 24	Lrrc24	Other	other			441381	378937	362945
SCRN3	secernin 3	Scrn3	Other	other			79634	74616	311731
RNFT2	ring finger protein, transmembrane 2	Rnft2	Other	other			84900	269695	304521
ZNF775	zinc finger protein 775	Zfp775	Other	other			285971	243372	312309
E130307A14Rik	RIKEN cDNA E130307A14 gene	E130307A14Rik	Other	other				327744
Gm4285	predicted gene 4285	Gm4285	Other	other				100043189
Dancr	differentiation antagonizing non-protein coding RNA	Dancr	Other	other				70036
UBE3D	ubiquitin protein ligase E3D	Ube2cbp	Other	other			90025	70348	315863
SUSD6	sushi domain containing 6	Susd6	Other	other			9766	217684	678893
Gm6225	predicted gene 6225	Gm6225	Other	other				633947
RETREG2	reticulophagy regulator family member 2	Fam134a	Other	other			79137	227298	363252
ANKMY1	ankyrin repeat and MYND domain containing 1	Ankmy1	Other	other			51281	241158	684015
SNX30	sorting nexin family member 30	Snx30	Other	other			401548	209131	298033
CCNI	cyclin I	Ccni	Other	other			10983	12453	289500
TMEM80	transmembrane protein 80	Tmem80	Other	other			283232	71448
EDRF1	erythroid differentiation regulatory factor 1	Edrf1	Other	other			26098	214764	309069
Ttll13	tubulin tyrosine ligase-like family, member 13	Ttll13	Other	other				269954	308762
RFX7	regulatory factor X7	Rfx7	Other	other			64864	319758	315804
Gdap10	ganglioside-induced differentiation-associated-protein 10	Gdap10	Other	other				100504486
AW046200	expressed sequence AW046200	AW046200	Other	other				100502619
Cbarp	calcium channel, voltage-dependent, beta subunit associated regulatory protein	Cbarp	Other	other				100503659	314622
ZFYVE21	zinc finger FYVE-type containing 21	Zfyve21	Other	other			79038	68520	362789
CEP170B	centrosomal protein 170B	Cep170b	Other	other			283638	217882	500726
Gm16062	predicted gene 16062	Gm16062	Other	other				100504104
ATXN7L2	ataxin 7 like 2	Atxn7l2	Other	other			127002	72522	310781
D430020J02Rik	RIKEN cDNA D430020J02 gene	D430020J02Rik	Other	other				319545
AV051173	expressed sequence AV051173	AV051173	Other	other				100502959
TTC32	tetratricopeptide repeat domain 32	Ttc32	Other	other			130502	75516	684830
Snord37	small nucleolar RNA, C/D box 37	Snord37	Other	other				100217454
Gm6981	glyceraldehyde-3-phosphate dehydrogenase pseudogene	Gm6981	Other	other				629557
Snord96a	small nucleolar RNA, C/D box 96A	Snord96a	Other	other				100216534
LRRC73	leucine rich repeat containing 73	Lrrc73	Other	other			221424	224813	501101
LYSMD2	LysM domain containing 2	Lysmd2	Other	other			256586	70082	300839
TLNRD1	talin rod domain containing 1	Mesdc1	Other	other			59274	80889	308795
ZFAND3	zinc finger AN1-type containing 3	Zfand3	Other	other			60685	21769	361816
BAHCC1	BAH domain and coiled-coil containing 1	Bahcc1	Other	other			57597	268515	360674
TEX38	testis expressed 38	Tex38	Other	other			374973	75173	690079
KCTD8	potassium channel tetramerization domain containing 8	Kctd8	Other	other			386617	243043	364148
C330013E15Rik	RIKEN cDNA C330013E15 gene	C330013E15Rik	Other	other				78445
RCAN3	RCAN family member 3	Rcan3	Other	other			11123	53902	362627
PCNX2	pecanex 2	Pcnx2	Other	other			80003	270109	307949
Gm16845	predicted gene, 16845	Gm16845	Other	other				100503652
TMEM179	transmembrane protein 179	Tmem179	Other	other			388021	104885	314472
KBTBD12	kelch repeat and BTB domain containing 12	Kbtbd12	Other	other			166348	74589	502859
Gm5069	glyceraldehyde-3-phosphate dehydrogenase pseudogene	Gm5069	Other	other				277333
TCEANC2	transcription elongation factor A N-terminal and central domain containing 2	Tceanc2	Other	other			127428	66526	366431
Ppp4r1l-ps	protein phosphatase 4, regulatory subunit 1-like, pseudogene	Ppp4r1l-ps	Other	other				100043911
PPP1R18	protein phosphatase 1 regulatory subunit 18	Ppp1r18	Other	other			170954	76448	361790
Ube2d-ps	ubiquitin-conjugating enzyme E2D, pseudogene	Ube2d-ps	Other	other				76508
Zbtb11os1	zinc finger and BTB domain containing 11, opposite strand 1	Zbtb11os1	Other	other				66391
ATRNL1	attractin like 1	Atrnl1	Other	other			26033	226255	307992
Particl	promoter of Mat2a antisense radiation induced circulating long non-coding RNA	Particl	Other	other				78108
FDXACB1	ferredoxin-fold anticodon binding domain containing 1	Fdxacb1	Other	other			91893	382137	315646
Mturn	maturin, neural progenitor differentiation regulator homolog (Xenopus)	Mturn	Other	other				68235
Sp3os	trans-acting transcription factor 3, opposite strand	Sp3os	Other	other				100503849
Snora26	small nucleolar RNA, H/ACA box 26	Snora26	Other	other				100313943
GARNL3	GTPase activating Rap/RanGAP domain like 3	Garnl3	Other	other			84253	99326	499783
Smim27	small integral membrane protein 27	Toporsos	Other	other				100504309
ZBTB41	zinc finger and BTB domain containing 41	Zbtb41	Other	other			360023	226470	289052
C9orf78	chromosome 9 open reading frame 78	BC005624	Other	other			51759	227707
PRRC2B	proline rich coiled-coil 2B	Prrc2b	Other	other			84726	227723	296637
MFSD11	major facilitator superfamily domain containing 11	Mfsd11	Other	other			79157	69900	360667
THUMPD3	THUMP domain containing 3	Thumpd3	Other	other			25917	14911	500288
PRR3	proline rich 3	Prr3	Other	other			80742	75210	361788
Gm9776	predicted gene 9776	Gm9776	Other	other				328309
RASSF3	Ras association domain family member 3	Rassf3	Other	other			283349	192678	362886
OCEL1	occludin/ELL domain containing 1	Ocel1	Other	other			79629	77090	290628
ZBTB44	zinc finger and BTB domain containing 44	Zbtb44	Other	other			29068	235132	363035
DTWD2	DTW domain containing 2	Dtwd2	Other	other			285605	68857	361326
Gm26688	predicted gene, 26688	Gm26688	Other	other				102633805
C630043F03Rik	RIKEN cDNA C630043F03 gene	C630043F03Rik	Other	other				68285
CCDC138	coiled-coil domain containing 138	Ccdc138	Other	other			165055	76138	499442
WDR47	WD repeat domain 47	Wdr47	Other	other			22911	99512	310785
PRDM11	PR/SET domain 11	Prdm11	Other	other			56981	100042784	690358
RNF44	ring finger protein 44	Rnf44	Other	other			22838	105239	361212
FBXO47	F-box protein 47	Fbxo47	Other	other			494188	72973	360615
ZNF768	zinc finger protein 768	Zfp768	Other	other			79724	233890	102553763
Ggnbp2os	gametogenetin binding protein 2, opposite strand	Ggnbp2os	Other	other				102635561
SNORD22	small nucleolar RNA, C/D box 22	Snhg1	Other	other			9304	83673
Fhl4	four and a half LIM domains 4	Fhl4	Other	other				14202	314678
Gm15772	ribosomal protein L26 pseudogene	Gm15772	Other	other				100034726
FAM78A	family with sequence similarity 78 member A	Fam78a	Other	other			286336	241303	499776
ZNF827	zinc finger protein 827	Zfp827	Other	other			152485	622675	291940
AVPI1	arginine vasopressin induced 1	Avpi1	Other	other			60370	69534	171386
Atcayos	ataxia, cerebellar, Cayman type, opposite strand	Atcayos	Other	other				69678
SPRYD3	SPRY domain containing 3	Spryd3	Other	other			84926	223918	315327
Rbm33	RNA binding motif protein 33	Rbm33	Other	other				381626
Pisd-ps2	phosphatidylserine decarboxylase, pseudogene 2	Pisd-ps2	Other	other				328734
IQCK	IQ motif containing K	Iqck	Other	other			124152	434232	100909537
TIGD2	tigger transposable element derived 2	Tigd2	Other	other			166815	68140	100912924
GPATCH2L	G-patch domain containing 2 like	Gpatch2l	Other	other			55668	70373	314325
Snora3	small nucleolar RNA, H/ACA box 3	Snora3	Other	other				100302499
UBFD1	ubiquitin family domain containing 1	Ubfd1	Other	other			56061	28018	293454
CCPG1	cell cycle progression 1	Ccpg1	Other	other			9236	72278	363098
Snord72	small nucleolar RNA, C/D box 72	Snord72	Other	other				100302529
ZNHIT2	zinc finger HIT-type containing 2	Znhit2	Other	other			741	29805	309177
DHRS11	dehydrogenase/reductase 11	Dhrs11	Other	other			79154	192970	360583
SERF2	small EDRK-rich factor 2	Serf2	Other	other			10169	378702	502663
HNRNPLL	heterogeneous nuclear ribonucleoprotein L like	Hnrnpll	Other	other			92906	72692	313842
Eif1	eukaryotic translation initiation factor 1	Eif1	Other	other				20918	287703
TMED8	transmembrane p24 trafficking protein family member 8	Tmed8	Other	other			283578	382620	681943
SAMD15	sterile alpha motif domain containing 15	Samd15	Other	other			161394	238333	681908
PRR15	proline rich 15	Prr15	Other	other			222171	78004	312358
NXPE3	neurexophilin and PC-esterase domain family member 3	Nxpe3	Other	other			91775	385658	681096
EXOC6B	exocyst complex component 6B	Exoc6b	Other	other	unspecified application		23233	75914	500233
FAM171A2	family with sequence similarity 171 member A2	Fam171a2	Other	other			284069	217219	100361389
D030047H15Rik	RIKEN cDNA D030047H15 gene	D030047H15Rik	Other	other				100037396
D330023K18Rik	RIKEN cDNA D330023K18 gene	D330023K18Rik	Other	other				320973
CCSER2	coiled-coil serine rich protein 2	Ccser2	Other	other			54462	72972	306306
FAM214A	family with sequence similarity 214 member A	Fam214a	Other	other			56204	235493	300836
TMEM263	transmembrane protein 263	Tmem263	Other	other			90488	103266	362857
SECISBP2L	SECIS binding protein 2 like	Secisbp2l	Other	other			9728	70354	296115
Mir7068	microRNA 7068	Mir7068	Other	microRNA				102465647
Mir8098	microRNA 8098	Mir8098	Other	microRNA				102465889
Mir5619	microRNA 5619	Mir5619	Other	microRNA				100885831
Mir7054	microRNA 7054	Mir7054	Other	microRNA				102466218
Mir8109	microRNA 8109	Mir8109	Other	microRNA				102465898
Mir219c	microRNA 219c	Mir219c	Other	microRNA				102466848
Mir8114	microRNA 8114	Mir8114	Other	microRNA				102466257
Mir7663	microRNA 7663	Mir7663	Other	microRNA				102465768
Mir7088	microRNA 7088	Mir7088	Other	microRNA				102466914
Mir6988	microRNA 6988	Mir6988	Other	microRNA				102465597
Mir7046	microRNA 7046	Mir7046	Other	microRNA				102465633
Mir6976	microRNA 6976	Mir6976	Other	microRNA				102466778
Prps1l3	phosphoribosyl pyrophosphate synthetase 1-like 3	Prps1l3	Other	kinase				328099	314140
STKLD1	serine/threonine kinase like domain containing 1	Stkld1	Other	kinase			169436	279029	311825
MEPCE	methylphosphate capping enzyme	Mepce	Other	enzyme			56257	231803
BRICD5	BRICHOS domain containing 5	Bricd5	Other	enzyme			283870	319259
DUSP28	dual specificity phosphatase 28	Dusp28	Other	enzyme			285193	67446	684024
PPIL6	peptidylprolyl isomerase like 6	Ppil6	Other	enzyme			285755	73075	685567
DQX1	DEAQ-box RNA dependent ATPase 1	Dqx1	Other	enzyme			165545	93838	680434
PLCXD2	phosphatidylinositol specific phospholipase C X domain containing 2	Plcxd2	Other	enzyme			257068	433022	363781
GFOD1	glucose-fructose oxidoreductase domain containing 1	Gfod1	Other	enzyme			54438	328232	306842
TRUB1	TruB pseudouridine synthase family member 1	Trub1	Other	enzyme			142940	72133	361775
SWSAP1	SWIM-type zinc finger 7 associated protein 1	Swsap1	Other	enzyme			126074	66962	363029
DHRS13	dehydrogenase/reductase 13	Dhrs13	Other	enzyme			147015	70451	303275
GDPD1	glycerophosphodiester phosphodiesterase domain containing 1	Gdpd1	Other	enzyme			284161	66569	303407
RNF126	ring finger protein 126	Rnf126	Other	enzyme			55658	70294	314613
CNNM2	cyclin and CBS domain divalent metal cation transport mediator 2	Cnnm2	Plasma Membrane	transporter			54805	94219	294014
VAT1	vesicle amine transport 1	Vat1	Plasma Membrane	transporter			10493	26949	287721
DDI2	DNA damage inducible 1 homolog 2	Ddi2	Plasma Membrane	transporter			84301	68817	313668
AP3B1	adaptor related protein complex 3 subunit beta 1	Ap3b1	Plasma Membrane	transporter	diagnosis		8546	11774
SLC5A6	solute carrier family 5 member 6	Slc5a6	Plasma Membrane	transporter			8884	330064	170551
SLC22A17	solute carrier family 22 member 17	Slc22a17	Plasma Membrane	transporter			51310	59049	305886
SLC30A1	solute carrier family 30 member 1	Slc30a1	Plasma Membrane	transporter			7779	22782	58976
SLC6A6	solute carrier family 6 member 6	Slc6a6	Plasma Membrane	transporter			6533	21366	29464
SLC12A6	solute carrier family 12 member 6	Slc12a6	Plasma Membrane	transporter			9990	107723	691209
ABCC1	ATP binding cassette subfamily C member 1	Abcc1	Plasma Membrane	transporter	prognosis	sulfinpyrazone	4363	17250	24565
SLC26A8	solute carrier family 26 member 8	Slc26a8	Plasma Membrane	transporter			116369	224661	309646
ATP1B1	ATPase Na+/K+ transporting subunit beta 1	Atp1b1	Plasma Membrane	transporter			481	11931	25650
SERINC5	serine incorporator 5	Serinc5	Plasma Membrane	transporter			256987	218442	170907
SLC1A2	solute carrier family 1 member 2	Slc1a2	Plasma Membrane	transporter		riluzole	6506	20511	29482
EXOC6	exocyst complex component 6	Exoc6	Plasma Membrane	transporter			54536	107371	50556
SLC41A1	solute carrier family 41 member 1	Slc41a1	Plasma Membrane	transporter			254428	98396	363985
SYPL1	synaptophysin like 1	Sypl	Plasma Membrane	transporter			6856	19027	366595
SLC2A1	solute carrier family 2 member 1	Slc2a1	Plasma Membrane	transporter	diagnosis,efficacy		6513	20525	24778
ABCC10	ATP binding cassette subfamily C member 10	Abcc10	Plasma Membrane	transporter			89845	224814	316231
STX4	syntaxin 4	Stx4a	Plasma Membrane	transporter			6810	20909	81803
SLC3A2	solute carrier family 3 member 2	Slc3a2	Plasma Membrane	transporter			6520	17254	50567
ARF6	ADP ribosylation factor 6	Arf6	Plasma Membrane	transporter			382	11845	79121
ATP1A3	ATPase Na+/K+ transporting subunit alpha 3	Atp1a3	Plasma Membrane	transporter		digoxin,ethacrynic acid,perphenazine	478	232975	24213
SERINC1	serine incorporator 1	Serinc1	Plasma Membrane	transporter			57515	56442	294421
OSBPL8	oxysterol binding protein like 8	Osbpl8	Plasma Membrane	transporter			114882	237542	314824
SYNGR1	synaptogyrin 1	Syngr1	Plasma Membrane	transporter			9145	20972	29205
SLC12A2	solute carrier family 12 member 2	Slc12a2	Plasma Membrane	transporter		bumetanide,quinethazone	6558	20496	83629
ABCA3	ATP binding cassette subfamily A member 3	Abca3	Plasma Membrane	transporter			21	27410	302973
ATP2B1	ATPase plasma membrane Ca2+ transporting 1	Atp2b1	Plasma Membrane	transporter			490	67972	29598
IFNAR1	interferon alpha and beta receptor subunit 1	Ifnar1	Plasma Membrane	transmembrane receptor		bevacizumab/IFNA2A,cladribine/peginterferon alfa-2a,cladribine/recombinant interferon,cytarabine/recombinant interferon,hydroxyurea/recombinant interferon,IFNA2,IFNA2B/ribavirin,imatinib/nilotinib/pegintron,imatinib/peginterferon alfa-2a,interferon alfa-n1,interferon alfacon-1,interferon alfacon-1/ribavirin,interferon beta-1a,interferon beta-1b,nitazoxanide/peginterferon alfa-2a/ribavirin,PEG-int…	3454	15975	288264
IGF2R	insulin like growth factor 2 receptor	Igf2r	Plasma Membrane	transmembrane receptor			3482	16004	25151
APOBR	apolipoprotein B receptor	Apobr	Plasma Membrane	transmembrane receptor			55911	171504	499264
SARM1	sterile alpha and TIR motif containing 1	Sarm1	Plasma Membrane	transmembrane receptor			23098	237868	287545
ITGAV	integrin subunit alpha V	Itgav	Plasma Membrane	transmembrane receptor	diagnosis	68Ga-NOTA-BBN-RGD,abciximab,abituzumab,cilengitide,CNTO 95,etaracizumab,fluciclatide F 18	3685	16410	296456
IL6ST	interleukin 6 signal transducer	Il6st	Plasma Membrane	transmembrane receptor	unspecified application		3572	16195	25205
PLXNB1	plexin B1	Plxnb1	Plasma Membrane	transmembrane receptor			5364	235611	316009
HLA-DMA	major histocompatibility complex, class II, DM alpha	H2-DMa	Plasma Membrane	transmembrane receptor			3108	14998
SEMA4D	semaphorin 4D	Sema4d	Plasma Membrane	transmembrane receptor		pepinemab	10507	20354	306790
ROBO1	roundabout guidance receptor 1	Robo1	Plasma Membrane	transmembrane receptor			6091	19876	58946
NEO1	neogenin 1	Neo1	Plasma Membrane	transcription regulator			4756	18007	81735
GRIP1	glutamate receptor interacting protein 1	Grip1	Plasma Membrane	transcription regulator			23426	74053	84016
PLPP3	phospholipid phosphatase 3	Plpp3	Plasma Membrane	phosphatase			8613	67916	192270
PTPRS	protein tyrosine phosphatase, receptor type S	Ptprs	Plasma Membrane	phosphatase			5802	19280	25529
PLPP6	phospholipid phosphatase 6	Plpp6	Plasma Membrane	phosphatase			403313	74411	619549
Plpp1	phospholipid phosphatase 1	Plpp1	Plasma Membrane	phosphatase				19012	64369
RHBDL3	rhomboid like 3	Rhbdl3	Plasma Membrane	peptidase			162494	246104	287556
ABHD17B	abhydrolase domain containing 17B	Abhd17b	Plasma Membrane	peptidase			51104	226016	309399
TMEM59	transmembrane protein 59	Tmem59	Plasma Membrane	peptidase			9528	56374	100196907
ADAM9	ADAM metallopeptidase domain 9	Adam9	Plasma Membrane	peptidase	efficacy,prognosis		8754	11502	290834
SDK2	sidekick cell adhesion molecule 2	Sdk2	Plasma Membrane	other			54549	237979	360652
TNS2	tensin 2	Tns2	Plasma Membrane	other			23371	209039	315326
Nptn	neuroplastin	Nptn	Plasma Membrane	other				20320
IGSF3	immunoglobulin superfamily member 3	Igsf3	Plasma Membrane	other			3321	78908	295325
UNC5D	unc-5 netrin receptor D	Unc5d	Plasma Membrane	other			137970	210801	306534
ANKRD13B	ankyrin repeat domain 13B	Ankrd13b	Plasma Membrane	other			124930	268445	360575
TBC1D9	TBC1 domain family member 9	Tbc1d9	Plasma Membrane	other			23158	71310	304645
VAPA	VAMP associated protein A	Vapa	Plasma Membrane	other			9218	30960	58857
LRRC4	leucine rich repeat containing 4	Lrrc4	Plasma Membrane	other			64101	192198	641521
TSPAN3	tetraspanin 3	Tspan3	Plasma Membrane	other			10099	56434	300733
PRNP	prion protein	Prnp	Plasma Membrane	other			5621	19122	24686
CLPTM1	CLPTM1 regulator of GABA type A receptor forward trafficking	Clptm1	Plasma Membrane	other			1209	56457	292696
Ap2b1	adaptor-related protein complex 2, beta 1 subunit	Ap2b1	Plasma Membrane	other				71770
CAPRIN1	cell cycle associated protein 1	Caprin1	Plasma Membrane	other			4076	53872	362173
Crip2	cysteine rich protein 2	Crip2	Plasma Membrane	other				68337	338401
AMPH	amphiphysin	Amph	Plasma Membrane	other			273	218038	60668|100910792
KRIT1	KRIT1 ankyrin repeat containing	Krit1	Plasma Membrane	other			889	79264	362317
TTC7A	tetratricopeptide repeat domain 7A	Ttc7	Plasma Membrane	other			57217	225049	362696
PMEPA1	prostate transmembrane protein, androgen induced 1	Pmepa1	Plasma Membrane	other			56937	65112	311676
TBC1D8	TBC1 domain family member 8	Tbc1d8	Plasma Membrane	other			11138	54610	680133
ITPRID2	ITPR interacting domain containing 2	Ssfa2	Plasma Membrane	other			6744	70599	311146
PCDH9	protocadherin 9	Pcdh9	Plasma Membrane	other			5101	211712	306091
PRR7	proline rich 7, synaptic	Prr7	Plasma Membrane	other			80758	432763	498704
MAEA	macrophage erythroblast attacher	Maea	Plasma Membrane	other			10296	59003	298982
CD9	CD9 molecule	Cd9	Plasma Membrane	other	efficacy		928	12527	24936
CCNYL1	cyclin Y like 1	Ccnyl1	Plasma Membrane	other			151195	227210	316452
PRND	prion like protein doppel	Prn	Plasma Membrane	other			23627	26434|111368	113910
PARD6B	par-6 family cell polarity regulator beta	Pard6b	Plasma Membrane	other			84612	58220	362279
EFR3B	EFR3 homolog B	Efr3b	Plasma Membrane	other			22979	668212	313928
SH2B3	SH2B adaptor protein 3	Sh2b3	Plasma Membrane	other			10019	16923
TMEM158	transmembrane protein 158 (gene/pseudogene)	Tmem158	Plasma Membrane	other			25907	72309	117582
USP6NL	USP6 N-terminal like	Usp6nl	Plasma Membrane	other			9712	98910	291309
PHLDA3	pleckstrin homology like domain family A member 3	Phlda3	Plasma Membrane	other			23612	27280	363989
CAP2	cyclase associated actin cytoskeleton regulatory protein 2	Cap2	Plasma Membrane	other	disease progression		10486	67252	116653
KLHL24	kelch like family member 24	Klhl24	Plasma Membrane	other			54800	75785	303803
CADM1	cell adhesion molecule 1	Cadm1	Plasma Membrane	other			23705	54725	363058
PALM	paralemmin	Palm	Plasma Membrane	other			5064	18483	170673
TSPAN14	tetraspanin 14	Tspan14	Plasma Membrane	other			81619	52588	306324
TBC1D10A	TBC1 domain family member 10A	Tbc1d10a	Plasma Membrane	other			83874	103724	360968
DLGAP2	DLG associated protein 2	Dlgap2	Plasma Membrane	other	unspecified application		9228	244310	116681
GRASP	general receptor for phosphoinositides 1 associated scaffold protein	Grasp	Plasma Membrane	other			160622	56149	192254
CNTNAP1	contactin associated protein 1	Cntnap1	Plasma Membrane	other			8506	53321	84008
TMEM50B	transmembrane protein 50B	Tmem50b	Plasma Membrane	other			757	77975	360698
ZMYND19	zinc finger MYND-type containing 19	Zmynd19	Plasma Membrane	other			116225	67187	311791
CORO2B	coronin 2B	Coro2b	Plasma Membrane	other			10391	235431	300768
DOCK4	dedicator of cytokinesis 4	Dock4	Plasma Membrane	other			9732	238130
PPP1R16A	protein phosphatase 1 regulatory subunit 16A	Ppp1r16a	Plasma Membrane	other			84988	73062	362944
PPFIBP1	PPFIA binding protein 1	Ppfibp1	Plasma Membrane	other			8496	67533	312855
MAPT	microtubule associated protein tau	Mapt	Plasma Membrane	other	diagnosis,efficacy,unspecified application		4137	17762	29477
LYAR	Ly1 antibody reactive	Lyar	Plasma Membrane	other			55646	17089	289707
FAM234A	family with sequence similarity 234 member A	Fam234a	Plasma Membrane	other			83986	106581	360502
NCS1	neuronal calcium sensor 1	Ncs1	Plasma Membrane	other			23413	14299	65153
CLSTN1	calsyntenin 1	Clstn1	Plasma Membrane	other	diagnosis		22883	65945	313717
CNTN2	contactin 2	Cntn2	Plasma Membrane	other			6900	21367	25356
DOCK7	dedicator of cytokinesis 7	Dock7	Plasma Membrane	other			85440	67299	313388
LRFN4	leucine rich repeat and fibronectin type III domain containing 4	Lrfn4	Plasma Membrane	other			78999	225875	688721
MPC2	mitochondrial pyruvate carrier 2	Mpc2	Plasma Membrane	other			25874	70456	100359982
RGMB	repulsive guidance molecule BMP co-receptor b	Rgmb	Plasma Membrane	other			285704	68799	681433
TMEM14C	transmembrane protein 14C	Tmem14c	Plasma Membrane	other			51522	66154	171432
SNAP91	synaptosome associated protein 91	Snap91	Plasma Membrane	other			9892	20616	65178
SORBS1	sorbin and SH3 domain containing 1	Sorbs1	Plasma Membrane	other			10580	20411	686098
RAPGEF6	Rap guanine nucleotide exchange factor 6	Rapgef6	Plasma Membrane	other			51735	192786	303141
MLEC	malectin	Mlec	Plasma Membrane	other			9761	109154	304543
ASAP1	ArfGAP with SH3 domain, ankyrin repeat and PH domain 1	Asap1	Plasma Membrane	other			50807	13196	314961
TMEM219	transmembrane protein 219	Tmem219	Plasma Membrane	other			124446	68742	308986
TLN1	talin 1	Tln1	Plasma Membrane	other	unspecified application		7094	21894	313494
Podxl	podocalyxin-like	Podxl	Plasma Membrane	other				27205	192181
NETO2	neuropilin and tolloid like 2	Neto2	Plasma Membrane	other			81831	74513	307757
TMEM150A	transmembrane protein 150A	Tmem150a	Plasma Membrane	other			129303	232086	245966
ENOX1	ecto-NOX disulfide-thiol exchanger 1	Enox1	Plasma Membrane	other			55068	239188	306038
TMEM165	transmembrane protein 165	Tmem165	Plasma Membrane	other			55858	21982	364137
ESYT2	extended synaptotagmin 2	Esyt2	Plasma Membrane	other			57488	52635	299488
PIP5K1C	phosphatidylinositol-4-phosphate 5-kinase type 1 gamma	Pip5k1c	Plasma Membrane	kinase			23396	18717	314641
PEAK1	pseudopodium enriched atypical kinase 1	Peak1	Plasma Membrane	kinase			79834	244895	315686
ADPGK	ADP dependent glucokinase	Adpgk	Plasma Membrane	kinase			83440	72141	315722
DDR1	discoidin domain receptor tyrosine kinase 1	Ddr1	Plasma Membrane	kinase	diagnosis	dacomitinib,dasatinib/nilotinib,decitabine/imatinib,imatinib,imatinib/nilotinib,imatinib/sorafenib,imatinib/sunitinib,nilotinib	780	12305	25678
EPHB1	EPH receptor B1	Ephb1	Plasma Membrane	kinase			2047	270190	24338
TJP2	tight junction protein 2	Tjp2	Plasma Membrane	kinase			9414	21873	115769
CAMK2N1	calcium/calmodulin dependent protein kinase II inhibitor 1	Camk2n1	Plasma Membrane	kinase			55450	66259	287005
ANO6	anoctamin 6	Ano6	Plasma Membrane	ion channel			196527	105722	315272
KCNK9	potassium two pore domain channel subfamily K member 9	Kcnk9	Plasma Membrane	ion channel		doxapram,halothane	51305	223604	84429
LRRC8A	leucine rich repeat containing 8 VRAC subunit A	Lrrc8a	Plasma Membrane	ion channel			56262	241296	311846
KCTD12	potassium channel tetramerization domain containing 12	Kctd12	Plasma Membrane	ion channel			115207	239217	364458
CATSPER2	cation channel sperm associated 2	Catsper2	Plasma Membrane	ion channel			117155	212670	366174
CACNA1B	calcium voltage-gated channel subunit alpha1 B	Cacna1b	Plasma Membrane	ion channel		agmatine,bepridil,clevidipine butyrate,gabapentin,levetiracetam,ziconotide	774	12287	257648
JPH3	junctophilin 3	Jph3	Plasma Membrane	ion channel			57338	57340	307916
GRIN1	glutamate ionotropic receptor NMDA type subunit 1	Grin1	Plasma Membrane	ion channel	unspecified application	1-aminocyclopropane-1-carboxylic acid,acamprosate,agmatine,aspirin/caffeine/orphenadrine,besonprodil,bicifadine,brompheniramine/dextromethorphan/pseudoephedrine,carbinoxamine/dextromethorphan/pseudoephedrine,chlorpheniramine/dextromethorphan/phenylephrine,cycloserine,delucemine,dextromethorphan,dextromethorphan/morphine,dextromethorphan/promethazine,dextromethorphan/quinidine,donepezil/memantine,…	2902	14810	24408
CLIC4	chloride intracellular channel 4	Clic4	Plasma Membrane	ion channel			25932	29876	83718
KCNA2	potassium voltage-gated channel subfamily A member 2	Kcna2	Plasma Membrane	ion channel		dalfampridine	3737	16490	25468
P2RX4	purinergic receptor P2X 4	P2rx4	Plasma Membrane	ion channel			5025	18438	29659
ORAI1	ORAI calcium release-activated calcium modulator 1	Orai1	Plasma Membrane	ion channel			84876	109305	304496
PKD1	polycystin 1, transient receptor potential channel interacting	Pkd1	Plasma Membrane	ion channel			5310	18763	24650
KCNQ3	potassium voltage-gated channel subfamily Q member 3	Kcnq3	Plasma Membrane	ion channel		ezogabine	3786	110862	29682
KCNMB4	potassium calcium-activated channel subfamily M regulatory beta subunit 4	Kcnmb4	Plasma Membrane	ion channel		tedisamil	27345	58802	66016
SCN1B	sodium voltage-gated channel beta subunit 1	Scn1b	Plasma Membrane	ion channel		articaine,articaine/epinephrine,epinephrine/lidocaine,epinephrine/prilocaine,fosphenytoin,lidocaine,lidocaine/prilocaine,penicillin G/procaine,phenytoin,prilocaine,procaine,riluzole,zonisamide	6324	20266	29686
CLCN3	chloride voltage-gated channel 3	Clcn3	Plasma Membrane	ion channel			1182	12725	84360
NALCN	sodium leak channel, non-selective	Nalcn	Plasma Membrane	ion channel			259232	338370	266760
KCTD7	potassium channel tetramerization domain containing 7	Kctd7	Plasma Membrane	ion channel			154881	212919	688993
KCTD3	potassium channel tetramerization domain containing 3	Kctd3	Plasma Membrane	ion channel			51133	226823	305055
GPR107	G protein-coupled receptor 107	Gpr107	Plasma Membrane	G-protein coupled receptor	unspecified application		57720	277463	311857
GPR3	G protein-coupled receptor 3	Gpr3	Plasma Membrane	G-protein coupled receptor			2827	14748	266769
TAS1R1	taste 1 receptor member 1	Tas1r1	Plasma Membrane	G-protein coupled receptor			80835	110326	29407
GABBR2	gamma-aminobutyric acid type B receptor subunit 2	Gabbr2	Plasma Membrane	G-protein coupled receptor		arbaclofen,arbaclofen placarbil,baclofen	9568	242425	83633
LPAR1	lysophosphatidic acid receptor 1	Lpar1	Plasma Membrane	G-protein coupled receptor			1902	14745	116744
GPR155	G protein-coupled receptor 155	Gpr155	Plasma Membrane	G-protein coupled receptor			151556	68526	311730
CHRM4	cholinergic receptor muscarinic 4	Chrm4	Plasma Membrane	G-protein coupled receptor		ABT-089,acetaminophen/diphenhydramine,acetylcholine,aclidinium,aclidinium/formoterol,albuterol/ipratropium,anisotropine methylbromide,arecoline,aspirin/caffeine/orphenadrine,atropine,atropine/diphenoxylate,atropine/edrophonium,atropine/hyoscyamine/phenobarbital/scopolamine,atropine/pralidoxime,benzquinamide,benztropine,bethanechol,biperiden,brompheniramine,buclizine,carbamylcholine,carbinoxamine,…	1132	12672	25111
GPRC5B	G protein-coupled receptor class C group 5 member B	Gprc5b	Plasma Membrane	G-protein coupled receptor			51704	64297	293546
VIPR1	vasoactive intestinal peptide receptor 1	Vipr1	Plasma Membrane	G-protein coupled receptor			7433	22354	24875
ADRB2	adrenoceptor beta 2	Adrb2	Plasma Membrane	G-protein coupled receptor	diagnosis,efficacy,unspecified application	aclidinium/formoterol,albuterol,albuterol/ipratropium,alprenolol,arbutamine,arformoterol,articaine/epinephrine,bambuterol,bedoradrine,bendroflumethiazide/nadolol,bitolterol,budesonide/formoterol,bupivacaine/epinephrine,carteolol,carvedilol,celiprolol,clenbuterol,dexamethasone/olanzapine,dipivefrin,dobutamine,dorzolamide/timolol,droxidopa,ephedrine,epinephrine,epinephrine/lidocaine,epinephrine/met…	154	11555	24176
FZD4	frizzled class receptor 4	Fzd4	Plasma Membrane	G-protein coupled receptor	diagnosis		8322	14366	64558
GPR19	G protein-coupled receptor 19	Gpr19	Plasma Membrane	G-protein coupled receptor			2842	14760	312787
GNAQ	G protein subunit alpha q	Gnaq	Plasma Membrane	enzyme			2776	14682	81666
RASL11B	RAS like family 11 member B	Rasl11b	Plasma Membrane	enzyme			65997	68939	305302
RAP2A	RAP2A, member of RAS oncogene family	Rap2a	Plasma Membrane	enzyme	diagnosis		5911	76108
ARL8B	ADP ribosylation factor like GTPase 8B	Arl8b	Plasma Membrane	enzyme			55207	67166	500282
RXYLT1	ribitol xylosyltransferase 1	Tmem5	Plasma Membrane	enzyme			10329	216395	299841
PLSCR3	phospholipid scramblase 3	Plscr3	Plasma Membrane	enzyme			57048	70310	360549
ATAD1	ATPase family AAA domain containing 1	Atad1	Plasma Membrane	enzyme			84896	67979	309532
ABHD17C	abhydrolase domain containing 17C	Abhd17c	Plasma Membrane	enzyme			58489	70178	361601
VCL	vinculin	Vcl	Plasma Membrane	enzyme	unspecified application		7414	22330	305679
GNAO1	G protein subunit alpha o1	Gnao1	Plasma Membrane	enzyme			2775	14681	50664
GNAZ	G protein subunit alpha z	Gnaz	Plasma Membrane	enzyme			2781	14687	25740
ACHE	acetylcholinesterase (Cartwright blood group)	Ache	Plasma Membrane	enzyme		2,3 butanedione monoxime,acetylcholinesterase inhibitor,ambenonium,atropine/edrophonium,atropine/pralidoxime,BW 284 C 51,caracemide,demecarium,donepezil,donepezil/mefloquine,donepezil/memantine,donepezil/solifenacin,echothiophate,edrophonium,galanthamine,gallamine triethiodide,huperzine A,isoflurophate,ladostigil,neostigmine,physostigmine,pralidoxime,pyridostigmine,rivastigmine,tacrine,terestigmi…	43	11423	83817
GNA12	G protein subunit alpha 12	Gna12	Plasma Membrane	enzyme	response to therapy		2768	14673	81663
